# Supplementary material for: Identification and characterization of a SARS-CoV-2 specific CD8+ T cell response with immunodominant features
Source: Nat Commun. 2021 May 10;12:2593. doi: 10.1038/s41467-021-22811-y (PMC8110804; doi:10.1038/s41467-021-22811-y)
Supplement: Supplementary file 4 — Supplementary Data 1 [file 41467_2021_22811_MOESM4_ESM.xlsx]

## Sheet: FINAL
Peptide	Length (aa)	HLA restriction	SARS-CoV-2 peoteome source	Response detected in this study	Number of COVID-19 patients with CD8 T cells specific for the epitope	Prachar et al., 2020	Nerli and Sgourakis, 2020	Baruah and Bose, 2020	SARS-CoV-1 overlap	HCoV-NL63 overlap	HCoV-229E overlap	HCoV-OC43 overlap	HCoV-HKU1 overlap	NetMHCpan4.0	NetMHCpan-4.0 perc.rank binding affinity	NetChop-3.1 proteasomal processing score	*NeoScreen pMHC Stability Assay %	**Average Rosetta binding energy (dG kcal/mol)	ViPR T cell response	ViPR Positive-High	ViPR Positive-Intermediate	ViPR Positive-Low	ViPR Assay type	ViPR Method	ViPR Measurement
ATSRTLSYY	9	A*01:01	Membrane protein (M)	YES	1/9	X			X					X	0.0594	0.937459	97.5686			X			MHC Binding	purified MHC/competitive/radioactivity	dissociation constant KD (~IC50)
CTDDNALAYY	10	A*01:01	Replicase polyprotein 1ab (ORF1ab)	YES	2/9				X					X	0.0061	0.963003
DTDFVNEFY	9	A*01:01	Replicase polyprotein 1ab (ORF1ab)	YES	1/9	X								X	0.0097	0.887307	79.8827
FTSDYYQLY	9	A*01:01	Protein 3a	YES	2/9	X								X	0.0089	0.975042	78.8258
IPTNFTISV	9	B*51:01	Spike protein (S)	YES	1/4									X	0.0262	0.976326
ILMTARTVY	9	B*15:01	Replicase polyprotein 1ab (ORF1ab)	YES (HD)	N/A				X					X	0.0346	0.872329
LTDEMIAQY	9	A*01:01	Spike protein (S)	YES	1/9	X								X	0.0076	0.972272	79.6462
NYNYLYRLF	9	A*24:02	Spike protein (S)	YES	1/6	X								X	0.0394	0.274143	84.1786
IPRRNVATL	9	B*07:02	Replicase polyprotein 1ab (ORF1ab)	YES	1/3				X					X	0.0093	0.97749					X		MHC Binding	purified MHC/direct/radioactivity	half life
KTFPPTEPK	9	A*03:01	Nucleoprotein (N)	YES	2/7	X			X					X	0.046	0.960307	74.5685			X	X		MHC Binding	purified MHC/direct/radioactivity, purified MHC/competitive/radioactivity, purified MHC/direct/fluorescence	half life, dissociation constant KD (~IC50), dissociation constant KD (~EC50)
PTDNYITTY	9	A*01:01	Replicase polyprotein 1ab (ORF1ab)	YES	4/9	X								X	0.018	0.977675	85.4249
LPYPDPSRI	9	B*51:01	Replicase polyprotein 1ab (ORF1ab)	YES	1/4				X	X	X		X	X	0.0082	0.958127
QYIKWPWYI	9	A*24:02	Spike protein (S)	YES	2/6	X								X	0.0078	0.676797	29.3062
TTDPSFLGRY	10	A*01:01	Replicase polyprotein 1ab (ORF1ab)	YES	9/9									X	0.0086	0.956591
LTGHMLDMY	9	A*01:01	Replicase polyprotein 1ab (ORF1ab)	YES	1/9	X			X					X	0.0656	0.165075	60.2678
RLNEVAKNL	9	A*02:01	Spike protein (S)	YES	1/13		X		X					X	2.2081	0.9655		-71.229	X				MHC Binding, T Cell	cellular MHC/direct/fluorescence, 51 chromium, ELISPOT, ICS, multimer/tetramer	qualitative binding, cytotoxicity, IFNg release
TVATSRTLSY	10	A*01:01	Membrane protein (M)	YES	1/9				X					X	0.497	0.967913					X		MHC Binding	purified MHC/competitive/radioactivity	dissociation constant KD (~IC50)
YLQPRTFLL	9	A*02:01	Spike protein (S)	YES	3/13	X	X	X						X	0.0202	0.977383	83.6904	-75.771
VQSTQWSLF	9	A*24:02	Replicase polyprotein 1ab (ORF1ab)	YES	1/6	X			X					X	0.4363	0.188466	86.8696
ACTDDNALAY	10	A*01:01	Replicase polyprotein 1ab (ORF1ab)						X					X	0.0099	0.96718
AEWFLAYIL	9	B*18:01	Replicase polyprotein 1ab (ORF1ab)											X	0.0447	0.806396
AFLLFLVLI	9	A*01:01	Non-structural protein 7b						X					X	54.8273	0.147168						X	MHC Binding	purified MHC/competitive/radioactivity	dissociation constant KD (~IC50)
AGFSLWVYK	9	A*11:01	Replicase polyprotein 1ab (ORF1ab)			X								X	0.0555	0.375111	79.1048
AIDAYPLTK	9	A*03:01	Replicase polyprotein 1ab (ORF1ab)			X			X					X	0.3305	0.955889	76.1568
AIDAYPLTK	9	A*11:01	Replicase polyprotein 1ab (ORF1ab)			X			X					X	0.109	0.955889	56.9501
ALAYYNTTK	9	A*03:01	Replicase polyprotein 1ab (ORF1ab)			X								X	0.0887	0.880958	87.4571
ALAYYNTTK	9	A*11:01	Replicase polyprotein 1ab (ORF1ab)			X								X	0.1939	0.880958	76.8434
ALCTFLLNK	9	A*03:01	Replicase polyprotein 1ab (ORF1ab)			X			X					X	0.0383	0.581282	81.3915
ALCTFLLNK	9	A*11:01	Replicase polyprotein 1ab (ORF1ab)			X			X					X	0.0529	0.581282	70.5991
ALGGSVAIK	9	A*11:01	Replicase polyprotein 1ab (ORF1ab)			X						X		X	0.9386	0.707266	63.3648
ALNTLVKQL	9	A*02:01	Spike protein (S)				X		X					X	3.6612	0.943025		-70.822	X			X	MHC Binding, T Cell	cellular MHC/direct/fluorescence, 51 chromium, ELISPOT	qualitative binding, cytotoxicity, IFNg release
ALNTPKDHI	9	A*02:01	Nucleoprotein (N)						X					X	10.8127	0.666568			X			X	MHC Binding, T Cell	cellular MHC/direct/fluorescence, ELISPOT	qualitative binding, IFNg release
ALRANSAVK	9	A*03:01	Replicase polyprotein 1ab (ORF1ab)			X			X					X	0.2267	0.947273	97.7321			X	X		MHC Binding	purified MHC/competitive/radioactivity, purified MHC/direct/radioactivity, purified MHC/direct/fluorescence	dissociation constant KD (~IC50), half life, dissociation constant KD (~EC50)
ALSKGVHFV	9	A*02:01	Protein 3a			X	X							X	0.1011	0.930323	60.3237	-62.668
ALWEIQQVV	9	B*15:01	Replicase polyprotein 1ab (ORF1ab)						X					X	8.1737	0.973668						X	MHC Binding	purified MHC/direct/fluorescence	dissociation constant KD (~EC50)
AMDEFIERY	9	A*01:01	Replicase polyprotein 1ab (ORF1ab)			X								X	0.0754	0.974931	58.6646
AMSAFAMMF	9	B*15:01	Replicase polyprotein 1ab (ORF1ab)											X	0.074	0.532545
APHGHVMVEL	10	B*07:02	Replicase polyprotein 1ab (ORF1ab)											X	0.0606	0.901078
APHGVVFLHV	10	B*07:02	Spike protein (S)						X					X	1.4136	0.849568					X		MHC Binding	purified MHC/competitive/radioactivity	dissociation constant KD (~IC50)
APRTLLTKGTL	11	B*07:02	Replicase polyprotein 1ab (ORF1ab)						X					X	0.0572	0.895118
APSASAFFGM	10	B*07:02	Nucleoprotein (N)						X					X	0.3474	0.297973					X		MHC Binding	purified MHC/competitive/radioactivity	dissociation constant KD (~IC50)
APSASAFFGM	10	B*51:01	Nucleoprotein (N)						X					X	8.5325	0.297973						X	MHC Binding	purified MHC/competitive/radioactivity	dissociation constant KD (~IC50)
AQCFKMFYK	9	A*11:01	Replicase polyprotein 1ab (ORF1ab)			X			X					X	0.0195	0.073967	76.0024
AQFAPSASAFF	11	B*15:01	Nucleoprotein (N)						X					X	0.0391	0.676518
AQYELKHGTF	10	B*15:01	Replicase polyprotein 1ab (ORF1ab)											X	0.047	0.966299
ASFSASTSAF	10	B*15:01	Replicase polyprotein 1ab (ORF1ab)						X					X	0.0316	0.525623
ASHMYCSFY	9	A*01:01	Replicase polyprotein 1ab (ORF1ab)			X								X	0.2238	0.912185	30.5506
ASMPTTIAK	9	A*03:01	Replicase polyprotein 1ab (ORF1ab)			X								X	0.1188	0.865857	96.3887
ASMPTTIAK	9	A*11:01	Replicase polyprotein 1ab (ORF1ab)			X								X	0.0087	0.865857	84.1646
AVAKHDFFK	9	A*03:01	Replicase polyprotein 1ab (ORF1ab)			X								X	0.169	0.242743	100.302
AVAKHDFFK	9	A*11:01	Replicase polyprotein 1ab (ORF1ab)			X								X	0.0139	0.242743	95.0081
AVLQSGFRK	9	A*11:01	Replicase polyprotein 1ab (ORF1ab)			X			X					X	0.0344	0.83807	64.8584			X			MHC Binding	purified MHC/direct/radioactivity	half life
AVMYMGTLSY	10	B*15:01	Replicase polyprotein 1ab (ORF1ab)						X					X	0.0096	0.976148
AYANSVFNI	9	A*24:02	Replicase polyprotein 1ab (ORF1ab)			X			X		X			X	0.0475	0.646177	67.097
AYILFTRFF	9	A*24:02	Replicase polyprotein 1ab (ORF1ab)			X								X	0.1121	0.409398	70.9768
AYLRKHFSM	9	A*24:02	Replicase polyprotein 1ab (ORF1ab)			X			X					X	0.355	0.966509	57.5237
AYLRKHFSMM	10	B*08:01	Replicase polyprotein 1ab (ORF1ab)						X					X	0.0702	0.948992
CLLNRYFRL	9	B*08:01	Replicase polyprotein 1ab (ORF1ab)						X					X	0.0757	0.862183
CPAEIVDTV	9	B*51:01	Replicase polyprotein 1ab (ORF1ab)						X					X	0.0427	0.742307
CTDDNALAY	9	A*01:01	Replicase polyprotein 1ab (ORF1ab)			X			X					X	0.005	0.96718	91.094
CVADYSVLY	9	A*01:01	Spike protein (S)			X			X					X	0.0696	0.976445	12.5826			X			MHC Binding	purified MHC/competitive/radioactivity	dissociation constant KD (~IC50)
DAPAHISTI	9	B*51:01	Replicase polyprotein 1ab (ORF1ab)											X	0.0672	0.926131
DEFIERYKL	9	B*18:01	Replicase polyprotein 1ab (ORF1ab)											X	0.0384	0.949957
DEFSSNVANY	10	B*18:01	Replicase polyprotein 1ab (ORF1ab)						X					X	0.0159	0.910329
DEFTPFDVV	9	B*18:01	Replicase polyprotein 1ab (ORF1ab)						X					X	0.1039	0.945346
DEISMATNY	9	B*18:01	Replicase polyprotein 1ab (ORF1ab)						X					X	0.0112	0.692735
DEWSMATYY	9	B*18:01	Replicase polyprotein 1ab (ORF1ab)											X	0.0081	0.973644
DEWSMATYYL	10	B*18:01	Replicase polyprotein 1ab (ORF1ab)											X	0.0709	0.876529
DEWSMATYYLF	11	B*18:01	Replicase polyprotein 1ab (ORF1ab)											X	0.0338	0.712831
DGARRVWTL	9	B*08:01	Replicase polyprotein 1ab (ORF1ab)											X	0.1727	0.628787
DLDEWSMATYY	11	B*18:01	Replicase polyprotein 1ab (ORF1ab)											X	0.0845	0.973644
DMTYRRLISM	10	B*08:01	Replicase polyprotein 1ab (ORF1ab)						X					X	0.1151	0.504573
DSFKEELDKY	10	A*01:01	Spike protein (S)						X					X	0.8712	0.937522						X	MHC Binding	purified MHC/competitive/radioactivity	dissociation constant KD (~IC50)
DTYPSLETI	9	B*51:01	Replicase polyprotein 1ab (ORF1ab)											X	0.0926	0.901224
EAMYTPHTV	9	B*51:01	Replicase polyprotein 1ab (ORF1ab)						X					X	0.0854	0.634103
EEFEPSTQY	9	B*18:01	Replicase polyprotein 1ab (ORF1ab)											X	0.0185	0.979182
EEFEPSTQYEY	11	B*18:01	Replicase polyprotein 1ab (ORF1ab)											X	0.045	0.974558
EEIAIILASF	10	B*18:01	Replicase polyprotein 1ab (ORF1ab)											X	0.0217	0.929263
EEKFKEGVEF	10	B*18:01	Replicase polyprotein 1ab (ORF1ab)											X	0.0962	0.903672
EELPDEFVV	9	B*18:01	Protein 9b						X					X	0.5504	0.776331						X	MHC Binding	purified MHC/competitive/radioactivity	dissociation constant KD (~IC50)
EETGLLMPL	9	B*18:01	Replicase polyprotein 1ab (ORF1ab)											X	0.0413	0.951671
EIDPKLDNY	9	A*01:01	Replicase polyprotein 1ab (ORF1ab)			X								X	0.2039	0.917198	31.6884
EPVLKGVKL	9	B*07:02	Spike protein (S)					X	X					X	1.3224	0.97679
EWFLAYILF	9	A*24:02	Replicase polyprotein 1ab (ORF1ab)			X								X	0.4064	0.133162	23.5329
FARTRSMWSF	10	B*08:01	Membrane protein (M)						X					X	0.0419	0.810311
FDEISMATNY	10	B*18:01	Replicase polyprotein 1ab (ORF1ab)						X					X	0.084	0.692735
FEEAALCTF	9	B*18:01	Replicase polyprotein 1ab (ORF1ab)						X					X	0.0344	0.619556
FEHIVYGDF	9	B*18:01	Replicase polyprotein 1ab (ORF1ab)						X					X	0.0621	0.956197
FEIKLAKKF	9	B*18:01	Replicase polyprotein 1ab (ORF1ab)											X	0.037	0.602009
FELEDFIPM	9	B*18:01	Replicase polyprotein 1ab (ORF1ab)											X	0.0121	0.683956
FEPSTQYEY	9	B*18:01	Replicase polyprotein 1ab (ORF1ab)											X	0.098	0.974558
FERDISTEIY	10	B*18:01	Spike protein (S)											X	0.0731	0.974429
FEYYHTTDPSF	11	B*18:01	Replicase polyprotein 1ab (ORF1ab)											X	0.0895	0.901866
FFASFYYVW	9	A*24:02	Replicase polyprotein 1ab (ORF1ab)			X								X	0.0752	0.355168	63.9252
FGEYSHVVAF	10	B*18:01	Replicase polyprotein 1ab (ORF1ab)											X	0.0168	0.820279
FIAGLIAIV	9	A*02:01	Spike protein (S)			X	X		X					X	0.0926	0.179154	1.507	-75.254	X	X			MHC Binding, T Cell	purified MHC/competitive/radioactivity, ELISA, ELISPOT	dissociation constant KD (~IC50), half maximal inhibitory concentration (IC50), IFNg release
FKLVNKFLAL	10	B*08:01	Replicase polyprotein 1ab (ORF1ab)											X	0.0891	0.97455
FLAHIQWMV	9	A*02:01	Replicase polyprotein 1ab (ORF1ab)			X	X							X	0.005	0.721413	65.4016	-71.124
FLARGIVFM	9	A*02:01	Replicase polyprotein 1ab (ORF1ab)			X	X							X	0.0313	0.804142	47.7764	-75.32
FLCWHTNCY	9	A*01:01	Protein 3a			X								X	0.4448	0.926392	44.2932
FLFVAAIFYL	10	A*02:01	Replicase polyprotein 1ab (ORF1ab)				X							X	0.0303	0.618488		-80.099
FLGRYMSAL	9	B*08:01	Replicase polyprotein 1ab (ORF1ab)						X					X	0.0994	0.809958
FLLNKEMYL	9	A*02:01	Replicase polyprotein 1ab (ORF1ab)			X	X		X					X	0.0078	0.945195	81.1075	-65.495		X			MHC Binding	purified MHC/competitive/radioactivity	half maximal inhibitory concentration (IC50)
FLLNKEMYL	9	B*08:01	Replicase polyprotein 1ab (ORF1ab)						X					X	0.1635	0.945195
FLLPSLATV	9	A*02:01	Replicase polyprotein 1ab (ORF1ab)			X	X		X					X	0.0076	0.618317	78.7332	-77.116		X			MHC Binding	purified MHC/competitive/radioactivity	half maximal inhibitory concentration (IC50)
FLMSFTVLC	9	A*02:01	Replicase polyprotein 1ab (ORF1ab)			X	X							X	0.6832	0.032673	49.8847	-73.532
FLNRFTTTL	9	A*02:01	Replicase polyprotein 1ab (ORF1ab)			X	X		X					X	0.0413	0.933424	83.0924	-71.651		X			MHC Binding	purified MHC/competitive/radioactivity	dissociation constant KD (~IC50), half maximal inhibitory concentration (IC50)
FLNRFTTTL	9	B*08:01	Replicase polyprotein 1ab (ORF1ab)						X					X	0.1481	0.933424
FLTENLLLY	9	A*01:01	Replicase polyprotein 1ab (ORF1ab)			X								X	0.1066	0.606887	63.1717
FLYENAFLPF	10	B*15:01	Replicase polyprotein 1ab (ORF1ab)											X	0.0205	0.91002
FMGRIRSVY	9	B*15:01	Replicase polyprotein 1ab (ORF1ab)						X					X	0.0536	0.867537				X			MHC Binding	purified MHC/direct/radioactivity	half life
FPFTIYSLL	9	B*51:01	ORF10 protein											X	0.0091	0.975704
FPFTIYSLLL	10	B*51:01	ORF10 protein											X	0.018	0.946388
FPLCANGQV	9	B*51:01	Replicase polyprotein 1ab (ORF1ab)						X					X	0.0324	0.630808
FPLCANGQVF	10	B*51:01	Replicase polyprotein 1ab (ORF1ab)						X					X	0.1255	0.580796
FPLKLRGTA	9	B*07:02	Replicase polyprotein 1ab (ORF1ab)						X					X	0.1416	0.628556
FPLKLRGTAV	10	B*07:02	Replicase polyprotein 1ab (ORF1ab)						X					X	0.07	0.925014
FPLKLRGTAV	10	B*08:01	Replicase polyprotein 1ab (ORF1ab)						X					X	0.0372	0.925014
FPLKLRGTAV	10	B*51:01	Replicase polyprotein 1ab (ORF1ab)						X					X	0.1224	0.925014
FPLKLRGTAVM	11	B*07:02	Replicase polyprotein 1ab (ORF1ab)						X					X	0.1742	0.954332
FPLNSIIKTI	10	B*51:01	Replicase polyprotein 1ab (ORF1ab)											X	0.0255	0.870929
FPNITNLCPF	10	B*07:02	Spike protein (S)						X					X	0.1902	0.180298					X		MHC Binding	purified MHC/competitive/radioactivity	dissociation constant KD (~IC50)
FPNITNLCPF	10	B*51:01	Spike protein (S)						X					X	0.1788	0.180298				X			MHC Binding	purified MHC/competitive/radioactivity	dissociation constant KD (~IC50)
FPPTSFGPL	9	B*07:02	Replicase polyprotein 1ab (ORF1ab)						X					X	0.1544	0.892379				X	X		MHC Binding	purified MHC/direct/fluorescence, purified MHC/competitive/radioactivity	qualitative binding, dissociation constant KD (~IC50), dissociation constant KD (~EC50)
FPPTSFGPL	9	B*51:01	Replicase polyprotein 1ab (ORF1ab)						X					X	0.3302	0.892379					X		MHC Binding	purified MHC/competitive/radioactivity	dissociation constant KD (~IC50)
FPPTSFGPLV	10	B*51:01	Replicase polyprotein 1ab (ORF1ab)						X					X	0.0777	0.780165
FPRGQGVPI	9	B*07:02	Nucleoprotein (N)						X					X	0.0086	0.947337				X			MHC Binding	purified MHC/direct/fluorescence, purified MHC/competitive/radioactivity, purified MHC/direct/radioactivity	qualitative binding, dissociation constant KD (~IC50), dissociation constant KD (~EC50), half life
FPRGQGVPI	9	B*08:01	Nucleoprotein (N)						X					X	0.5901	0.947337					X		MHC Binding	purified MHC/competitive/radioactivity	dissociation constant KD (~IC50)
FPRGQGVPI	9	B*51:01	Nucleoprotein (N)						X					X	0.046	0.947337					X		MHC Binding	purified MHC/direct/fluorescence	dissociation constant KD (~EC50)
FRLFARTRSM	10	B*08:01	Membrane protein (M)						X					X	0.0659	0.89707
FSAVGNICY	9	A*01:01	Replicase polyprotein 1ab (ORF1ab)			X			X					X	0.0213	0.868186	65.3888
FSNSGSDVLY	10	A*01:01	Replicase polyprotein 1ab (ORF1ab)											X	0.0144	0.966554
FTDGVCLFW	9	A*01:01	Replicase polyprotein 1ab (ORF1ab)			X			X					X	0.248	0.93696	48.2394
FVKHKHAFL	9	B*08:01	Replicase polyprotein 1ab (ORF1ab)											X	0.0098	0.922368
FVMMSAPPA	9	A*02:01	Replicase polyprotein 1ab (ORF1ab)			X	X		X					X	0.2124	0.130038	54.7454	-67.946
FYGGWHNML	9	A*24:02	Replicase polyprotein 1ab (ORF1ab)			X			X					X	0.2913	0.962206	76.3242
FYLTNDVSF	9	A*24:02	Replicase polyprotein 1ab (ORF1ab)			X								X	0.0995	0.730226	81.293
GEYSHVVAF	9	B*18:01	Replicase polyprotein 1ab (ORF1ab)											X	0.0172	0.820279
GLMWLSYFI	9	A*02:01	Membrane protein (M)			X	X							X	0.0211	0.465541	45.8947	-70.149
GMSRIGMEV	9	A*02:01	Nucleoprotein (N)				X		X					X	0.6094	0.911503		-56.47	X	X	X		MHC Binding, T Cell	cellular MHC/direct/fluorescence, purified MHC/competitive/fluorescence, ELISA, ELISPOT	qualitative binding, dissociation constant KD, IFNg release
GTDLEGNFY	9	A*01:01	Replicase polyprotein 1ab (ORF1ab)			X								X	0.0117	0.622908	70.4747
GVAMPNLYK	9	A*03:01	Replicase polyprotein 1ab (ORF1ab)			X			X					X	0.055	0.575937	85.9988			X	X		MHC Binding	purified MHC/competitive/radioactivity, purified MHC/direct/radioactivity, purified MHC/direct/fluorescence	dissociation constant KD (~IC50), half life, dissociation constant KD (~EC50)
GVAMPNLYK	9	A*11:01	Replicase polyprotein 1ab (ORF1ab)			X			X					X	0.0136	0.575937	88.3215			X	X		MHC Binding	purified MHC/competitive/radioactivity, purified MHC/direct/radioactivity, purified MHC/direct/fluorescence	dissociation constant KD (~IC50), half life, dissociation constant KD (~EC50)
GVYFASTEK	9	A*03:01	Spike protein (S)			X		X						X	0.0536	0.920054	75.5596
GVYFASTEK	9	A*11:01	Spike protein (S)			X								X	0.0371	0.920054	116.568
GVYYHKNNK	9	A*03:01	Spike protein (S)			X								X	0.1381	0.20681	47.9915
GVYYHKNNK	9	A*11:01	Spike protein (S)			X								X	0.4041	0.20681	73.9059
GYKSVNITF	9	A*24:02	Replicase polyprotein 1ab (ORF1ab)			X								X	0.2069	0.977473	27.7536
HEFCSQHTM	9	B*18:01	Replicase polyprotein 1ab (ORF1ab)						X	X	X	X	X	X	0.0121	0.965359
HEGKTFYVL	9	B*18:01	Replicase polyprotein 1ab (ORF1ab)											X	0.075	0.92597
HEVLLAPLL	9	B*18:01	Replicase polyprotein 1ab (ORF1ab)											X	0.0625	0.766431
HISRQRLTK	9	A*03:01	Replicase polyprotein 1ab (ORF1ab)			X			X					X	0.3547	0.554393	46.8966
HLMGWDYPK	9	A*11:01	Replicase polyprotein 1ab (ORF1ab)			X			X					X	0.0537	0.895415	61.6838
HLYLQYIRK	9	A*03:01	Replicase polyprotein 1ab (ORF1ab)			X			X					X	0.0383	0.964311	75.0242
HLYLQYIRK	9	A*11:01	Replicase polyprotein 1ab (ORF1ab)			X			X					X	0.2906	0.964311	69.0885
HPLADNKFAL	10	B*07:02	Protein 7a						X					X	0.1311	0.90962					X		MHC Binding	purified MHC/competitive/radioactivity	dissociation constant KD (~IC50)
HPLADNKFAL	10	B*51:01	Protein 7a						X					X	3.6549	0.90962						X	MHC Binding	purified MHC/competitive/radioactivity	dissociation constant KD (~IC50)
HSYFTSDYY	9	A*01:01	Protein 3a			X								X	0.0996	0.963112	58.365
HVVGPNVNK	9	A*11:01	Replicase polyprotein 1ab (ORF1ab)			X								X	0.2473	0.932073	75.4168
IAIPTNFTI	9	B*51:01	Spike protein (S)											X	0.0382	0.959198
IDFYLCFLAF	10	B*18:01	Non-structural protein 7b						X					X	0.5557	0.345342						X	MHC Binding	purified MHC/competitive/radioactivity	dissociation constant KD (~IC50)
IEVNSFSGY	9	B*18:01	Replicase polyprotein 1ab (ORF1ab)											X	0.078	0.93591
IINNTVYTK	9	A*03:01	Replicase polyprotein 1ab (ORF1ab)			X								X	0.1725	0.859877	79.7914
IINNTVYTK	9	A*11:01	Replicase polyprotein 1ab (ORF1ab)			X								X	0.1018	0.859877	67.3495
ILFTRFFYVL	10	B*08:01	Replicase polyprotein 1ab (ORF1ab)											X	0.0984	0.966307
ILGLPTQTV	9	B*15:01	Replicase polyprotein 1ab (ORF1ab)						X					X	11.5582	0.97812						X	MHC Binding	purified MHC/direct/fluorescence	dissociation constant KD (~EC50)
ILGTVSWNL	9	A*02:01	Replicase polyprotein 1ab (ORF1ab)			X	X		X					X	0.2601	0.92517	58.336	-68.402		X	X		MHC Binding	purified MHC/direct/fluorescence, purified MHC/direct/radioactivity	qualitative binding, half life, dissociation constant KD (~EC50)
ILHCANFNV	9	A*02:01	Replicase polyprotein 1ab (ORF1ab)			X	X		X					X	0.101	0.948711	53.1502	-67.543		X	X		MHC Binding	purified MHC/direct/fluorescence, purified MHC/competitive/radioactivity, purified MHC/direct/radioactivity	qualitative binding, dissociation constant KD (~IC50), half maximal inhibitory concentration (IC50), half life, dissociation constant KD (~EC50)
ILLNKHIDA	9	A*02:01	Nucleoprotein (N)				X		X					X	3.5129	0.863845		-69.852	X		X		MHC Binding, T Cell	cellular MHC/direct/fluorescence, ELISPOT	qualitative binding, IFNg release
IMASLVLAR	9	A*03:01	Replicase polyprotein 1ab (ORF1ab)			X			X					X	0.4706	0.267931	71.6692
IMQLFFSYF	9	A*24:02	Replicase polyprotein 1ab (ORF1ab)			X								X	0.3774	0.934209	43.3855
IPIQASLPF	9	B*07:02	Protein 3a											X	0.0934	0.730514
IPVAYRKVL	9	B*07:02	Replicase polyprotein 1ab (ORF1ab)											X	0.0261	0.919093
IPVAYRKVLL	10	B*07:02	Replicase polyprotein 1ab (ORF1ab)											X	0.1614	0.847257
IPYNSVTSSI	10	B*51:01	Protein 3a											X	0.0312	0.952955
IQITISSFK	9	A*03:01	Replicase polyprotein 1ab (ORF1ab)			X								X	0.1895	0.154507	63.201
IQITISSFK	9	A*11:01	Replicase polyprotein 1ab (ORF1ab)			X								X	0.1393	0.154507	80.7653
IQLSSYSLF	9	A*24:02	Replicase polyprotein 1ab (ORF1ab)			X			X					X	0.1154	0.615102
IQLSSYSLF	9	B*15:01	Replicase polyprotein 1ab (ORF1ab)						X					X	0.0269	0.615102	42.5599
ISDYDYYRY	9	A*01:01	Replicase polyprotein 1ab (ORF1ab)			X			X					X	0.0107	0.95861	83.6164			X			MHC Binding	purified MHC/direct/fluorescence, purified MHC/competitive/radioactivity, purified MHC/direct/radioactivity	qualitative binding, dissociation constant KD (~IC50), half life
ITPVHVMSK	9	A*03:01	Replicase polyprotein 1ab (ORF1ab)			X								X	0.521	0.968071	68.2441
ITPVHVMSK	9	A*11:01	Replicase polyprotein 1ab (ORF1ab)			X								X	0.2268	0.968071	83.4786
IYLYLTFYL	9	A*24:02	Replicase polyprotein 1ab (ORF1ab)			X								X	0.0702	0.788158	96.7321
IYNDKVAGF	9	A*24:02	Replicase polyprotein 1ab (ORF1ab)			X								X	0.2688	0.909802	68.7667
KAYNVTQAF	9	B*15:01	Nucleoprotein (N)											X	0.0732	0.97357
KFPRGQGVPI	10	B*07:02	Nucleoprotein (N)											X	0.0132	0.947337
KKPNELSRVL	10	B*07:02	Replicase polyprotein 1ab (ORF1ab)											X	0.1204	0.959674
KLFAAETLK	9	A*03:01	Replicase polyprotein 1ab (ORF1ab)			X			X					X	0.0183	0.912068	87.201
KLFAAETLK	9	A*11:01	Replicase polyprotein 1ab (ORF1ab)			X			X					X	0.1386	0.912068	80.8053			X	X		MHC Binding	purified MHC/competitive/radioactivity, purified MHC/direct/radioactivity, purified MHC/direct/fluorescence	dissociation constant KD (~IC50), half life, dissociation constant KD (~EC50)
KLFDRYFKY	9	A*03:01	Replicase polyprotein 1ab (ORF1ab)			X								X	0.0402	0.975566	61.1406
KLFIRQEEV	9	B*08:01	Protein 7a						X					X	3.8491	0.911914						X	MHC Binding	purified MHC/direct/fluorescence	dissociation constant KD (~EC50)
KLIEYTDFA	9	A*02:01	Replicase polyprotein 1ab (ORF1ab)			X	X							X	0.0468	0.165023	58.4516	-58.035
KLKDCVMYA	9	A*02:01	Replicase polyprotein 1ab (ORF1ab)			X	X							X	0.48	0.395173	83.4787	-67.542
KLSYGIATV	9	A*02:01	Replicase polyprotein 1ab (ORF1ab)			X	X		X					X	0.1181	0.967263	75.3629	-63.661		X			MHC Binding	purified MHC/competitive/radioactivity	half maximal inhibitory concentration (IC50)
KLVNKFLAL	9	B*08:01	Replicase polyprotein 1ab (ORF1ab)											X	0.1269	0.97455
KLWAQCVQL	9	A*02:01	Replicase polyprotein 1ab (ORF1ab)			X	X		X					X	0.1657	0.969612	56.9944	-79.908		X	X		MHC Binding	purified MHC/direct/fluorescence, purified MHC/competitive/radioactivity, purified MHC/direct/radioactivity	qualitative binding, dissociation constant KD (~IC50), half maximal inhibitory concentration (IC50), half life, dissociation constant KD (~EC50)
KMFDAYVNTF	10	B*15:01	Replicase polyprotein 1ab (ORF1ab)											X	0.0198	0.957711
KPNELSRVL	9	B*07:02	Replicase polyprotein 1ab (ORF1ab)											X	0.0162	0.959674
KPREQIDGYVM	11	B*07:02	Replicase polyprotein 1ab (ORF1ab)											X	0.1196	0.518517
KPTETICAPL	10	B*07:02	Replicase polyprotein 1ab (ORF1ab)											X	0.1227	0.799694
KPVETSNSF	9	B*07:02	Replicase polyprotein 1ab (ORF1ab)											X	0.1536	0.974607
KQFDTYNLW	9	B*15:01	Replicase polyprotein 1ab (ORF1ab)						X					X	1.5994	0.964055					X		MHC Binding	purified MHC/direct/fluorescence	qualitative binding, dissociation constant KD (~EC50)
KQLIKVTLVF	10	B*15:01	Replicase polyprotein 1ab (ORF1ab)											X	0.0114	0.733202
KSAAEASKK	9	A*03:01	Nucleoprotein (N)			X			X					X	0.4849	0.336783	59.1556
KSAAEASKK	9	A*11:01	Nucleoprotein (N)			X			X					X	0.3791	0.336783	55.5832
KSAGFPFNK	9	A*03:01	Replicase polyprotein 1ab (ORF1ab)			X			X					X	0.0574	0.59496	95.0931
KSAGFPFNK	9	A*11:01	Replicase polyprotein 1ab (ORF1ab)			X			X					X	0.0099	0.59496	85.1247
KSDGTGTIY	9	A*01:01	Replicase polyprotein 1ab (ORF1ab)			X			X					X	0.0645	0.97367	38.2686
KTFPPTEPK	9	A*11:01	Nucleoprotein (N)			X			X					X	0.0152	0.960307	79.7416			X	X	X	MHC Binding	x-ray crystallography, purified MHC/direct/radioactivity, purified MHC/direct/fluorescence, purified MHC/competitive/radioactivity	3D structure, half life, dissociation constant KD (~EC50), dissociation constant KD (~IC50)
KTIQPRVEK	9	A*03:01	Replicase polyprotein 1ab (ORF1ab)			X								X	0.2173	0.880387	60.1581
KTIQPRVEK	9	A*11:01	Replicase polyprotein 1ab (ORF1ab)			X								X	0.0926	0.880387	59.2738
KVKYLYFIK	9	A*11:01	Replicase polyprotein 1ab (ORF1ab)			X			X					X	0.3029	0.193912	74.652
KYTQLCQYL	9	A*24:02	Replicase polyprotein 1ab (ORF1ab)			X			X	X		X	X	X	0.1442	0.952496	100.617
LALLLLDRL	9	A*02:01	Nucleoprotein (N)						X					X	12.4467	0.388848			X	X			MHC Binding, T Cell	cellular MHC/direct/fluorescence, ELISPOT	qualitative binding, IFNg release
LAWLYAAVI	9	B*51:01	Replicase polyprotein 1ab (ORF1ab)						X					X	0.0289	0.864983
LDEWSMATYY	10	B*18:01	Replicase polyprotein 1ab (ORF1ab)											X	0.0482	0.973644
LEAPFLYLY	9	B*18:01	Protein 3a											X	0.0092	0.966038
LEGNFYGPF	9	B*18:01	Replicase polyprotein 1ab (ORF1ab)											X	0.0827	0.553124
LEMELTPVV	9	B*18:01	Replicase polyprotein 1ab (ORF1ab)											X	0.0653	0.503986
LEQWNLVIGF	10	B*18:01	Membrane protein (M)						X					X	0.1318	0.477533					X		MHC Binding	purified MHC/competitive/radioactivity	dissociation constant KD (~IC50)
LEWLAMAVM	9	B*18:01	Protein 14											X	0.0176	0.751576
LFLAFVVFL	9	A*01:01	Envelope small membrane protein (E)						X					X	44.2207	0.444496						X	MHC Binding	purified MHC/competitive/radioactivity	dissociation constant KD (~IC50)
LFLAFVVFLL	10	A*01:01	Envelope small membrane protein (E)						X					X	8.9095	0.891362						X	MHC Binding	purified MHC/competitive/radioactivity	dissociation constant KD (~IC50)
LGIITTVAAF	10	B*15:01	Non-structural protein 8											X	0.0636	0.777138
LIDLQELGKY	10	A*01:01	Spike protein (S)						X					X	0.0903	0.552839					X		MHC Binding	purified MHC/competitive/radioactivity	dissociation constant KD (~IC50)
LILMTARTVY	10	B*15:01	Replicase polyprotein 1ab (ORF1ab)						X					X	0.0397	0.872329
LITGRLQSL	9	A*02:01	Spike protein (S)						X					X	8.8948	0.891839			X				T Cell	ELISA, ELISPOT	IFNg release
LKFPRGQGVPI	11	B*07:02	Nucleoprotein (N)											X	0.1475	0.947337
LLAKDTTEAF	10	B*15:01	Replicase polyprotein 1ab (ORF1ab)						X					X	0.0481	0.565691
LLALHRSYL	9	B*08:01	Spike protein (S)											X	0.0375	0.912153
LLLDDFVEI	9	A*02:01	Replicase polyprotein 1ab (ORF1ab)			X	X		X					X	0.0274	0.971905	56.0663	-70.917		X			MHC Binding	purified MHC/competitive/radioactivity	half maximal inhibitory concentration (IC50)
LLLDRLNQL	9	A*02:01	Nucleoprotein (N)			X	X		X					X	0.1344	0.976201	45.2756	-71.929	X	X			MHC Binding, T Cell	cellular MHC/direct/fluorescence, purified MHC/direct/fluorescence, ELISA, ELISPOT	qualitative binding, IFNg release
LLMPLKAPK	9	A*11:01	Replicase polyprotein 1ab (ORF1ab)			X			X					X	0.2586	0.628653	66.383
LLNKEMYLK	9	A*03:01	Replicase polyprotein 1ab (ORF1ab)			X			X					X	0.2689	0.887973	70.188
LLNKEMYLK	9	A*11:01	Replicase polyprotein 1ab (ORF1ab)			X			X					X	0.3276	0.887973	82.3877
LLSAGIFGA	9	A*02:01	Replicase polyprotein 1ab (ORF1ab)			X	X		X					X	0.2625	0.370171	68.3804	-65.89		X			MHC Binding	purified MHC/competitive/radioactivity	half maximal inhibitory concentration (IC50)
LLTDEMIAQY	10	A*01:01	Spike protein (S)											X	0.0127	0.972272
LLYDANYFL	9	A*02:01	Protein 3a			X	X							X	0.0079	0.96183	52.61	-75.012
LMIERFVSL	9	B*08:01	Replicase polyprotein 1ab (ORF1ab)						X					X	0.0077	0.97471
LMNVLTLVY	9	B*15:01	Replicase polyprotein 1ab (ORF1ab)											X	0.0241	0.88091
LMRELNGGAY	10	B*15:01	Replicase polyprotein 1ab (ORF1ab)											X	0.0186	0.661245
LMSNLGMPSY	10	B*15:01	Replicase polyprotein 1ab (ORF1ab)											X	0.0136	0.974455
LPFGWLIVGV	10	B*51:01	Protein 3a											X	0.0998	0.522151
LPIDKCSRI	9	B*51:01	Replicase polyprotein 1ab (ORF1ab)						X					X	0.0296	0.709294
LPKGIMMNV	9	B*51:01	Replicase polyprotein 1ab (ORF1ab)											X	0.0924	0.913128
LPLVSSQCV	9	B*51:01	Spike protein (S)											X	0.0694	0.952535
LPQLEQPYV	9	B*51:01	Replicase polyprotein 1ab (ORF1ab)						X					X	0.0462	0.806834
LPQNAVVKI	9	B*51:01	Replicase polyprotein 1ab (ORF1ab)											X	0.0351	0.970587
LPVLQVRDV	9	B*51:01	Replicase polyprotein 1ab (ORF1ab)						X					X	0.0873	0.87706
LPYPDPSRIL	10	B*51:01	Replicase polyprotein 1ab (ORF1ab)						X	X			X	X	0.1207	0.962314
LQAENVTGLF	10	B*15:01	Replicase polyprotein 1ab (ORF1ab)						X					X	0.0188	0.867952
LQIPFAMQM	9	B*15:01	Spike protein (S)						X					X	0.1538	0.881233				X	X		MHC Binding	purified MHC/direct/fluorescence, purified MHC/direct/radioactivity	qualitative binding, half life, dissociation constant KD (~EC50)
LQLPQGTTL	9	A*02:01	Nucleoprotein (N)						X					X	7.1392	0.883182			X			X	MHC Binding, T Cell	cellular MHC/direct/fluorescence, ELISPOT	qualitative binding, IFNg release
LQSCTQHQPY	10	B*15:01	Non-structural protein 8											X	0.0669	0.919561
LSPRWYFYY	9	A*01:01	Nucleoprotein (N)			X			X					X	0.073	0.97463	3.43418			X			MHC Binding	purified MHC/competitive/radioactivity	dissociation constant KD (~IC50)
LTALRLCAY	9	A*01:01	Envelope small membrane protein (E)			X			X					X	0.119	0.627174	26.3785			X			MHC Binding	purified MHC/competitive/radioactivity	dissociation constant KD (~IC50)
LTENLLLYI	9	A*01:01	Replicase polyprotein 1ab (ORF1ab)			X								X	0.3468	0.744395	40.922
LTNDNTSRY	9	A*01:01	Replicase polyprotein 1ab (ORF1ab)			X			X					X	0.0217	0.972912	90.4215
LTRNPAWRK	9	A*03:01	Replicase polyprotein 1ab (ORF1ab)			X			X					X	0.3835	0.58751	48.17
LVASIKNFK	9	A*11:01	Replicase polyprotein 1ab (ORF1ab)			X			X					X	0.0849	0.081976	85.0791
LYDKLVSSF	9	A*24:02	Replicase polyprotein 1ab (ORF1ab)			X								X	0.208	0.859253	27.3862
LYLDAYNMM	9	A*24:02	Replicase polyprotein 1ab (ORF1ab)			X								X	0.5108	0.764551	58.7644
LYLYALVYF	9	A*24:02	Protein 3a			X								X	0.1736	0.42529	79.5944
LYQPPQTSI	9	A*24:02	Replicase polyprotein 1ab (ORF1ab)			X			X					X	0.447	0.952928	32.5337
MARKTLNSL	9	B*07:02	Protein 9b											X	0.0591	0.932786
MARKTLNSL	9	B*08:01	Protein 9b											X	0.0729	0.932786
MAYITGGVV	9	B*51:01	Replicase polyprotein 1ab (ORF1ab)											X	0.0155	0.935986
MFVKHKHAFL	10	B*08:01	Replicase polyprotein 1ab (ORF1ab)											X	0.1125	0.922368
MGRIRSVYPV	10	B*08:01	Replicase polyprotein 1ab (ORF1ab)						X					X	0.1035	0.932751
MIAQYTSAL	9	B*08:01	Spike protein (S)											X	0.1414	0.929546
MLDMYSVML	9	A*02:01	Replicase polyprotein 1ab (ORF1ab)			X	X		X					X	0.0872	0.964219	48.5805	-70.149
MLFTMLRKL	9	A*02:01	Replicase polyprotein 1ab (ORF1ab)				X		X					X	0.8229	0.909229		-77.776
MLRIMASLVL	10	B*08:01	Replicase polyprotein 1ab (ORF1ab)						X					X	0.1081	0.968727
MMFVKHKHA	9	B*08:01	Replicase polyprotein 1ab (ORF1ab)											X	0.1391	0.867283
MMFVKHKHAFL	11	B*08:01	Replicase polyprotein 1ab (ORF1ab)											X	0.089	0.922368
MMISAGFSL	9	B*15:01	Replicase polyprotein 1ab (ORF1ab)						X					X	0.0476	0.801797
MMNVAKYTQL	10	B*08:01	Replicase polyprotein 1ab (ORF1ab)						X			X	X	X	0.0601	0.882522
MMSAPPAQY	9	B*15:01	Replicase polyprotein 1ab (ORF1ab)											X	0.0372	0.978302
MPASWVMRI	9	B*07:02	Replicase polyprotein 1ab (ORF1ab)						X					X	0.4008	0.935163				X
MPASWVMRI	9	B*51:01	Replicase polyprotein 1ab (ORF1ab)						X					X	0.0077	0.935163							MHC Binding	purified MHC/direct/radioactivity	half life
MPILTLTRAL	10	B*07:02	Replicase polyprotein 1ab (ORF1ab)						X					X	0.0187	0.580195
MPLKAPKEI	9	B*51:01	Replicase polyprotein 1ab (ORF1ab)											X	0.0342	0.8399
MPLSAPTLV	9	B*51:01	Replicase polyprotein 1ab (ORF1ab)						X					X	0.0088	0.68718
MPNMLRIMASL	11	B*07:02	Replicase polyprotein 1ab (ORF1ab)						X					X	0.038	0.962196
MPYFFTLLL	9	B*51:01	Replicase polyprotein 1ab (ORF1ab)											X	0.0089	0.978953
MSNLGMPSY	9	A*01:01	Replicase polyprotein 1ab (ORF1ab)			X								X	0.1487	0.974455	30.0125
MSYYCKSHK	9	A*03:01	Replicase polyprotein 1ab (ORF1ab)			X			X					X	0.0382	0.082937	108.827
MSYYCKSHK	9	A*11:01	Replicase polyprotein 1ab (ORF1ab)			X			X					X	0.1045	0.082937	87.7524
MTNRQFHQK	9	A*03:01	Replicase polyprotein 1ab (ORF1ab)			X			X					X	0.3468	0.929976	82.616			X			MHC Binding	purified MHC/direct/radioactivity	half life
MTNRQFHQK	9	A*11:01	Replicase polyprotein 1ab (ORF1ab)			X			X					X	0.0778	0.929976	79.4137			X			MHC Binding	purified MHC/direct/radioactivity	half life
MTSCCSCLK	9	A*03:01	Spike protein (S)			X			X					X	0.2752	0.752478	81.8676					X	MHC Binding	purified MHC/competitive/radioactivity	dissociation constant KD (~IC50)
MTSCCSCLK	9	A*11:01	Spike protein (S)			X			X					X	0.0707	0.752478	67.9466				X		MHC Binding	purified MHC/competitive/radioactivity	dissociation constant KD (~IC50)
MTYRRLISM	9	B*08:01	Replicase polyprotein 1ab (ORF1ab)						X					X	0.0489	0.504573
MVMCGGSLY	9	B*15:01	Replicase polyprotein 1ab (ORF1ab)						X					X	0.0364	0.94816
MVMFTPLVPF	10	B*15:01	Replicase polyprotein 1ab (ORF1ab)											X	0.0093	0.637804
MVPHISRQRL	10	B*07:02	Replicase polyprotein 1ab (ORF1ab)						X					X	0.1544	0.896451
MYASAVVLL	9	A*24:02	Replicase polyprotein 1ab (ORF1ab)			X								X	0.0555	0.698904	61.9491
MYKGLPWNV	9	A*24:02	Replicase polyprotein 1ab (ORF1ab)			X			X					X	0.3006	0.278998	25.8123
MYLKLRSDVL	10	B*08:01	Replicase polyprotein 1ab (ORF1ab)											X	0.0612	0.706824
NDLCFTNVY	9	B*18:01	Spike protein (S)											X	0.076	0.890388
NETLVTMPL	9	B*18:01	Replicase polyprotein 1ab (ORF1ab)											X	0.0239	0.950526
NETLVTMPLGY	11	B*18:01	Replicase polyprotein 1ab (ORF1ab)											X	0.0818	0.667732
NLIDSYFVV	9	A*02:01	Replicase polyprotein 1ab (ORF1ab)			X	X							X	0.0346	0.946293	62.5579	-79.757
NLLKDCPAV	9	A*02:01	Replicase polyprotein 1ab (ORF1ab)			X	X							X	0.3098	0.512977	78.453	-66.894
NLNESLIDL	9	A*02:01	Spike protein (S)				X		X					X	1.2693	0.945978		-63.792	X			X	MHC Binding, T Cell	cellular MHC/direct/fluorescence, 51 chromium, ELISPOT	qualitative binding, cytotoxicity, IFNg release
NLQSNHDLY	9	A*01:01	Replicase polyprotein 1ab (ORF1ab)			X								X	0.3604	0.922166	30.5441
NMARKTLNSL	10	B*08:01	Protein 9b											X	0.0738	0.932786
NPAWRKAVF	9	B*07:02	Replicase polyprotein 1ab (ORF1ab)						X					X	0.0842	0.894868
NSASFSTFK	9	A*03:01	Spike protein (S)			X								X	0.3943	0.545591	94.8755
NSASFSTFK	9	A*11:01	Spike protein (S)			X								X	0.0251	0.545591	56.3571
NTFTRLQSL	9	B*08:01	Replicase polyprotein 1ab (ORF1ab)						X					X	0.1139	0.882858
NYMPYFFTL	9	A*24:02	Replicase polyprotein 1ab (ORF1ab)			X								X	0.0059	0.977761	101.164
PYRVVVLSF	9	A*01:01	Spike protein (S)						X					X	59.2457	0.971825						X	MHC Binding	purified MHC/competitive/radioactivity	dissociation constant KD (~IC50)
QEYADVFHLY	10	B*18:01	Replicase polyprotein 1ab (ORF1ab)						X					X	0.0273	0.960318
QIYKTPPIK	9	A*03:01	Spike protein (S)			X								X	0.1636	0.689289	69.847
QLIKVTLVF	9	B*15:01	Replicase polyprotein 1ab (ORF1ab)											X	0.0764	0.733202
QLMCQPILL	9	A*02:01	Replicase polyprotein 1ab (ORF1ab)			X	X		X					X	0.18	0.419217	46.623	-69.57		X			MHC Binding	purified MHC/competitive/radioactivity	half maximal inhibitory concentration (IC50)
QPGQTFSVL	9	B*07:02	Replicase polyprotein 1ab (ORF1ab)						X					X	0.0792	0.97796
QPYRVVVLSF	10	B*07:02	Spike protein (S)						X					X	0.6067	0.971825					X		MHC Binding	purified MHC/competitive/radioactivity	dissociation constant KD (~IC50)
QTFFKLVNK	9	A*11:01	Replicase polyprotein 1ab (ORF1ab)			X								X	0.035	0.933251	85.8797
RARSVSPKL	9	B*07:02	Protein 7a						X					X	0.1246	0.973323
RIAGHHLGR	9	A*03:01	Membrane protein (M)			X								X	0.2958	0.520934	67.7264
RLFARTRSM	9	B*08:01	Membrane protein (M)						X					X	0.0467	0.89707
RLFRKSNLK	9	A*03:01	Spike protein (S)			X								X	0.0077	0.944026	90.0549
RLFRKSNLK	9	A*11:01	Spike protein (S)			X								X	0.1616	0.944026	71.6275
RLISMMGFK	9	A*03:01	Replicase polyprotein 1ab (ORF1ab)			X			X					X	0.0092	0.086379	90.389
RLISMMGFK	9	A*11:01	Replicase polyprotein 1ab (ORF1ab)			X			X					X	0.0869	0.086379	67.8714
RLYYDSMSY	9	B*15:01	Replicase polyprotein 1ab (ORF1ab)						X					X	0.0099	0.972163				X			MHC Binding	purified MHC/direct/fluorescence, purified MHC/direct/radioactivity	qualitative binding, half life
RMYIFFASF	9	B*15:01	Replicase polyprotein 1ab (ORF1ab)						X					X	0.0357	0.965117
RNPAWRKAVF	10	B*07:02	Replicase polyprotein 1ab (ORF1ab)						X					X	0.0342	0.894868
RPDTRYVLM	9	B*07:02	Replicase polyprotein 1ab (ORF1ab)						X					X	0.1241	0.970777
RPNFTIKGSF	10	B*07:02	Replicase polyprotein 1ab (ORF1ab)											X	0.0659	0.686199
RPNFTIKGSFL	11	B*07:02	Replicase polyprotein 1ab (ORF1ab)											X	0.1663	0.890824
RQFHQKLLK	9	A*03:01	Replicase polyprotein 1ab (ORF1ab)			X			X					X	0.0387	0.666912	66.9261
RQFHQKLLK	9	A*11:01	Replicase polyprotein 1ab (ORF1ab)			X			X					X	0.1775	0.666912	65.991
RQKRTATKAY	10	B*15:01	Nucleoprotein (N)											X	0.0365	0.886964
RTIAFGGCVF	10	B*15:01	Replicase polyprotein 1ab (ORF1ab)											X	0.0402	0.655303
RVDFCGKGY	9	A*01:01	Spike protein (S)						X					X	0.4968	0.761775						X	MHC Binding	purified MHC/competitive/radioactivity, purified MHC/direct/fluorescence	dissociation constant KD (~IC50), dissociation constant KD (~EC50)
RVDFCGKGY	9	B*15:01	Spike protein (S)						X					X	5.8958	0.761775						X	MHC Binding	purified MHC/direct/fluorescence	dissociation constant KD (~EC50)
RVYSTGSNVF	10	B*15:01	Spike protein (S)											X	0.0222	0.972095
RYKLEGYAF	9	A*24:02	Replicase polyprotein 1ab (ORF1ab)			X			X					X	0.2015	0.324677	70.8565
RYLALYNKY	9	A*24:02	Replicase polyprotein 1ab (ORF1ab)			X			X					X	0.8125	0.95493	30.963
RYMNSQGLL	9	A*24:02	Replicase polyprotein 1ab (ORF1ab)			X			X					X	0.2234	0.551233	83.3515
SAFAMMFVK	9	A*11:01	Replicase polyprotein 1ab (ORF1ab)			X								X	0.0113	0.257089	60.5818
SAFFGMSRI	9	B*51:01	Nucleoprotein (N)						X					X	0.1162	0.743918
SAFYILPSI	9	B*51:01	Replicase polyprotein 1ab (ORF1ab)											X	0.0525	0.688609
SAKNRARTV	9	B*08:01	Replicase polyprotein 1ab (ORF1ab)						X			X	X	X	0.1048	0.698496
SASKIITLK	9	A*03:01	Protein 3a			X								X	0.3966	0.97104	87.1726
SASKIITLK	9	A*11:01	Protein 3a			X								X	0.0738	0.97104	52.1276
SEAFLIGCNY	10	B*18:01	Replicase polyprotein 1ab (ORF1ab)											X	0.0764	0.968399
SEFDRDAAM	9	B*18:01	Replicase polyprotein 1ab (ORF1ab)						X					X	0.0627	0.965253
SEFSSLPSY	9	B*18:01	Replicase polyprotein 1ab (ORF1ab)						X					X	0.0123	0.96466
SELVIGAVI	9	B*18:01	Membrane protein (M)						X					X	0.3585	0.789281						X	MHC Binding	purified MHC/competitive/radioactivity	dissociation constant KD (~IC50)
SLREVRTIK	9	A*03:01	Replicase polyprotein 1ab (ORF1ab)			X								X	0.37	0.874628	52.7929
SLSHRFYRL	9	B*08:01	Replicase polyprotein 1ab (ORF1ab)											X	0.0468	0.96416
SMWALIISV	9	A*02:01	Replicase polyprotein 1ab (ORF1ab)			X	X							X	0.0246	0.956926	53.5846	-74.468
SPNLAWPLI	9	B*51:01	Replicase polyprotein 1ab (ORF1ab)						X					X	0.1105	0.87657
SPRRARSVA	9	B*07:02	Spike protein (S)											X	0.0128	0.5717
SPRWYFYYL	9	B*07:02	Nucleoprotein (N)						X					X	0.0496	0.978716				X			MHC Binding	purified MHC/competitive/radioactivity	dissociation constant KD (~IC50)
SPRWYFYYL	9	B*08:01	Nucleoprotein (N)						X					X	0.0703	0.978716
SPRWYFYYL	9	B*51:01	Nucleoprotein (N)						X					X	0.7317	0.978716						X	MHC Binding	purified MHC/competitive/radioactivity	dissociation constant KD (~IC50)
SPYNSQNAV	9	B*07:02	Replicase polyprotein 1ab (ORF1ab)						X					X	0.0874	0.971816
SQRVAGDSGF	10	B*15:01	Membrane protein (M)											X	0.0496	0.751038
STECSNLLLQY	11	A*01:01	Spike protein (S)											X	0.0139	0.531642
STFNVPMEK	9	A*03:01	Replicase polyprotein 1ab (ORF1ab)			X								X	0.0295	0.967527	76.9552
STFNVPMEK	9	A*11:01	Replicase polyprotein 1ab (ORF1ab)			X								X	0.0073	0.967527	74.5695
SYATHSDKF	9	A*24:02	Replicase polyprotein 1ab (ORF1ab)			X								X	0.2143	0.185023	67.3501
SYFIASFRL	9	A*24:02	Membrane protein (M)			X								X	0.0501	0.972486	61.5094
SYLFQHANL	9	A*24:02	Replicase polyprotein 1ab (ORF1ab)			X								X	0.1908	0.974923	41.1384
TACTDDNALAY	11	A*01:01	Replicase polyprotein 1ab (ORF1ab)						X					X	0.013	0.96718
TEETFKLSY	9	B*18:01	Replicase polyprotein 1ab (ORF1ab)						X					X	0.0426	0.931934
TFTYASALW	9	A*24:02	Replicase polyprotein 1ab (ORF1ab)			X			X					X	0.2628	0.824355	70.051
TIFKDASGK	9	A*03:01	Replicase polyprotein 1ab (ORF1ab)			X								X	0.3381	0.204315	60.0515
TIFKDASGK	9	A*11:01	Replicase polyprotein 1ab (ORF1ab)			X								X	0.4099	0.204315	71.7583
TISLAGSYK	9	A*03:01	Replicase polyprotein 1ab (ORF1ab)			X								X	0.1966	0.730493	103.721
TISLAGSYK	9	A*11:01	Replicase polyprotein 1ab (ORF1ab)			X								X	0.0764	0.730493	130.977
TLIGDCATV	9	A*02:01	Replicase polyprotein 1ab (ORF1ab)			X	X		X					X	0.1886	0.958524	46.5057	-69.773		X			MHC Binding	purified MHC/competitive/radioactivity	half maximal inhibitory concentration (IC50)
TLKGGAPTK	9	A*03:01	Replicase polyprotein 1ab (ORF1ab)			X								X	0.3401	0.966105	74.0705
TLKKRWQLAL	10	B*08:01	Protein 3a											X	0.0151	0.529148
TLKSFTVEK	9	A*03:01	Spike protein (S)			X								X	0.087	0.961625	85.8425
TLKSFTVEK	9	A*11:01	Spike protein (S)			X								X	0.116	0.961625	74.8594
TLMIERFVSL	10	B*08:01	Replicase polyprotein 1ab (ORF1ab)						X					X	0.011	0.97471
TLMNVLTLV	9	A*02:01	Replicase polyprotein 1ab (ORF1ab)			X	X							X	0.016	0.74926	46.7863	-70.551
TLMNVLTLVY	10	B*15:01	Replicase polyprotein 1ab (ORF1ab)											X	0.0727	0.88091
TMADLVYAL	9	A*02:01	Replicase polyprotein 1ab (ORF1ab)			X	X		X					X	0.0137	0.965975	34.3258	-81.007		X			MHC Binding	purified MHC/competitive/radioactivity	half maximal inhibitory concentration (IC50)
TMLFTMLRK	9	A*03:01	Replicase polyprotein 1ab (ORF1ab)			X			X					X	0.0196	0.478248	86.758
TPAFDKSAF	9	B*07:02	Replicase polyprotein 1ab (ORF1ab)						X					X	0.1619	0.551124
TPKYKFVRI	9	B*08:01	Replicase polyprotein 1ab (ORF1ab)						X					X	0.1471	0.957309
TPLIQPIGAL	10	B*07:02	Replicase polyprotein 1ab (ORF1ab)											X	0.1229	0.949921
TPLVPFWITI	10	B*51:01	Replicase polyprotein 1ab (ORF1ab)											X	0.1249	0.748925
TPRDLGACI	9	B*07:02	Replicase polyprotein 1ab (ORF1ab)						X					X	0.1567	0.950495				X	X		MHC Binding	purified MHC/direct/fluorescence, purified MHC/direct/radioactivity, purified MHC/competitive/radioactivity	qualitative binding, half life, dissociation constant KD (~IC50), dissociation constant KD (~EC50)
TPRDLGACI	9	B*51:01	Replicase polyprotein 1ab (ORF1ab)						X					X	0.6307	0.950495						X	MHC Binding	purified MHC/competitive/radioactivity	dissociation constant KD (~IC50)
TPSFKKGAKL	10	B*07:02	Replicase polyprotein 1ab (ORF1ab)											X	0.1671	0.840371
TQLYLGGMSY	10	B*15:01	Replicase polyprotein 1ab (ORF1ab)						X					X	0.0235	0.978279
TQVVDMSMTY	10	B*15:01	Replicase polyprotein 1ab (ORF1ab)											X	0.0375	0.972174
TQWSLFFFL	9	A*02:01	Replicase polyprotein 1ab (ORF1ab)			X								X	0.1897	0.765846	38.9656
TQYNRYLAL	9	B*08:01	Replicase polyprotein 1ab (ORF1ab)						X					X	0.0655	0.684928
TQYNRYLALY	10	B*15:01	Replicase polyprotein 1ab (ORF1ab)						X					X	0.042	0.873141
TSDYYQLYS	9	A*01:01	Protein 3a			X								X	0.3131	0.03066	52.0976
TSFGPLVRK	9	A*03:01	Replicase polyprotein 1ab (ORF1ab)			X			X					X	0.1847	0.883167	74.0399
TSFGPLVRK	9	A*11:01	Replicase polyprotein 1ab (ORF1ab)			X			X					X	0.017	0.883167	75.7304
TTIKPVTYK	9	A*03:01	Replicase polyprotein 1ab (ORF1ab)			X								X	0.11	0.405068	92.223
TTIKPVTYK	9	A*11:01	Replicase polyprotein 1ab (ORF1ab)			X								X	0.0095	0.405068	86.0301
TTLPVNVAF	9	B*15:01	Replicase polyprotein 1ab (ORF1ab)						X					X	1.5578	0.95425						X	MHC Binding	purified MHC/direct/fluorescence	dissociation constant KD (~EC50)
TYACWHHSI	9	A*24:02	Replicase polyprotein 1ab (ORF1ab)			X								X	0.0097	0.861616	104.804
TYASALWEI	9	A*24:02	Replicase polyprotein 1ab (ORF1ab)			X			X					X	0.0098	0.847152	29.1216
TYKPNTWCI	9	A*24:02	Replicase polyprotein 1ab (ORF1ab)			X								X	0.0686	0.956141	65.8102
VDTDFVNEFY	10	A*01:01	Replicase polyprotein 1ab (ORF1ab)											X	0.0105	0.887307
VEHVTFFIY	9	B*18:01	Protein 3a											X	0.0127	0.945904
VFITLCFTL	9	A*24:02	Protein 7a			X								X	0.3042	0.962712	43.6319
VGMQKYSTL	9	B*08:01	Replicase polyprotein 1ab (ORF1ab)						X					X	0.0893	0.970698
VLKKLKKSL	9	B*08:01	Replicase polyprotein 1ab (ORF1ab)						X					X	0.1443	0.818392
VLLRKNGNK	9	A*03:01	Replicase polyprotein 1ab (ORF1ab)			X			X					X	0.2033	0.703465	47.7155
VLSGHNLAK	9	A*03:01	Replicase polyprotein 1ab (ORF1ab)			X								X	0.0673	0.953996	82.1875
VLSGHNLAK	9	A*11:01	Replicase polyprotein 1ab (ORF1ab)			X								X	0.3674	0.953996	58.9745
VLWAHGFEL	9	A*01:01	Replicase polyprotein 1ab (ORF1ab)						X					X	6.7101	0.836082	48.7008	-74.239				X	MHC Binding	purified MHC/direct/fluorescence, purified MHC/competitive/radioactivity, purified MHC/direct/radioactivity	qualitative binding, dissociation constant KD (~IC50), half maximal inhibitory concentration (IC50), half life, dissociation constant KD (~EC50)
VLWAHGFEL	9	A*02:01	Replicase polyprotein 1ab (ORF1ab)			X	X		X					X	0.0364	0.836082				X	X		MHC Binding	purified MHC/direct/fluorescence	dissociation constant KD (~EC50)
VLWAHGFEL	9	B*08:01	Replicase polyprotein 1ab (ORF1ab)						X					X	1.1614	0.836082						X	MHC Binding	purified MHC/direct/fluorescence	dissociation constant KD (~EC50)
VLWAHGFEL	9	B*15:01	Replicase polyprotein 1ab (ORF1ab)						X					X	3.2938	0.836082						X	MHC Binding	purified MHC/direct/fluorescence	dissociation constant KD (~EC50)
VMFTPLVPF	9	B*15:01	Replicase polyprotein 1ab (ORF1ab)											X	0.0128	0.637804
VMMSAPPAQY	10	B*15:01	Replicase polyprotein 1ab (ORF1ab)											X	0.0351	0.978302
VMYMGTLSY	9	B*15:01	Replicase polyprotein 1ab (ORF1ab)						X					X	0.0079	0.976148
VPGLPGTIL	9	B*07:02	Replicase polyprotein 1ab (ORF1ab)											X	0.1486	0.971839
VPHHVVATV	9	B*51:01	Protein 14											X	0.0287	0.974401
VPHISRQRL	9	B*07:02	Replicase polyprotein 1ab (ORF1ab)						X					X	0.0524	0.896451
VPLKSATCI	9	B*51:01	Replicase polyprotein 1ab (ORF1ab)						X			X		X	0.0935	0.957155
VPMEKLKTL	9	B*07:02	Replicase polyprotein 1ab (ORF1ab)											X	0.0593	0.967556
VPMEKLKTL	9	B*08:01	Replicase polyprotein 1ab (ORF1ab)											X	0.1623	0.967556
VPQEHYVRI	9	B*51:01	Replicase polyprotein 1ab (ORF1ab)						X					X	0.0312	0.880991
VPYCYDTNV	9	B*51:01	Replicase polyprotein 1ab (ORF1ab)											X	0.0221	0.932999
VTDVTQLYL	9	A*01:01	Replicase polyprotein 1ab (ORF1ab)			X			X					X	0.1048	0.607343	61.7587
VTNNTFTLK	9	A*03:01	Replicase polyprotein 1ab (ORF1ab)			X								X	0.0874	0.939798	84.6873
VTNNTFTLK	9	A*11:01	Replicase polyprotein 1ab (ORF1ab)			X								X	0.023	0.939798	90.2324
VTPSGTWLTY	10	A*01:01	Nucleoprotein (N)						X					X	0.1579	0.975441					X		MHC Binding	purified MHC/competitive/radioactivity	dissociation constant KD (~IC50)
VTYVPAQEK	9	A*03:01	Spike protein (S)			X								X	0.136	0.931753	78.2891
VTYVPAQEK	9	A*11:01	Spike protein (S)			X								X	0.0886	0.931753	63.2573
VVDKYFDCY	9	A*01:01	Replicase polyprotein 1ab (ORF1ab)			X			X					X	0.0277	0.943944	63.2852			X	X		MHC Binding	purified MHC/direct/fluorescence, purified MHC/competitive/radioactivity, purified MHC/direct/radioactivity	qualitative binding, dissociation constant KD (~IC50), half life
VVFLHVTYV	9	A*02:01	Spike protein (S)				X		X					X	0.29	0.812196		-65.823	X	X			MHC Binding, T Cell	cellular MHC/direct/fluorescence, purified MHC/direct/fluorescence, purified MHC/competitive/radioactivity, ELISA	qualitative binding, dissociation constant KD (~IC50), half maximal inhibitory concentration (IC50), IFNg release
VVNARLRAK	9	A*03:01	Replicase polyprotein 1ab (ORF1ab)			X			X					X	0.25	0.239294	117.643
VVNARLRAK	9	A*11:01	Replicase polyprotein 1ab (ORF1ab)			X			X					X	0.7017	0.239294	73.4561
VVNQNAQAL	9	B*07:02	Spike protein (S)					X	X					X	1.6149	0.600474
VVTTKIALK	9	A*03:01	Replicase polyprotein 1ab (ORF1ab)			X								X	0.2761	0.365339	87.7962
VVTTKIALK	9	A*11:01	Replicase polyprotein 1ab (ORF1ab)			X								X	0.2667	0.365339	78.2993
VYFLQSINF	9	A*24:02	Protein 3a			X								X	0.0559	0.203141	93.6237
VYIGDPAQL	9	A*24:02	Replicase polyprotein 1ab (ORF1ab)			X			X			X	X	X	0.3593	0.938312	36.2818
VYMPASWVM	9	A*24:02	Replicase polyprotein 1ab (ORF1ab)			X			X					X	0.0572	0.853563	102.67
VYSTGSNVF	9	A*24:02	Spike protein (S)			X								X	0.1362	0.972095	100.686
VYSVIYLYL	9	A*24:02	Replicase polyprotein 1ab (ORF1ab)			X								X	0.2043	0.933057	98.5599
WEPEFYEAM	9	B*18:01	Replicase polyprotein 1ab (ORF1ab)						X					X	0.0811	0.550008
WFLNRFTTTL	10	B*08:01	Replicase polyprotein 1ab (ORF1ab)						X					X	0.1677	0.933424
WPVTLACFVL	10	B*07:02	Membrane protein (M)						X					X	0.8294	0.823792						X	MHC Binding	purified MHC/competitive/radioactivity	dissociation constant KD (~IC50)
WPVTLACFVL	10	B*51:01	Membrane protein (M)						X					X	0.5117	0.823792				X			MHC Binding	purified MHC/competitive/radioactivity	dissociation constant KD (~IC50)
WSMATYYLF	9	A*24:02	Replicase polyprotein 1ab (ORF1ab)			X								X	0.0239	0.712831	93.4344
WTAGAAAYY	9	A*01:01	Spike protein (S)			X								X	0.0285	0.733878	59.3551
WTAGAAAYY	9	B*15:01	Spike protein (S)					X						X	0.3531	0.733878
YADVFHLYL	9	A*01:01	Replicase polyprotein 1ab (ORF1ab)			X			X					X	0.1386	0.944645	36.67
YAYLRKHFSM	10	B*08:01	Replicase polyprotein 1ab (ORF1ab)						X					X	0.0311	0.966509
YAYLRKHFSMM	11	B*08:01	Replicase polyprotein 1ab (ORF1ab)						X					X	0.1173	0.948992
YEDQDALFAY	10	B*18:01	Replicase polyprotein 1ab (ORF1ab)						X					X	0.0233	0.762009
YELQTPFEI	9	B*18:01	Replicase polyprotein 1ab (ORF1ab)											X	0.0855	0.94014
YEQYIKWPWY	10	B*18:01	Spike protein (S)						X					X	0.0175	0.171539					X		MHC Binding	purified MHC/competitive/radioactivity	dissociation constant KD (~IC50)
YFIASFRLF	9	A*24:02	Membrane protein (M)			X								X	0.0083	0.489595	74.9598
YFMRFRRAF	9	A*24:02	Replicase polyprotein 1ab (ORF1ab)			X								X	0.2486	0.096896	50.0467
YFTSDYYQL	9	A*24:02	Protein 3a			X								X	0.2388	0.970141	34.5068
YIATNGPLK	9	A*11:01	Replicase polyprotein 1ab (ORF1ab)			X								X	0.5859	0.262106	77.3158
YIFFASFYY	9	B*15:01	Replicase polyprotein 1ab (ORF1ab)						X					X	0.8974	0.892769						X	MHC Binding	purified MHC/direct/fluorescence	dissociation constant KD (~EC50)
YLATALLTL	9	A*02:01	Replicase polyprotein 1ab (ORF1ab)			X	X							X	0.0679	0.946811	47.9137	-68.549
YLDAYNMMI	9	A*02:01	Replicase polyprotein 1ab (ORF1ab)			X	X		X					X	0.009	0.893575	80.9611	-69.451		X			MHC Binding	purified MHC/competitive/radioactivity	half maximal inhibitory concentration (IC50)
YLKLRSDVL	9	B*08:01	Replicase polyprotein 1ab (ORF1ab)											X	0.0095	0.706824
YLKLTDNVY	9	B*15:01	Replicase polyprotein 1ab (ORF1ab)											X	0.0543	0.934651
YLKSPNFSK	9	A*03:01	Replicase polyprotein 1ab (ORF1ab)			X								X	0.2296	0.773691	57.1353
YLNSTNVTI	9	A*02:01	Replicase polyprotein 1ab (ORF1ab)			X	X							X	0.2632	0.917655	79.4295	-64.182
YLNTLTLAV	9	A*02:01	Replicase polyprotein 1ab (ORF1ab)			X	X		X					X	0.0212	0.370414	58.9893	-66.419		X			MHC Binding	purified MHC/competitive/radioactivity	half maximal inhibitory concentration (IC50)
YLPYPDPSRI	10	B*51:01	Replicase polyprotein 1ab (ORF1ab)						X	X	X		X	X	0.058	0.958127
YLQPRTFLL	9	B*08:01	Spike protein (S)											X	0.0405	0.977383
YLRKHFSMM	9	B*08:01	Replicase polyprotein 1ab (ORF1ab)						X	X				X	0.0067	0.948992
YLRKHFSMMI	10	B*08:01	Replicase polyprotein 1ab (ORF1ab)						X	X				X	0.0563	0.864766
YLTNDVSFL	9	A*02:01	Replicase polyprotein 1ab (ORF1ab)			X	X							X	0.077	0.794868	57.3229	-59.851
YLYALVYFL	9	A*02:01	Protein 3a			X	X							X	0.0075	0.580938	62.1674	-73.002
YMPASWVMRI	10	B*51:01	Replicase polyprotein 1ab (ORF1ab)						X					X	0.0668	0.935163
YMPYFFTLLL	10	B*51:01	Replicase polyprotein 1ab (ORF1ab)											X	0.0629	0.978953
YNSASFSTF	9	A*24:02	Spike protein (S)			X								X	0.6825	0.942482	45.0665
YPDKVFRSSV	10	B*07:02	Spike protein (S)											X	0.1363	0.70651
YPIILRLGSPL	11	B*07:02	Protein 9b											X	0.0566	0.719202
YPQVNGLTSI	10	B*51:01	Replicase polyprotein 1ab (ORF1ab)											X	0.1232	0.84593
YPSLETIQI	9	B*51:01	Replicase polyprotein 1ab (ORF1ab)											X	0.0419	0.946949
YQKVGMQKY	9	B*15:01	Replicase polyprotein 1ab (ORF1ab)						X					X	0.1279	0.973212							MHC Binding	purified MHC/direct/fluorescence	qualitative binding
YSYATHSDK	9	A*03:01	Replicase polyprotein 1ab (ORF1ab)			X								X	0.3571	0.737949	75.1698
YSYATHSDK	9	A*11:01	Replicase polyprotein 1ab (ORF1ab)			X								X	0.3662	0.737949	72.5123
YTDFATSAC	9	A*01:01	Replicase polyprotein 1ab (ORF1ab)			X								X	0.5694	0.038068	48.4216
YTERSEKSY	9	A*01:01	Replicase polyprotein 1ab (ORF1ab)			X								X	0.0873	0.927305	33.8524
YTMADLVYA	9	A*02:01	Replicase polyprotein 1ab (ORF1ab)			X	X		X					X	0.0805	0.313453	74.7771	-64.774		X			MHC Binding	purified MHC/competitive/radioactivity	half maximal inhibitory concentration (IC50)
YVNTFSSTF	9	B*15:01	Replicase polyprotein 1ab (ORF1ab)											X	0.0347	0.963482
YVYSRVKNL	9	B*08:01	Envelope small membrane protein (E)						X					X	0.13	0.952441
YYHTTDPSF	9	A*24:02	Replicase polyprotein 1ab (ORF1ab)			X								X	0.1317	0.901866	61.1552
YYKKDNSYF	9	A*24:02	Replicase polyprotein 1ab (ORF1ab)			X								X	0.1484	0.93374	102.389
YYQLYSTQL	9	A*24:02	Protein 3a			X								X	0.0997	0.976842	87.5511
YYRSLPGVF	9	A*24:02	Replicase polyprotein 1ab (ORF1ab)			X								X	0.3089	0.51857	25.4314
YYSLLMPIL	9	A*24:02	Replicase polyprotein 1ab (ORF1ab)			X			X					X	0.3781	0.843945	44.142
YYTSNPTTF	9	A*24:02	Replicase polyprotein 1ab (ORF1ab)			X								X	0.0437	0.974133	85.8275
