# Supplementary material for: Identification and characterization of a SARS-CoV-2 specific CD8+ T cell response with immunodominant features
Source: Nat Commun. 2021 May 10;12:2593. doi: 10.1038/s41467-021-22811-y (PMC8110804; doi:10.1038/s41467-021-22811-y)
Supplement: Supplementary file 5 — Supplementary Data 2 [file 41467_2021_22811_MOESM5_ESM.xlsx]

## Sheet: Batch I
DGEA - louvain clusters
Cluster 1			Cluster 2			Cluster 3			Cluster 4			Cluster 5			Cluster 6
Gene	Adjusted p value	Fold difference (ln)	Gene	Adjusted p value	Fold difference (ln)	Gene	Adjusted p value	Fold difference (ln)	Gene	Adjusted p value	Fold difference (ln)	Gene	Adjusted p value	Fold difference (ln)	Gene	Adjusted p value	Fold difference (ln)
FCGR3A	1.45e-146	-30.5013	COL6A2	1.87e-37	-28.1506	CD27	4.05e-23	-27.8537	TXK	1.39e-28	-4.53005	KLRC3	5.11e-15	-1.99791	IPO7	5e-14	-26.7529
HLA-DRB5	2.52e-35	-5.01536	ESF1	9.55e-27	-27.4621	TRAV21	1.19e-06	-26.5967	GAS7	2.45e-07	-2.7828	FXYD5	6.83e-05	-0.711554	L3MBTL3	5.2e-09	-26.1553
CCL5	1.64e-26	-3.60578	BCL10	3.9e-28	-27.4204	RCAN3	4.8e-08	-26.3678	NCR1	3.45e-08	-2.58014	LGALS1	8.06e-06	-0.996088	FCHO1	3.69e-09	-26.0528
CST7	1.31e-28	-3.0512	IL17RA	4.5e-29	-27.5788	SIRPG	7.41e-09	-26.3365	TRDV1	6.15e-11	-4.25068	S100A6	6.38e-06	-0.834096	ATAD2	3.69e-09	-3.19344
BPGM	3.49e-13	-26.4461	UGCG	6.29e-18	-26.6867	TRBV7-2	0.010099	-25.9756	PCM1	0.00947754	-0.800564	RPL14	0.00516223	-0.537828	ARHGAP12	6.67e-06	-2.7316
LINC02384	2.36e-32	-4.98001	CASP3	1.16e-25	-27.3452	TRAV1-2	2.28e-05	-25.9465	HERC1	5.29e-06	-1.3009	CTSW	0.000336751	-0.627756	PAM	1.62e-08	-3.77507
TRGC2	7.71e-35	-4.38163	NCSTN	1.48e-27	-27.3854	BEX2	6.47e-07	-25.8598	FOSB	1.51e-07	-2.50734	LAT2	8.99e-06	-2.96561	TRIM38	7.83e-09	-2.67342
MT1E	8.16e-21	-4.59115	MTR	1.69e-23	-27.2441	TYMS	0.000697791	-25.7716	CHD7	0.000905581	-2.33619	RPS23	0.00107238	-0.683795	EZH2	2.12e-07	-25.6091
GPR141	2.37e-23	-27.3252	PGGHG	3.48e-24	-27.3446	TRAV8-3	0.000232114	-25.7172	GATA3	0.000540628	-0.85941	IFITM3	0.000776563	-0.778412	TDP1	9.72e-08	-25.6765
CCL4	4.44e-24	-2.87177	PFKP	3.83e-25	-27.2942	MAL	4.74e-05	-25.685	CD320	8.63e-05	-0.925076	TRDV1	0.000395858	-2.40581	S100B	3.89e-08	-4.03133
EFHD2	6.67e-18	-2.30355	MUL1	3.75e-24	-27.1911	AIF1	0.000241579	-25.6036	KLRF1	0.00061079	-1.25267	RPL29	0.000890854	-0.683391	RNF146	9.72e-08	-25.7588
ITGAX	1.91e-20	-27.2583	ZMAT3	3.71e-23	-27.2023	CCR6	0.000986339	-25.5181	SELL	0.0010277	-0.786485	TMEM109	0.00108333	-1.06731	LINC01215	2.6e-07	-25.692
FGR	1.12e-19	-4.12303	TCF7	9.89e-24	-27.3586	TNFRSF25	0.000541521	-25.4591	DPP4	0.000786454	-25.0226	RPL37A	0.000942061	-0.645004	SLC38A1	4.82e-07	-1.54941
GAS7	1.86e-15	-26.7849	MMP25-AS1	1.11e-19	-26.9576	TK1	0.00335817	-25.2123	HLA-DRA	0.00487065	-0.825715	AL359513.1	0.00259904	-24.6111	SLC29A3	2.03e-06	-25.4728
FLNA	6.62e-11	-1.54963	SNHG12	1.54e-17	-26.8263	TRAV3	0.0108548	-25.2108	UTY	0.0108481	-0.959332	RPS29	0.00545182	-0.576309	NDC80	5.89e-06	-25.1043
RAB5IF	4.2e-12	-2.373	ZNF224	1.01e-18	-26.7995	TRAV12-2	0.00711153	-25.1985	HOXA10	0.00699774	-24.6223	PLP2	0.00406111	-1.01285	FBXL17	4.45e-06	-25.5156
CTSC	1.57e-15	-2.20207	PREP	1.38e-21	-27.0796	PDCD1	0.00134562	-25.1388	MIB1	0.00203895	-2.44885	RPL39	0.00206223	-0.709369	XPO7	5.48e-07	-25.823
TRGV2	7.88e-19	-3.44927	WDR48	7.08e-23	-27.2103	NPDC1	0.00104578	-25.134	CASP10	0.00122955	-24.8234	RPL32	0.00124131	-0.682004	STARD4	2.63e-07	-25.7662
TPST2	4.65e-15	-2.31571	ZBTB11	4.13e-21	-27.1036	DBN1	0.00173331	-25.0994	DDX3X	0.00282982	-0.917868	RPS13	0.00216074	-0.619256	C5orf22	8.29e-07	-25.6271
CAP1	7.59e-07	-1.15052	EPHA4	1.03e-12	-26.2919	TRBV7-3	0.100222	-25.0746	RASGEF1A	0.047734	-2.01998	TRGV4	0.0424944	-0.852053	TAF1B	0.000134331	-2.08777
SSBP3	5.67e-13	-2.8553	SBK1	8.57e-19	-26.9708	TRAV34	0.00686113	-25.0626	B3GNT7	0.00678276	-24.6731	C11orf68	0.00374907	-24.4984	GABARAPL1	6.53e-06	-1.88692
PLOD1	3.74e-19	-4.25092	AKAP8L	3.3e-22	-27.0301	GSTM2	0.0011027	-25.0583	ADGRE5	0.00154525	-0.698972	SEPHS1	0.00108333	-24.8343	TRAV29DV5	3.3e-07	-26.2387
C12orf75	1.28e-16	-2.02169	GPR141	2.24e-23	-27.2024	SLC43A3	0.000761962	-25.0366	SLC12A7	0.000937993	-25.1508	RPS16	0.00114803	-0.625163	MATR3-1	4.93e-07	-1.70056
RAB27B	9.46e-14	-4.22171	DCAF13	1.68e-18	-26.7291	DSEL	0.00760789	-25.017	MED13L	0.00765088	-1.24342	AF213884.3	0.0040565	-24.5117	PEX14	4.52e-06	-25.2818
CTSW	3.48e-15	-1.90531	AC119396.1	2.52e-22	-27.2057	SLAMF1	0.0010799	-24.9934	LMNA	0.00139424	-1.16497	GLMP	0.00108333	-2.63609	LMAN1	6.13e-07	-1.6969
MIR4435-2HG	1.86e-16	-3.12257	ARHGAP12	1.65e-21	-27.1064	ITM2C	0.00138689	-24.9551	RNPC3	0.0022667	-0.977668	RPL15	0.00206223	-0.590912	SRGAP2	5.51e-07	-25.6981
IFITM2	1.87e-12	-1.62026	SMAD3	1.23e-19	-26.9139	PCLAF	0.00360776	-24.9477	ZMYM3	0.00505107	-24.4171	ATP5F1E	0.00325684	-0.580413	THEMIS	4.29e-06	-2.29702
TSPAN32	5.85e-12	-2.15447	MORF4L2	2.74e-18	-26.7901	ZNF354B	0.00796988	-24.8748	UCK2	0.00821175	-24.352	HCST	0.00491509	-0.57392	SRCAP	4.69e-06	-25.5164
ACTB	1.43e-10	-1.0283	BANP	1.72e-17	-26.7527	SCGB3A1	0.0116484	-24.7524	DCBLD1	0.0108481	-24.514	AD000671.2	0.0051203	-24.4343	PRR3	6.1e-06	-25.3893
DSTN	2.23e-10	-1.71845	CFAP298	4.05e-17	-26.5791	MYC	0.0153437	-24.7181	AGO2	0.0127495	-1.85226	AC008035.1	0.00672716	-24.2345	UTP6	7.45e-06	-25.3802
KLRC2	9.03e-17	-3.60388	MFSD5	4.44e-21	-26.9314	CTNNAL1	0.00185	-24.7144	C5orf63	0.0029693	-24.8067	IKZF2	0.00205377	-1.6346	DHRSX	1.32e-06	-3.32769
NMUR1	7.49e-15	-26.6002	C16orf72	3.36e-19	-27.0614	CDT1	0.00428684	-24.6878	POLR2J3-1	0.0054076	-1.18528	TOMM7	0.00361505	-0.573095	MECP2	4.69e-06	-1.86587
HACD4	7.01e-06	-1.78061	KIAA1586	3.83e-11	-26.0358	TRBV24-1	0.145566	-24.6308	ZEB2-AS1	0.071384	-24.3276	UBXN10	0.0763244	-23.8427	EP300	0.000411362	-1.73808
TSPOAP1	4.52e-12	-26.4443	EAF1	3.15e-17	-26.6778	SPINT2	0.0139228	-24.528	MT-ND3	0.0127035	-0.260457	RPL12	0.00672716	-0.575454	SQLE	6.83e-06	-25.3557
LAP3	1.15e-14	-3.99881	MAN2C1	2.54e-19	-26.9857	CD28	0.0037903	-24.5266	SH2D1B	0.00513689	-3.15593	SSBP2	0.00293046	-2.56429	PPP4R3A	4.6e-06	-1.87573
ITGAL	3.44e-11	-1.94379	RRP8	7.57e-18	-26.745	LSR	0.0102549	-24.476	RIOK3	0.0098159	-0.721756	RPL19	0.00524008	-0.511554	KIF1B	5.53e-06	-25.6926
RNF213	2.83e-07	-1.35456	P2RY10	1.33e-13	-26.2942	TRAV5	0.0792043	-24.4641	CDC27	0.0383287	-1.03571	RPS25	0.032443	-0.448089	MFSD9	6.79e-05	-24.9733
ADGRG5	1.06e-09	-3.58405	ECPAS	1.3e-15	-26.5018	TRAV8-6	0.0370869	-24.4502	SORL1	0.02315	-0.68617	RPS19	0.0159291	-0.495309	PARP8	4.29e-05	-1.30634
TFEB	3.42e-10	-26.0844	MDN1	7.18e-16	-26.5384	BLK	0.0343992	-24.4415	WDR86	0.0214499	-24.2801	MEA1	0.0143445	-0.971759	UBXN8	2.16e-05	-25.2792
PTPRE	5.73e-11	-2.48509	TMEM263	3.43e-17	-26.797	TUBB4A	0.0143423	-24.4347	UBE2S	0.0124927	-2.03857	ZWINT	0.00601831	-24.4552	CELF2	1.33e-05	-1.22391
CLIC3	1.35e-07	-2.2856	FCF1	2.01e-13	-26.1758	GPRASP1	0.0816717	-24.424	UNC93B1	0.0390887	-23.9335	CYB5R1	0.032443	-1.87168	WDR89	6.99e-05	-25.2237
CYBA	2.21e-10	-1.50406	PAN3	2.89e-17	-26.8835	GINS2	0.0136019	-24.4152	NELL2	0.0119036	-1.98741	SVIP	0.00601831	-1.22523	NUCB1	1.17e-05	-1.34834
HCST	1.44e-09	-1.28858	CLASP2	3.09e-16	-26.7229	GGH	0.0250307	-24.392	TYMS	0.0167203	-3.34629	RPL28	0.0127595	-0.489294	IDH1	1.48e-05	-25.1994
ENPP4	2.17e-10	-3.67697	NOP2	5.15e-16	-26.6433	CPNE2	0.0318194	-24.3832	TMEM229B	0.0190197	-24.4018	FBXO4	0.0127595	-2.77268	SPATA13	2.55e-05	-2.07838
PPID	2.18e-09	-3.02305	TAF2	1.64e-15	-26.7807	EDA	0.0401912	-24.3805	CCSAP	0.0232807	-24.592	SERF2	0.0169433	-0.461506	NR3C1	4.56e-05	-1.31356
DCTN3	4.33e-08	-1.67847	OTUD5	1.77e-14	-26.5347	CCR4	0.0562657	-24.3702	CEBPD	0.0304444	-24.4116	PAICS	0.0216568	-2.7385	ASAP1	4.56e-05	-25.3549
ABHD2	5.8e-10	-3.77744	ELMO2	7.18e-16	-26.4758	HAPLN3	0.0344583	-24.3567	DNAJC21	0.0214499	-1.41822	RPL37	0.0151202	-0.52523	FAM20B	2.42e-05	-25.2001
LCP1	1.39e-08	-1.36408	SPRYD3	1.61e-15	-26.4841	CENPW	0.0397298	-24.3486	DYRK1B	0.0232807	-1.66162	YTHDF3-AS1	0.015187	-24.0161	MYO5A	3.64e-05	-2.35697
KIR3DX1	1.89e-10	-26.1773	PDE4A	6.11e-16	-26.6375	AC097534.2	0.0326261	-24.2573	RBM5	0.0203185	-0.917057	AC242426.2	0.0128818	-24.3219	CETN2	2.08e-05	-25.0876
CYB561D1	9.8e-10	-25.9978	EVI2A	1.97e-15	-26.3976	PKMYT1	0.0417878	-24.2518	ZNF83	0.0241799	-1.22977	CENPX	0.0169433	-1.01993	DPY19L4	3.27e-05	-25.1297
WDR37	8.05e-10	-3.17452	SOS1	7.43e-16	-26.6752	ADAM19	0.0345125	-24.2501	UBE2Q2	0.0216574	-1.15468	PIF1	0.0140625	-2.98538	CDK12	3.55e-05	-1.6836
SLC41A1	1.39e-06	-25.3199	RTL8A	1e-11	-25.9854	HIST1H3B	0.134583	-24.205	ANKRD54	0.0662988	-1.60874	AC245297.2	0.0655121	-23.5968	TFB2M	0.000289379	-2.46094
FUBP3	6.55e-09	-25.7599	FBXO42	1.5e-14	-26.4819	LXN	0.0559616	-24.2005	IRS2	0.0303692	-24.4937	FBXL14	0.021559	-24.0025	GOLGB1	6.24e-05	-1.57341
LPCAT1	3.36e-08	-2.92284	HEXDC	3.72e-14	-26.531	CKAP2L	0.0637187	-24.1863	ZSCAN29	0.0322066	-3.07275	CPEB2	0.0222467	-23.9266	TMEM63B	5.03e-05	-25.1598
HIVEP3	0.00210222	-1.5642	ZNF841	2.7e-06	-25.2271	LYZ	0.371402	-24.1716	39142	0.234345	-0.670957	TRAF4	0.248104	-1.97267	ENTR1	0.005948	-24.1263
PCID2	3.85e-11	-3.28996	PIK3C2A	1.29e-16	-26.7818	RNF157	0.0198063	-24.1704	SFXN5	0.0148772	-24.6096	RPS7	0.0112146	-0.505666	HINFP	1.13e-05	-25.2034
AC116366.3	1.16e-09	-2.02872	AVL9	4.58e-16	-26.5307	EFNA4	0.0314191	-24.1305	KAT14	0.0190134	-24.129	RPL35	0.0134866	-0.465363	RB1CC1	2.65e-05	-1.62026
TBKBP1	7.69e-09	-25.9572	KIF21B	2.26e-14	-26.5055	TCEA3	0.0562657	-24.1032	AL359962.2	0.030811	-24.7461	CDC45	0.0220421	-23.9686	TAF15	6.79e-05	-1.41984
ARPC5	9.3e-08	-1.43589	AUH	3.88e-14	-26.3127	CDC6	0.0651523	-24.1013	AL121748.1	0.0334489	-23.9303	TPI1	0.0261205	-0.564838	GBP1	6.71e-05	-2.16388
SELPLG	1.78e-07	-1.42138	C12orf43	9.87e-14	-26.2583	ZNF440	0.076207	-24.0909	MLH1	0.0376126	-1.50233	RPL8	0.032443	-0.401338	EARS2	6.47e-05	-24.9372
CEP41	0.000393069	-24.5308	SNAPC3	8.69e-08	-25.3638	S100A9	0.296958	-24.0749	XRN1	0.16597	-0.485648	MPST	0.195224	-0.856553	DCUN1D2	0.00285278	-24.2049
SCP2	1.47e-08	-1.53138	KMT5B	3.63e-15	-26.5427	EEPD1	0.0494067	-24.0702	TRBV13	0.0259771	-25.0282	CCDC146	0.0178443	-2.31129	SOAT1	4.29e-05	-2.58052
ARHGEF12	8.13e-11	-26.3095	ZBTB49	4.04e-16	-26.6653	CD40LG	0.0312804	-24.0335	ZNF587	0.0181019	-2.24887	ATP6V1C1	0.0124786	-2.86256	ARID4B	2.94e-05	-1.29421
USF3	2.96e-08	-3.59986	MTO1	6.02e-14	-26.495	ZNF69	0.0687696	-24.0249	YTHDC1	0.0358282	-0.670362	VEGFB	0.0272784	-23.9901	VARS2	6.12e-05	-24.8274
AGTRAP	6.88e-07	-1.7326	AC105446.1	1.29e-12	-26.0905	TIAM1	0.10192	-24.0169	SMARCC1	0.0496268	-0.773237	PKMYT1	0.0434212	-23.9232	TFAP4	0.00012182	-24.7884
EEF2K	5.56e-06	-25.3745	ZNF529	7.33e-11	-25.9688	TRAV39	0.160613	-23.9896	HDGFL3	0.0780424	-1.17829	NEURL4	0.0890506	-23.3996	GPAM	0.000371305	-25.0077
POLH	7.93e-06	-25.2558	PLCXD2	1.63e-10	-25.9942	TLE2	0.173705	-23.9871	ENTPD7	0.0846388	-23.9611	MSH5	0.0982597	-23.4633	ATP13A3	0.000497184	-2.51114
TSNAX	2.41e-07	-25.4178	DCAF6	1.35e-12	-26.1328	SLC4A10	0.102683	-23.9575	MPP5	0.0496268	-2.26257	KHK	0.0438558	-23.6984	OSER1-DT	0.000125722	-24.6558
FBXO5	0.000190447	-24.8058	AKAP7	2.04e-08	-25.379	TRAV20	0.261803	-23.9563	CDKN2D	0.139624	-0.53963	AL354822.1	0.170516	-22.9977	CYTIP	0.00246092	-0.901262
ADAM8	1.18e-06	-1.69321	LINC01934	2.1e-12	-26.2459	KRT1	0.108889	-23.9159	DHX15	0.0517477	-0.958982	RHOBTB2	0.0487409	-23.7411	CNN2	0.000208011	-1.00427
SLC4A4	4.58e-05	-24.9953	ZCCHC9	2.83e-09	-25.6993	SEC14L2	0.21733	-23.8966	CUL7	0.116766	-23.9683	CHEK2	0.130488	-23.2355	TXNIP	0.00139166	-0.669677
SERPINB1	7.67e-07	-1.43241	XPNPEP3	1.16e-12	-26.1251	GTF2H4	0.10192	-23.8912	CPLANE1	0.0496268	-1.71676	HIST1H2AI	0.0433016	-23.9704	METTL14	0.000131483	-2.54338
AJM1	6.33e-06	-25.2031	RASSF3	9.49e-11	-25.8919	BIRC5	0.163858	-23.8791	UNC50	0.0804737	-1.44197	ZNF324B	0.0918467	-23.2562	HACE1	0.000421318	-24.7175
RAB9A	0.000272577	-1.39162	AL109955.1	1.87e-08	-25.5559	TRBV30	0.259876	-23.8524	INTS13	0.13886	-1.45644	ORC1	0.170516	-22.6914	CD2	0.00243786	-0.843325
HINFP	4.25e-06	-25.1502	FTO	5.94e-11	-25.9512	UBE2C	0.156286	-23.8374	TROAP	0.0769991	-23.5887	RPL27	0.0879248	-0.387288	CD53	0.000496442	-0.991186
CDC25B	2.02e-05	-1.27882	RANBP3	1.68e-10	-25.8979	TRAV4	0.174495	-23.8197	FLVCR1-DT	0.0850612	-2.62656	DHDH	0.0990259	-23.3711	NARS2	0.000487148	-24.7715
NXT2	4.4e-08	-25.5674	GPR107	1.34e-13	-26.3179	GSTM3	0.0792902	-23.812	ABLIM1	0.0390887	-0.73434	RPL7	0.032443	-0.454838	NDFIP1	0.000107269	-1.17908
ANKDD1A	0.000965157	-24.7084	SLC41A1	5.68e-07	-25.2036	TRBV29-1	0.33462	-23.8108	CDYL2	0.198022	-23.5842	CFP	0.221243	-22.8759	PRPF38B	0.00514077	-1.00119
MAP3K8	1.3e-07	-1.64063	IRF9	6.56e-14	-26.4258	ZNF48	0.0698462	-23.8075	CLU	0.0357066	-1.64714	FLOT1	0.0301473	-0.874043	AC078883.1	6.2e-05	-24.8465
APOL1	1.42e-08	-25.8171	NSG1	4.14e-14	-26.3887	AC245595.1	0.0654099	-23.8049	KCNQ5	0.0336022	-3.04695	TMSB4X	0.0268252	-0.477298	PPP1R2	8.42e-05	-1.26239
GFOD1	5.76e-06	-25.1978	MYO18A	8.86e-11	-25.9362	CEP131	0.161994	-23.7981	OGT	0.0798019	-0.574105	HSPA1A	0.0915053	-1.1483	MSMO1	0.000442272	-2.39863
CIITA	9.19e-05	-24.9896	ISOC2	5.72e-09	-25.5632	TRBV5-4	0.241407	-23.7955	EFR3A	0.13123	-0.812221	DMXL2	0.147772	-23.2424	C2CD2L	0.00136852	-24.5178
DHRSX	2.1e-08	-3.55486	BRF2	4.15e-14	-26.3219	SPHK1	0.0668803	-23.7894	KIAA1147	0.0346266	-2.04931	TMEM234	0.0256334	-24.1007	AC119396.1	6.79e-05	-2.13347
TFDP2	4.14e-06	-1.61532	ZNF75A	1.23e-11	-26.1059	DENND5A	0.137087	-23.7823	DOCK9	0.0667789	-1.65749	MAPK8IP1	0.0675488	-23.6221	NAA50	0.000348992	-2.10795
CTCF	8.97e-07	-2.52044	ZER1	2.78e-12	-26.2849	CABLES2	0.113785	-23.7757	RPS6KC1	0.0537248	-1.64088	HEXIM2	0.0521117	-23.8803	MADD	0.00019146	-1.94543
CD3G	1.74e-07	-1.19939	SGSH	5.12e-14	-26.3274	LDOC1	0.0683017	-23.7754	PLD6	0.0351059	-24.2738	ACSF2	0.0268445	-24.2141	BLOC1S6	8.03e-05	-1.74372
FAM173B	0.0146561	-23.6277	ENPP5	0.000350373	-24.456	S100A8	0.491638	-23.7715	PPP1R13L	0.321527	-22.6429	AC010226.1	0.371387	-21.8608	SMAD7	0.0238732	-1.90921
AC005332.5	4.7e-07	-25.3999	GALT	2.91e-12	-26.0693	ZSCAN18	0.115413	-23.7653	WHAMM	0.0551423	-0.695285	AC011446.2	0.0522957	-24.3349	AC005037.1	0.000154081	-24.8918
TCP11L1	6.36e-07	-25.4091	DSTYK	4.24e-12	-26.1769	BTLA	0.121374	-23.7599	PHACTR2	0.0579471	-1.62984	ATP6V0E1	0.0567535	-0.601871	AC097376.2	0.000185068	-24.8416
SERTAD3	2.72e-07	-2.3543	CCDC97	8.32e-13	-26.2686	TTC39C-AS1	0.0967277	-23.7445	NCAPG2	0.044033	-23.9337	EEF1D	0.0396488	-0.422759	HMGB1	0.000163794	-0.853019
HLA-B	1.23e-05	-0.6478	KDM5B	5.42e-11	-26.0048	BEX5	0.153741	-23.7363	EEF1AKMT2	0.0743818	-1.1756	STOML1	0.0812027	-23.7449	MIPEP	0.000347809	-24.8138
HCLS1	1.11e-05	-1.0337	STX7	5.64e-11	-26.1333	GNA15	0.154168	-23.7242	HIST1H3F	0.0763187	-23.7734	BLM	0.0845897	-2.55285	SLC7A5	0.000435761	-1.68321
HDAC1	0.00184063	-1.20216	ARMC7	1.65e-06	-25.0519	TRBV4-1	0.348955	-23.7242	CXorf38	0.218486	-0.686104	TRBV11-3	0.235147	-23.2107	RAB12	0.00549351	-24.1832
ALAS1	5.93e-06	-25.0594	PDP1	9.06e-11	-25.9804	CDK1	0.162941	-23.715	FMR1	0.0804737	-1.09921	RWDD3	0.0925101	-0.839795	NCDN	0.000417442	-24.562
EPB41L4A	3.35e-05	-24.9573	ASF1A	2.05e-09	-25.6489	SCML1	0.203292	-23.7	PRPF18	0.113733	-0.899875	USP31	0.126416	-23.5788	BLOC1S5	0.000893387	-24.6587
DAPK1	2.21e-06	-25.3709	KLHL18	2.09e-11	-26.0705	TGFBI	0.139538	-23.6968	NRL	0.0682023	-23.6547	CISD3	0.0727109	-0.738012	ZNF75D	0.000309007	-24.8513
MOB3A	7.35e-06	-2.6169	LIMK1	6.42e-11	-25.9882	ZNF717	0.157003	-23.6947	METTL15	0.0771894	-1.31988	IMPDH1	0.0871433	-0.917035	MINPP1	0.000369777	-24.7115
SYNJ2BP	0.00110125	-24.613	RALGAPA2	7.99e-07	-25.5122	TRBV14	0.337526	-23.6944	PTK2B	0.203958	-0.695226	HIST1H4L	0.224118	-22.8808	MIS18A	0.0047846	-24.093
SYTL2	1.26e-05	-1.68021	ZNF274	9.05e-11	-25.9556	CLEC11A	0.162875	-23.6867	DNASE1	0.0798019	-1.80583	AL161725.1	0.091135	-23.389	TRAV41	0.000416738	-25.0643
IFITM1	1.32e-07	-1.14771	TVP23B	3.73e-14	-26.3803	ZNF286B	0.0646742	-23.6761	SLC7A5	0.0334489	-1.00021	AC012306.2	0.0241788	-24.0538	GNL1	6.73e-05	-2.28973
HACE1	0.000232401	-24.6646	LYPLAL1	3.64e-08	-25.4737	CFLAR-AS1	0.273709	-23.6651	NUAK2	0.145362	-2.446	UST	0.175615	-23.1549	EIF3L	0.0027674	-0.835631
IRF1	0.00181353	-0.805536	COX18	1.31e-06	-25.2508	TRBV6-6	0.343106	-23.6367	LGALS9	0.213511	-0.946291	AC008467.1	0.233155	-23.1076	TTC12	0.00535397	-24.4267
ZNF250	5.07e-07	-25.343	MSC	3.14e-12	-26.1154	BEX3	0.118937	-23.627	MDGA1	0.0553356	-24.0662	NBPF20	0.0533575	-2.56705	AP4S1	0.00016558	-24.8014
ERI1	2.86e-06	-25.3728	AC025164.1	3.81e-11	-25.9967	HIST1H2AJ	0.145419	-23.6214	CELF2	0.0717295	-0.468615	PTDSS1	0.0783152	-0.907833	AC078846.1	0.000318216	-24.5915
CD247	4.55e-05	-1.19832	HNRNPUL2	6.37e-10	-25.9342	ZNF213	0.190729	-23.6052	LARP1B	0.0985865	-2.61678	BTF3	0.124559	-0.383507	SRRM1	0.000924623	-0.841375
AP4S1	8.46e-05	-24.7485	TFRC	4.91e-09	-25.7434	NET1	0.23577	-23.603	AP003392.6	0.129845	-23.3307	GNA15	0.14283	-23.3966	PNP	0.0013644	-2.76722
ZNHIT1	5.24e-05	-1.34417	RBM41	1.54e-09	-25.7879	UGDH	0.198237	-23.6001	KRT1	0.106765	-23.7253	KRTCAP2	0.126416	-0.422092	CMSS1	0.000858056	-3.09625
SLC30A6	3.21e-07	-25.5903	WDR75	2e-12	-26.2942	APP	0.107666	-23.5946	FAM43A	0.0500391	-23.9789	FOXP4	0.0464967	-23.8323	TNFRSF14-AS1	0.000138844	-24.8426
PDZD4	2.31e-07	-3.58975	RINL	1.33e-12	-26.1051	AC021028.1	0.102115	-23.593	CDKN3	0.0496268	-23.6834	PQLC2	0.0438326	-23.6544	PPFIA1	0.000133947	-3.0168
39326	8.48e-07	-1.13181	MAP3K1	1.03e-12	-26.348	NLE1	0.100523	-23.5922	ZGRF1	0.0484892	-24.1493	CENPW	0.0409211	-24.0199	FUS	0.000169133	-1.03549
UTP6	2.65e-06	-25.3269	LAX1	3.54e-11	-26.0029	ESCO2	0.143518	-23.588	ETNK1	0.071384	-0.846234	PRMT5	0.0754491	-2.48736	LEMD2	0.000320505	-3.17542
SUCLA2	1.43e-05	-2.34181	NFYB	2.1e-10	-25.7017	ZNF512B	0.178767	-23.5837	TRIM65	0.0879014	-2.01197	ZFP69	0.100336	-23.4644	ZNF680	0.000531847	-24.6083
ICMT	4.04e-06	-3.28837	MPI	4.36e-11	-25.8651	CKAP4	0.150257	-23.5736	ZNF77	0.071633	-2.70283	AC104596.1	0.0797889	-23.7496	C11orf80	0.000330748	-24.5876
TRDV1	2.49e-06	-2.84049	ABCC10	1.5e-11	-26.2717	GALNT12	0.138382	-23.5701	AC093495.1	0.0673128	-23.8619	SRGN	0.0715916	-0.43463	LAIR2	0.00036973	-1.55399
DLAT	2.07e-06	-25.2648	ZNF362	1.81e-11	-26.1405	MOCS3	0.138587	-23.5692	ZBTB25	0.0676615	-1.03933	TRBV15	0.0701334	-2.53699	MAP2K4	0.000299804	-24.5337
CALM1	8.92e-05	-0.784084	NEU1	2.65e-09	-25.668	SUMO4	0.215467	-23.5541	XRCC4	0.115574	-2.02439	MTFR2	0.129392	-23.148	TDG	0.00123576	-1.66999
IMPAD1	1.46e-06	-25.5866	RBBP5	1.06e-11	-26.2066	IFNG-AS1	0.136142	-23.5523	CDK17	0.0667789	-0.667303	TPD52	0.0665802	-1.71276	ZNF346	0.000274701	-25.0151
AC239800.3	2.12e-06	-25.4212	ZNF592	1.97e-11	-26.0899	TRAV24	0.139538	-23.5456	MKI67	0.0677611	-2.25655	FAM173A	0.0724063	-1.11025	DAGLB	0.00030439	-24.7891
ARMC2	4.61e-06	-25.1513	TIMM44	6.58e-11	-26.0557	FAM111B	0.158947	-23.5426	RBM39	0.0782498	-0.360642	ZNF683	0.0879755	-0.585422	TMEM187	0.000369865	-24.5488
HMGB2	5.58e-06	-1.44976	TRIP4	1.73e-11	-26.014	PAIP2B	0.138382	-23.5393	TNKS2	0.0675808	-0.832905	RPS8	0.0721423	-0.377491	ZCCHC18	0.000292147	-24.7872
IFI27L2	6.86e-05	-1.21152	MCRIP2	2.38e-09	-25.6208	CIT	0.207901	-23.5292	LNPEP	0.115574	-0.532564	WTAP	0.12961	-0.675695	VASP	0.00124234	-1.19295
ZYX	4.47e-05	-1.16005	KDM1A	6.45e-10	-25.9595	TTK	0.190851	-23.523	RAD51AP1	0.0988848	-23.2528	DPH5	0.124646	-1.63684	UBE2D4	0.000712146	-24.3961
COX6C	2.95e-05	-0.937524	TRIM23	3.42e-10	-25.8651	ZNF665	0.183926	-23.5141	MTMR6	0.0945138	-1.01889	TEC	0.101984	-23.4926	ITGB3BP	0.000632499	-2.87211
EXD3	5.85e-05	-3.08324	QRSL1	3.28e-09	-25.6108	BUB1B	0.219979	-23.5052	TRAV19	0.12169	-1.25582	CALHM6	0.133965	-23.1198	ARMC8	0.00132086	-1.65274
PPP1R16A	2.87e-05	-24.8052	ZNF426	1.56e-09	-25.7087	SHCBP1	0.198237	-23.4936	EIF2B2	0.107464	-0.998302	FOXK2	0.126397	-1.85856	ERCC6L2	0.000929342	-2.10212
HLA-E	4.6e-06	-0.675696	TCF3	7.38e-12	-26.164	SPRY1	0.130328	-23.4925	RICTOR	0.0632181	-0.694994	WDR24	0.0637293	-23.6189	ZBTB39	0.000230203	-24.9221
NUP43	3.66e-05	-25.0001	MIR22HG	2.31e-09	-25.746	DLGAP3	0.207003	-23.4918	SEH1L	0.114438	-2.56471	PXN-AS1	0.127779	-23.4523	POLR1E	0.0010509	-2.32354
CPD	5.05e-05	-2.08499	XCL2	2.21e-09	-25.7951	LINC01684	0.203292	-23.4834	P4HTM	0.114438	-1.08938	KIF2C	0.126468	-22.9241	ATG14	0.001065	-1.53955
LRRFIP1	7e-05	-0.952833	TBC1D19	2.13e-09	-25.7388	IRGQ	0.203292	-23.4755	DYNC1H1	0.114438	-0.486925	FAM241B	0.126416	-23.2172	SELENOM	0.00105435	-1.76083
MYL12B	6.29e-06	-0.984113	ATP6V1A	1.45e-11	-26.1009	MTFR2	0.138039	-23.4753	SHMT2	0.0673128	-1.02825	GRASP	0.068763	-23.8727	TRBV9	0.000289644	-25.8146
P3H1	1.66e-07	-25.5531	CYHR1	1.13e-12	-26.1814	MCM10	0.10098	-23.4677	TMEM63A	0.0490501	-1.3413	DDN-AS1	0.0416621	-24.0361	POLI	0.000114143	-24.7997
KCTD2	0.000162362	-24.8018	PTGER4	7.47e-06	-3.1821	FRS3	0.257716	-23.4551	USP4	0.13868	-0.654995	CMTM8	0.168477	-22.8621	MARCKSL1	0.00196019	-2.77199
SLC2A1	3.77e-05	-2.52065	HIF1AN	1.51e-09	-25.7729	GPR150	0.198237	-23.4313	NSD2	0.106538	-1.38763	IL23A	0.126039	-23.0872	LETM2	0.000845349	-24.5346
RAC2	4.12e-06	-1.04355	PHLDB3	7.1e-12	-26.0171	SPC24	0.129062	-23.4292	TMEM245	0.0627204	-1.30563	FAM86C1	0.0630267	-23.9715	EPC1	0.000322314	-0.942434
PTRH1	3.46e-06	-3.12778	EID2B	2.53e-11	-26.0354	FOXM1	0.139922	-23.4261	FLT3LG	0.0703619	-0.596762	KIR2DL4	0.0739779	-23.7573	AL450998.2	0.000347809	-2.41652
RUNDC1	3.85e-05	-25.0828	TRMT10B	2.62e-09	-25.7173	RFX2	0.21444	-23.424	PGGT1B	0.115675	-1.04161	GNAL	0.128393	-23.3438	ALKBH1	0.00100232	-24.5944
PLEKHG3	3.62e-05	-1.97145	C11orf49	9.43e-10	-25.7206	CXCR6	0.192444	-23.4193	VPS13D	0.103473	-0.837952	AL441992.1	0.125779	-1.47116	AC016831.7	0.000975136	-1.07011
ITGA4	6.85e-05	-1.18545	ACAD8	1.87e-09	-25.6315	PHGDH	0.202837	-23.4182	PIK3CA	0.111273	-1.35704	PLPPR2	0.126416	-23.116	ARMC5	0.000887975	-24.5079
ANXA1	7.81e-05	-1.02331	KDM4B	2.23e-09	-25.8881	LTC4S	0.203292	-23.4151	ANKRD9	0.114438	-23.6612	HIST1H3B	0.12691	-23.8766	UBOX5	0.000921801	-24.7502
RITA1	1.21e-06	-25.3505	DGCR2	8.43e-12	-26.0931	IL23A	0.130583	-23.4144	HIBCH	0.0632181	-1.86153	AC136475.2	0.0637293	-23.6207	ZNF212	0.000243404	-25.101
ATP2B4	5.68e-06	-1.45939	EXD3	2.4e-11	-26.1297	MELTF	0.139922	-23.411	LTB4R	0.0697731	-2.14327	HIST1H4I	0.0718821	-23.5959	ULK1	0.000310867	-24.8783
KLRF1	5.53e-05	-1.93875	NFKBIE	2.01e-09	-25.6916	VIPR1	0.203292	-23.4062	GNAQ	0.111273	-2.0435	SCART1	0.126416	-23.1037	DOHH	0.00089294	-24.5653
SLC26A6	0.000345776	-24.6351	XPR1	7.76e-08	-25.6044	AC145124.1	0.291453	-23.4002	PUM3	0.161713	-0.831466	GGCT	0.188635	-0.913988	PARG	0.00285278	-2.67711
WIPI1	0.000409736	-2.77016	MLC1	7.53e-08	-25.4467	ACACB	0.291453	-23.3992	SNX9	0.160898	-1.49908	SGK1	0.186997	-23.165	PDCD4	0.00309695	-1.18837
BBC3	2.5e-06	-3.1557	MUS81	1.29e-11	-26.2239	PCSK1N	0.137087	-23.3912	LRRC27	0.0667789	-23.6519	CASTOR1	0.0682198	-23.4976	FNBP4	0.000380765	-1.18371
MIDN	5.46e-06	-2.0287	ZMPSTE24	3.25e-11	-25.9823	CDCA5	0.142766	-23.3845	TENT4B	0.0704535	-0.933831	CCDC144A	0.0739779	-23.7528	HSPBAP1	0.000312328	-24.6213
NFATC1	2.83e-05	-3.14697	ATMIN	1.33e-09	-25.8078	C5orf34	0.197186	-23.3813	B3GALT6	0.104486	-23.5365	ZNF467	0.125779	-23.0966	RAB6A	0.000986143	-1.3674
PROCR	0.00017161	-24.5998	NXT2	1.72e-08	-25.4507	GPR160	0.259216	-23.3813	LSG1	0.13886	-0.939224	KAT5	0.17058	-1.0209	SF3B2	0.0024129	-0.773152
AC006449.6	2.71e-05	-24.8485	MPP7	1.5e-09	-25.9169	CMBL	0.198237	-23.3808	METTL2A	0.105905	-2.00851	RFC2	0.126397	-1.8001	EZR	0.00106937	-0.992648
DHFR	3.7e-05	-25.027	HIP1R	2.32e-09	-26.0089	N4BP3	0.207052	-23.3734	TRAV23DV6	0.11473	-2.52453	FAM241A	0.127779	-23.1868	SSBP2	0.00103023	-2.85603
PLCXD2	0.00170065	-2.6706	ZNF737	1.92e-06	-25.1565	TRBV3-1	0.358447	-23.3688	PLEKHG3	0.228929	-0.662487	TMEM205	0.238169	-0.842463	RTCA	0.00605124	-1.69295
RASSF1	1.65e-06	-1.47874	TEPSIN	2.85e-12	-26.2454	DTL	0.114851	-23.3667	CXCR2	0.0537516	-2.79119	APOBR	0.0533575	-1.08453	GRB2	0.000219863	-1.15421
IQCE	0.000291873	-24.4889	ARFGAP1	5.25e-08	-25.6274	TPH1	0.282813	-23.3664	RUNX3	0.153713	-0.394034	AC011476.3	0.182099	-23.0858	KDM5D	0.00282829	-1.70442
ERLIN2	0.000227164	-24.709	BTBD7	3.12e-08	-25.5327	AL355916.1	0.272794	-23.366	SPTBN1	0.143773	-0.658089	SPC25	0.173575	-22.8737	QPCTL	0.00219405	-24.1359
PACS2	0.000200529	-24.985	HOOK2	2.57e-08	-25.5601	SULT1B1	0.265633	-23.3626	SETD7	0.139879	-23.501	RPF2	0.170851	-1.78101	DPY19L3	0.00207906	-24.2399
FBXW5	0.000359091	-1.16574	EYA3	3.15e-08	-25.6604	ZDBF2	0.272794	-23.3608	DESI2	0.145216	-0.864059	GSTCD	0.17405	-22.8339	ZNF330	0.00236403	-2.24204
RPE	1.95e-05	-25.1543	FHL3	5.98e-10	-25.9701	APLF	0.189529	-23.3513	IL4R	0.098403	-0.90837	CD52	0.119578	-0.375051	NUAK1	0.000684788	-25.0073
TNFRSF1B	2.85e-05	-1.54921	CYB561D1	4.09e-10	-25.8802	NOXA1	0.185071	-23.3501	AL592295.4	0.0945138	-23.8222	KRT1	0.104858	-23.588	SFT2D3	0.000611404	-24.5845
MLYCD	3.57e-05	-25.1925	EPS8L2	2.23e-09	-25.5408	SUSD3	0.203576	-23.3354	KLC4	0.114438	-23.771	ZNF605	0.127779	-2.33183	ECPAS	0.00104767	-2.13785
TRIB3	0.000292092	-24.5844	FAM168A	5.49e-08	-25.464	ZNF30	0.282813	-23.331	RUFY2	0.153713	-1.27337	C5orf63	0.182505	-2.20547	SLC16A13	0.00255388	-24.2656
PSMB8	2.26e-05	-1.19412	GDAP2	2.32e-10	-25.9908	C9orf40	0.178767	-23.3289	N4BP2	0.0889206	-1.02422	SLC4A10	0.100445	-23.6295	ZBED5	0.000585701	-2.80751
ATP5PB	3.94e-06	-1.3501	MINDY3	9.39e-12	-26.2147	PFN2	0.131223	-23.3262	CEP78	0.0644424	-0.617842	CKAP2L	0.0644318	-23.8579	MAU2	0.000290684	-2.19888
TRBV2	4.93e-05	-2.34478	ZBTB2	2.15e-09	-25.7556	NCAPG	0.203292	-23.3244	ZSCAN18	0.114158	-23.5748	AC104971.3	0.126416	-22.9466	FAIM	0.000899401	-24.4926
MKI67	3.24e-05	-25.4275	INTS3	1.84e-09	-25.8388	ADNP-AS1	0.199272	-23.3219	A1BG-AS1	0.109896	-23.6059	TBCA	0.12773	-0.498241	LBR	0.00107441	-1.33575
BRWD3	0.0016534	-2.21267	STAM2	1.73e-06	-25.26	TRBV6-4	0.349073	-23.3134	LUC7L2	0.22199	-0.5489	CAPN10-DT	0.236971	-22.7106	NME8	0.00552674	-24.1037
TMEM102	0.000220983	-24.6265	ZFAND4	3.04e-08	-25.5357	OSR2	0.269783	-23.3088	MCF2L2	0.14142	-23.5905	REXO4	0.172648	-1.18263	RUNX2	0.00235806	-2.03353
RANBP9	0.00271718	-2.61819	AC008105.3	6.35e-06	-24.9419	MAP10	0.403101	-23.2992	CNOT10	0.240409	-0.945015	RMRP	0.284837	-1.33772	AC114490.2	0.00731346	-23.7146
B2M	4.55e-05	-0.536795	CYREN	5.76e-10	-25.7099	AC026304.1	0.188136	-23.2969	ZNF786	0.0970606	-23.8638	RAB6B	0.114224	-23.4536	MALAT1	0.000929342	-0.490735
ZNF445	2.2e-05	-25.2138	FBH1	8.9e-10	-25.9019	NT5E	0.191969	-23.2892	PPM1B	0.100961	-0.742018	LOXL1	0.124751	-22.9594	B4GALT1	0.000929342	-1.18809
KCTD7	9.87e-07	-25.4277	ZNF827	5.91e-12	-26.1704	LOXL1	0.128135	-23.2865	FANCA	0.0606725	-2.3011	MAGEE1	0.0598701	-2.50093	LTB	0.000258474	-1.48941
PREX1	0.00167624	-1.34157	XPO5	1.26e-06	-25.3586	AP000845.1	0.342982	-23.286	PARL	0.211927	-2.33087	PGAM5	0.231106	-22.6264	NADK2	0.00528098	-24.0909
P2RX7	1.04e-05	-25.3845	VPS50	2.41e-10	-25.9409	UBAC2-AS1	0.180517	-23.2853	TRIM68	0.0904373	-23.4712	CARNS1	0.101984	-1.92626	CRTC1	0.000540939	-24.6131
TADA3	0.000603007	-1.19527	BCS1L	9.92e-08	-25.6106	SCRN1	0.300564	-23.2706	SPIN4	0.170218	-2.55404	RCAN3	0.196485	-1.46256	TGS1	0.00337626	-1.43044
TOGARAM2	2.38e-06	-25.4882	DCP1B	3.23e-11	-26.0426	POLQ	0.140371	-23.2683	DOPEY2	0.0703619	-1.51317	TYMS	0.0739779	-2.59996	TMED7	0.000311902	-24.7955
FANCL	0.00091124	-24.2944	RASGEF1A	4.64e-07	-25.3315	AC018754.1	0.333032	-23.2551	KLF16	0.192777	-2.54439	AC093673.1	0.219365	-22.8715	LSR	0.00413942	-24.0643
IFT172	0.0116361	-24.1899	MDK	0.000215841	-24.291	FCN1	0.462489	-23.2524	PSRC1	0.31058	-22.5317	C4orf3	0.371387	-0.311671	PAXIP1	0.0189771	-23.7792
DTX3L	1.74e-05	-2.3126	ENTPD6	2.79e-10	-25.907	AC107959.1	0.182885	-23.2445	39508	0.0921871	-1.63943	DUSP1	0.104266	-0.450431	ALG9	0.000560448	-24.7648
WASHC5	0.0002492	-2.37632	INIP	2.47e-08	-25.595	KIF15	0.263172	-23.2387	SPG7	0.14036	-0.600101	DLEC1	0.170678	-23.0714	PTBP3	0.00246651	-1.16257
CTNNBL1	0.000209379	-1.96742	XKR8	1.37e-08	-25.4189	SLC3A1	0.255144	-23.2385	HLA-DMB	0.137517	-1.50727	DECR2	0.167063	-22.7151	INF2	0.001836	-24.4475
HNRNPUL2	0.000145415	-3.06098	DROSHA	1.24e-08	-25.5887	TRAV25	0.251069	-23.2338	EBLN2	0.1372	-23.9469	ACP6	0.165733	-22.7349	HERC6	0.00178915	-2.86936
HIST1H4J	0.00599308	-23.8352	ZBTB39	5.89e-05	-24.7534	SERPINA1	0.418985	-23.2301	CYBC1	0.278881	-0.484526	RBM44	0.309173	-22.7468	UTP14C	0.0122775	-23.8487
AC091271.1	0.000415111	-24.5839	PAAF1	1.05e-07	-25.4945	FAM153A	0.304298	-23.2283	SMG1	0.17234	-0.48595	DAZAP2	0.199196	-0.307669	MCM3	0.00318963	-1.97931
TAF5	0.000654704	-24.5917	HDAC4	2.29e-07	-25.7769	PLCL1	0.327085	-23.2256	SPC25	0.184073	-23.0107	MORN2	0.218416	-22.7495	BTG1	0.00432767	-0.62334
CARD16	0.00042514	-1.09706	CAMTA2	4.57e-08	-25.6479	PHYHD1	0.277388	-23.2145	BRMS1	0.150251	-0.670055	C12orf66	0.180035	-2.17042	IFNG	0.00272892	-1.69845
SLC11A2	0.000130014	-24.8659	ATL2	1.23e-08	-25.6921	CFP	0.250739	-23.203	ARL5B	0.1372	-1.28469	TOR2A	0.166232	-0.979909	ZMYND8	0.0019451	-1.86476
NQO2	0.00017766	-2.14361	PAK1IP1	1.24e-08	-25.4755	LACC1	0.250739	-23.2015	CDCA5	0.1372	-23.1943	UAP1L1	0.165509	-22.8818	KLHL15	0.0017315	-24.456
TMEM60	2.09e-05	-24.8986	PTCH1	6.14e-10	-25.9407	SPC25	0.190719	-23.2007	DHDH	0.0985341	-23.5084	PLGRKT	0.120445	-0.882916	PDCD6IP	0.000853156	-1.28196
ADAT3	0.000163964	-24.5684	TRBV28	1.62e-08	-26.5717	ZSCAN21	0.257716	-23.1972	CTSO	0.138367	-1.31458	TRPM2	0.169269	-22.995	TRPS1	0.00189005	-24.7193
MAST2	0.000206649	-24.6866	TRAV26-2	2.57e-08	-25.8125	CAND2	0.265633	-23.1929	MAFIP	0.14036	-23.4025	CETN3	0.170914	-23.2601	MED8	0.00233988	-1.81427
XPNPEP2	1.19e-05	-24.9486	GOT1	3.16e-10	-25.76	CMTM8	0.183866	-23.1891	ZNF449	0.0937816	-23.665	ZNF596	0.101984	-23.6999	OR4D1	0.000587495	-24.5605
ZDHHC16	1.06e-05	-25.0124	ARHGAP35	2.5e-10	-25.998	ABHD8	0.181249	-23.1884	POU2F1	0.0909089	-1.67746	WDR5	0.101984	-1.32397	BRCA2	0.000543009	-24.7339
BFSP1	0.000259287	-24.6076	ZMYM4	4.26e-08	-25.501	STS	0.276742	-23.178	ADCK1	0.148597	-23.7116	LRPAP1	0.179902	-0.565107	LINC02086	0.0023721	-24.1419
ATP5MC3	0.000264296	-0.994955	RCL1	1.54e-08	-25.5135	AC034236.2	0.256607	-23.1706	TECPR2	0.138069	-1.94051	NUB1	0.169921	-0.596749	DUSP16	0.00187338	-24.2869
ASL	2.26e-05	-3.02167	INSIG2	4.83e-10	-25.8333	AC005944.1	0.186647	-23.1671	RNF125	0.0956569	-0.475404	KLC4	0.112495	-23.6336	C2orf42	0.000646468	-24.5928
BHLHE40	0.00168707	-1.01202	TRBV10-3	1.05e-06	-26.3154	HPCAL4	0.340498	-23.1639	CEP192	0.210362	-1.00358	TMEM8B	0.228129	-22.6435	RIF1	0.0056153	-1.62569
DCLRE1C	0.000476964	-2.78246	AL359220.1	9.81e-08	-25.6868	CBR3	0.300374	-23.1561	MYPOP	0.16998	-2.47503	PLAC8	0.19734	-0.515715	TUBD1	0.00292553	-24.2039
PLD2	0.00968444	-23.7261	PSKH1	0.000150681	-24.5468	TRBV18	0.442157	-23.1523	ATG9B	0.307107	-22.4189	ACVR1B	0.371387	-22.0089	ZCWPW1	0.0168609	-23.7061
NDUFB10	0.00116976	-0.964708	SYK	3.97e-07	-25.2011	ABLIM2	0.331634	-23.1428	MYO1D	0.191969	-23.453	ZNF691	0.219035	-22.5222	PIM2	0.00430915	-1.75626
ZNF248	0.00117739	-24.2382	DDX19B	9.31e-07	-25.2023	UCP3	0.339108	-23.1391	QSOX2	0.209521	-2.29904	PCSK5	0.226571	-23.2144	UTRN	0.00569057	-0.895726
ABHD17A	0.000153581	-1.33107	TRAPPC11	5.59e-09	-25.7324	CAPS2	0.241407	-23.1287	FAM241B	0.13007	-23.3544	C11orf21	0.148851	-0.757108	CD5	0.00161576	-1.28858
SGSM1	0.000103157	-24.7366	FAAP100	7.69e-09	-25.5929	MINDY4	0.242342	-23.1132	TTN	0.13417	-1.47613	RPL39L	0.157192	-1.40008	SLC25A17	0.00151629	-24.3516
ATP6V1F	0.00389763	-0.929867	SCD5	1.33e-05	-24.7514	MAFG	0.41705	-23.112	TRMT5	0.24465	-22.897	AL138966.2	0.285362	-22.3394	RTN4	0.00922921	-0.872968
MSRB1	1.14e-05	-24.8643	DDI2	2.91e-10	-25.9503	SUV39H2	0.18318	-23.1088	AKAP13	0.0936678	-0.421832	MCM2	0.101984	-2.40483	DNAH1	0.000584096	-24.9619
WDR34	0.000944987	-24.3982	NRIP1	4.83e-07	-25.2918	MGAM	0.333678	-23.1079	COLQ	0.194235	-23.2013	AL132780.1	0.219904	-22.7214	CTNNB1	0.00473424	-1.40292
PDRG1	0.000115001	-2.46829	ZBTB17	5.81e-09	-25.759	GTSE1	0.241407	-23.1069	ELAC2	0.13123	-1.15762	NOP2	0.148851	-1.10027	SCMH1	0.00137094	-24.3717
IL32	0.000345776	-0.776023	PANK3	2.31e-08	-25.6232	PADI4	0.263127	-23.1064	ARMC6	0.139624	-1.02184	ZNF20	0.170678	-22.9862	LINC00921	0.00204869	-24.4194
CENPE	0.00178642	-24.4599	PINK1	2.93e-06	-25.082	AC107068.1	0.379119	-23.1055	CAPRIN2	0.23511	-1.16862	AC104184.1	0.25358	-23.0081	SRF	0.00604767	-24.2571
NFATC3	0.000340709	-1.37054	TRAV29DV5	3.02e-08	-26.0664	SV2A	0.269356	-23.1017	CRIP2	0.140675	-2.66234	AFMID	0.171599	-23.1644	NT5C3B	0.00213321	-24.4027
RABIF	2.77e-05	-2.26995	TCF7L2	5.55e-10	-25.8654	PI16	0.187794	-23.101	PARP15	0.0967827	-0.714805	COX5A	0.117033	-0.484483	TRAV35	0.000714639	-2.88307
ARHGAP11A	1.23e-05	-25.2317	ZBTB4	3.53e-10	-25.9469	AC009041.1	0.184707	-23.0964	PRDM4	0.0945138	-1.46645	AC002310.1	0.103346	-23.671	ZBTB6	0.000593964	-24.7479
TRGV9	0.000268023	-1.89812	RNF135	2.15e-08	-25.534	MELK	0.263127	-23.094	AC008906.1	0.139396	-23.4229	KIFC1	0.170678	-22.6574	RC3H1	0.00240232	-1.13804
NDUFS3	0.00173918	-1.44545	CCNQ	1.56e-06	-25.0004	TAS2R30	0.347681	-23.0826	UTS2	0.217328	-1.53973	AC040970.1	0.233832	-2.06421	BCAS2	0.00596117	-1.25557
CASP1	3.07e-05	-1.48675	SLCO4C1	4.52e-10	-25.9548	PTP4A3	0.186516	-23.0681	TTC39C-AS1	0.0949961	-23.5541	EFCAB11	0.11005	-23.3311	RABIF	0.000747426	-1.91299
TRIOBP	1.02e-05	-25.3281	CAPRIN2	2.36e-10	-25.9574	ACP6	0.1793	-23.0618	IGFLR1	0.0894134	-1.06052	PRELID1	0.101984	-0.483618	HIST1H2AK	0.000538531	-24.61
PLEKHG2	0.000102346	-24.7981	RCAN3	6.92e-09	-25.7741	CBWD6	0.242305	-23.0587	TNFSF13B	0.13384	-23.3154	COMMD6	0.157057	-0.384996	CEP128	0.00150759	-24.4317
TRAV14DV4	0.000200529	-2.03954	TP53BP1	1.46e-08	-25.5783	DIABLO	0.255774	-23.0568	ADAM10	0.138367	-0.644496	ZNF530	0.167809	-22.8442	NEK8	0.00185847	-24.2834
TMC4	0.000122691	-24.7033	WDR81	1.04e-08	-25.7515	ITGA3	0.250225	-23.0516	MLLT3	0.136703	-0.865754	CR381653.1	0.163008	-2.31307	CD28	0.00164401	-24.1147
PSMD12	0.00126478	-1.81412	BLZF1	6.34e-07	-25.1951	ZNF879	0.335438	-23.0485	MPRIP	0.202738	-0.758972	RGMB	0.222968	-22.5959	SSR1	0.00517045	-1.13574
AIM2	0.00111286	-24.3615	CORO2A	8.28e-07	-25.2434	OCLN	0.337712	-23.0479	ARHGEF40	0.203958	-23.3384	CHRFAM7A	0.224427	-23.0701	MINDY3	0.00512275	-2.163
ZNF296	0.000439651	-24.4462	CBFA2T2	1.1e-07	-25.5449	AL136531.2	0.306653	-23.0474	PPM1A	0.172574	-0.764121	ERI3	0.202106	-0.918158	TES	0.0035228	-1.03399
TMSB4Y	0.0140091	-23.4491	UBOX5	0.000298746	-24.5818	VCAN	0.488793	-23.0326	NR1H2	0.319309	-0.530247	ZNF584	0.371387	-21.9467	REL	0.023404	-0.720293
MAP2K3	0.00184364	-1.28475	HDAC9	1.74e-06	-25.1259	PRAM1	0.35222	-23.0272	KLHDC1	0.22199	-2.41177	MPC1	0.237612	-0.716716	ZDHHC12	0.005948	-1.74455
ADIPOR2	0.00285225	-1.78115	ITPRIPL1	5.21e-06	-25.0318	NAP1L3	0.397716	-23.0231	CYLD	0.23729	-0.461888	MRPL13	0.271862	-0.74619	STK17B	0.00782058	-0.687082
TLR3	0.00059626	-24.4808	DAPK2	2.08e-07	-25.4736	FMO4	0.325169	-23.0189	DLEC1	0.179515	-23.2085	AC091729.3	0.218416	-22.7648	TMEM244	0.00347235	-24.3049
ZKSCAN5	0.00117718	-24.2934	SPATA2	9.26e-07	-25.0949	CCDC184	0.33852	-23.0175	MORF4L2	0.209521	-0.887986	TRBV30	0.226571	-23.5246	HSPB11	0.0055865	-1.28101
FNIP2	1.12e-05	-25.2448	PGS1	2.79e-10	-25.652	TRAF3IP2	0.182294	-23.0159	C14orf93	0.0911007	-2.02509	HINT1	0.104266	-0.402994	AL117379.1	0.000560448	-24.5836
NAGLU	9.9e-05	-24.9641	MRS2	6.56e-09	-25.5504	AC021087.1	0.241407	-23.0158	POMT1	0.132663	-1.2213	ACAT2	0.152316	-1.14402	AC009779.2	0.00145648	-24.2227
GPN1	1.81e-05	-2.57663	NBPF15	3.73e-10	-25.7717	TMEM44	0.184721	-23.0109	TTC13	0.0945138	-1.27867	ZNF726	0.104266	-23.3446	URB1	0.000605294	-24.5635
KLC2	0.000109671	-24.8262	FUT8	9.06e-09	-25.6512	AC016027.1	0.245906	-23.0053	MIGA2	0.135842	-1.34154	DNA2	0.158787	-23.4	PCLAF	0.00157073	-24.5344
ERMN	0.00162398	-24.4922	RCC1L	2.35e-06	-24.9613	SDR42E1	0.36369	-23.0004	AC004687.1	0.231593	-0.50333	TMEM64	0.243117	-2.10268	CFAP58-DT	0.00569057	-23.9783
EIF3I	0.000226719	-1.20103	SPOPL	1.3e-08	-25.693	HIST1H3I	0.254975	-23	ESCO2	0.137517	-23.3978	PBLD	0.166714	-22.8316	DDX18	0.00221331	-1.03491
ARPC3	0.00335363	-0.671996	MORC2	6.53e-06	-24.872	AL390066.1	0.403386	-22.9992	POC1A	0.240409	-22.8404	BTBD8	0.284837	-22.3667	ST3GAL4	0.0076244	-2.50814
GOLGA8N	0.00108684	-24.7536	ANKRD37	7.96e-07	-25.1373	FAM129B	0.337526	-22.9989	PARP12	0.203912	-0.942389	BCS1L	0.224427	-1.44566	SYNC	0.00475223	-23.9267
DEF6	0.00017161	-1.34376	ZDHHC18	6.92e-09	-25.747	OR2A1-AS1	0.242305	-22.9907	CEP295	0.134097	-1.37252	RUVBL2	0.156246	-1.08467	CD44	0.00188597	-0.844899
MCTP2	0.00734495	-1.35034	NPHP3	6.61e-05	-24.8722	ZNF443	0.421529	-22.9888	NFATC3	0.285464	-0.433286	ITGB7	0.315665	-0.323454	IP6K1	0.0132567	-2.37064
ACBD5	2.2e-05	-2.57973	USP46	4.44e-10	-25.8465	KIFC1	0.186516	-22.9843	ATP5S	0.0950149	-0.918421	CYP3A5	0.107942	-23.5348	SYNE1	0.000837681	-0.94503
AP1G2	0.00926794	-1.23596	LINC00243	0.000104019	-24.6145	TRBV25-1	0.430322	-22.9841	KIAA0319L	0.297689	-0.783176	MDS2	0.342075	-22.4108	KHDRBS1	0.0158346	-0.906297
STARD7	0.00141901	-1.39703	VIPAS39	8.08e-07	-25.2221	E2F7	0.337658	-22.9841	JRK	0.203488	-2.39262	ANLN	0.224386	-22.473	SKP1	0.00561002	-0.741487
TYMS	0.000192524	-25.3008	CYB561D2-1	2.16e-08	-25.489	NBL1	0.263127	-22.9815	ASRGL1	0.13915	-2.42838	AUP1	0.171814	-0.532378	WDR91	0.00204869	-24.6779
TRIR	0.000169819	-1.003	APOL1	5.64e-09	-25.6999	NAP1L2	0.241407	-22.9812	KIF2C	0.130216	-23.0611	TRAV39	0.147772	-23.6616	MOAP1	0.00159687	-1.63921
UTP15	9.73e-05	-24.8197	BBS2	6.34e-09	-25.7613	HIST1H2BL	0.241407	-22.9806	IFNG-AS1	0.132397	-23.3621	DUSP28	0.150838	-1.29262	HDGF	0.00160167	-2.62633
IGLV2-11	0.000967545	-24.2885	SRCAP	5.69e-07	-25.3465	TRBV5-5	0.33462	-22.9803	AIF1	0.198022	-1.69063	POC1A	0.221262	-22.7035	RBCK1	0.00512275	-1.08811
STK38	0.000165976	-1.30337	ZNF12	6.41e-09	-25.6775	GIN1	0.241407	-22.978	SCO2-1	0.132397	-23.501	CDK1	0.149849	-23.3874	VCPIP1	0.00167468	-1.66313
AL365205.1	0.000949987	-24.188	CARNS1	5.06e-07	-25.3756	KIF4A	0.333688	-22.9728	VIPR1	0.195983	-23.216	SLC19A1	0.22084	-22.4398	DIAPH1	0.00496748	-0.953761
B3GNT7	0.00136185	-24.3993	CNOT6	1.59e-06	-25.3755	TRIM16L	0.347696	-22.9674	EVI2B	0.218081	-0.599998	NDFIP2	0.233832	-23.001	LZTS2	0.00540398	-24.2658
CLDND2	0.000400055	-24.6104	TMCC1	8.96e-08	-25.3444	NEFL	0.298698	-22.9672	RNF38	0.16639	-0.875691	IFT22	0.194366	-22.9479	COL4A3BP	0.00322483	-1.49374
FAM234A	0.00167928	-24.2547	MTERF3	2.62e-06	-24.9154	ZNF358	0.368642	-22.9643	CHIC2	0.234345	-0.473695	PBX3	0.247854	-1.59836	NEU3	0.00589355	-24.2229
FAM200A	0.00129466	-24.3761	PDE6B	1.3e-06	-25.1154	AC007448.3	0.343106	-22.9555	NPEPL1	0.213356	-1.22892	AL355816.2	0.232878	-22.9575	KCTD18	0.00561324	-2.13318
POMP	0.00167305	-0.906906	ABCD2	1.04e-06	-25.2256	ZIK1	0.340275	-22.9504	SEC14L2	0.210305	-23.7061	GPATCH4	0.228129	-0.943145	ADPRHL2	0.00539007	-2.12129
AC062017.1	0.000112246	-24.8933	GPR137B	9.39e-09	-25.628	DBF4B	0.248083	-22.946	CCDC142	0.135842	-2.43177	MANF	0.161967	-0.871832	CDAN1	0.00160167	-24.233
EPHX4	0.00124652	-24.4253	KCNK12	1.09e-06	-25.1718	DCUN1D3	0.341231	-22.9427	CNR2	0.211041	-23.3424	PPP1R7	0.231106	-0.496224	COG7	0.00533817	-2.67754
TMEM9B	0.000272812	-1.27116	LINC01550	1.83e-08	-25.4554	AL603839.3	0.259876	-22.9356	PHLDA1	0.13886	-1.45462	NINL	0.170274	-22.9477	MSN	0.00246002	-0.805264
PLAGL1	0.00165842	-24.5432	ZNF227	2.47e-06	-25.2052	C20orf204	0.365297	-22.932	CAMK4	0.23354	-0.632551	FAM156A	0.244001	-22.967	LIG4	0.0058352	-24.1257
ZDHHC14	0.000105191	-24.9934	CTDSP2	7.98e-09	-25.688	CLEC12A	0.2451	-22.9291	NCOA7	0.135842	-0.628448	GAPDH	0.16105	-0.346862	TAPT1	0.00155647	-24.5893
SEC61A2	0.000855994	-24.6316	SUN1	3.98e-07	-25.403	CRYBG2	0.331634	-22.925	MTOR	0.191969	-0.925415	TRAM2-AS1	0.219035	-22.7337	GM2A	0.003936	-24.1335
NOMO3	0.00615337	-24.2371	TMEM204	6.45e-05	-24.5215	PUS7	0.421116	-22.9245	WARS2	0.283656	-1.41216	TRBV3-1	0.313945	-23.0416	TSPAN31	0.013131	-2.02102
CCNY	0.00100248	-2.27754	CYP2U1	4.1e-07	-25.1904	STARD6	0.332767	-22.923	PTCH2	0.191969	-22.9218	MAP3K14-AS1	0.219365	-22.6508	FOSB	0.00442496	-1.67137
PDAP1	0.000215893	-1.25525	MTRF1	1.25e-08	-25.6859	RGMB	0.253589	-22.9227	CLTC	0.137517	-0.657032	PGBD2	0.16629	-22.8935	AP001157.1	0.00176912	-24.4776
SNX17	0.00178345	-1.22881	TAB3	1.48e-06	-25.3574	TRAV6	0.346194	-22.9181	POFUT1	0.21565	-2.22465	SV2A	0.233832	-22.7748	N4BP2L2	0.0060395	-0.85453
SNX24	0.00758396	-23.9324	ZNF605	8.42e-05	-24.744	AC090948.1	0.426561	-22.915	STAM	0.292705	-0.858684	NQO2	0.33403	-0.700403	MSH6	0.0143146	-2.38295
RALY	0.00210222	-0.835752	UBN2	2.09e-06	-25.307	USP6NL	0.362081	-22.9069	SEC22B	0.230146	-0.841957	PHYHD1	0.240071	-22.8875	SUCO	0.006184	-1.43672
HES6	0.000312615	-24.442	JAML	6.47e-08	-25.5314	MYBL2	0.286689	-22.9015	CABP4	0.157715	-23.549	PRIM1	0.184327	-1.51248	TRBV28	0.00272892	-2.79114
RMDN1	0.00100248	-2.25673	ASCC1	4.08e-07	-25.2049	AC005775.1	0.33255	-22.9006	CUL2	0.191969	-0.872774	C8G	0.219055	-22.6854	DNAJB1	0.00473564	-0.926541
C8orf76	0.000145163	-1.99634	SESN3	7.93e-09	-25.7262	AC017002.3	0.244463	-22.8969	EHBP1L1	0.135502	-1.33492	POLR3GL	0.159875	-0.50515	ITGA4	0.00192339	-0.89391
PARD6B	0.00120248	-24.2792	PLA2G6	9.97e-07	-25.2569	MTHFD1L	0.339251	-22.8946	LATS2	0.209899	-1.82588	RPL23	0.228881	-0.322903	EIF1AX	0.0056153	-1.19443
SRRT	0.000209379	-1.50604	STK40	1.13e-08	-25.806	FHL2	0.250435	-22.8909	KLRC4-KLRK1	0.1372	-1.70537	THAP7-AS1	0.165149	-22.8023	PTDSS2	0.0016909	-24.2946
RRAS	0.000135959	-24.7661	EIF2B4	1.28e-08	-25.6037	MB21D2	0.254233	-22.8902	TSR1	0.137517	-1.41674	AL031714.1	0.16629	-22.8876	ZNF248	0.00178915	-24.2909
IGF2R	0.00968444	-1.27736	STRN3	0.000107346	-24.78	CNKSR2	0.430989	-22.8847	ABCF1	0.301515	-0.550995	SHARPIN	0.346515	-0.516237	ANKRD44	0.0160196	-0.827029
TMEM97	9.39e-05	-24.6742	ZYG11B	6.04e-09	-25.8273	AC021092.1	0.241407	-22.8847	JMJD1C	0.132538	-0.604461	B3GAT2	0.148851	-23.3635	USP22	0.00158235	-1.87277
TSC22D1	0.000220984	-24.8747	TM4SF19	3.06e-08	-25.5255	CCNB2	0.269783	-22.8681	EPHA1-AS1	0.141537	-23.2794	AC092295.2	0.172279	-23.0793	RSBN1L	0.00254147	-1.31341
TSC22D4	0.00136239	-1.09063	MMAA	5.85e-07	-25.3227	BX255925.3	0.33513	-22.864	NT5DC1	0.199007	-0.792939	RPL17	0.22382	-0.320714	TRPC4AP	0.00512141	-1.45499
UBR7	0.00150046	-2.2176	ARIH2OS	1.27e-06	-24.9794	COL5A3	0.342982	-22.8638	TMEM244	0.212211	-2.30402	ATP6V0E2	0.233099	-0.633091	ARID4A	0.00581109	-1.19033
SCAMP2	0.000155046	-1.4207	ATF7	6.16e-09	-25.5935	MAPRE3	0.241407	-22.8637	SLC12A9	0.132397	-1.20101	PEG10	0.149228	-23.5613	AFAP1	0.00142695	-24.4261
AC008035.1	0.00145197	-24.0991	HINFP	1.76e-06	-25.0342	RPP40	0.35222	-22.8597	UBE3B	0.222973	-1.38894	LARGE2	0.237114	-22.8196	SPRYD7	0.00568436	-2.61595
SLC25A17	0.000990184	-24.2989	TFCP2	5.85e-07	-25.2927	IQCK	0.335224	-22.8569	PAPOLA	0.199499	-0.420587	SNED1	0.222101	-22.6038	NOL7	0.00517045	-1.02441
NAT10	0.0013779	-24.3394	SLC36A1	1.62e-06	-25.0231	AL359636.1	0.348452	-22.8539	STK10	0.218486	-0.413838	ZNF414	0.234988	-1.08807	ARHGEF5	0.00543063	-24.1874
LINC00265	0.00108352	-24.199	ZNF10	7.92e-07	-25.3031	TEF	0.337022	-22.8534	QTRT2	0.203367	-1.44827	TRAF2	0.224427	-1.27707	SCGB3A1	0.00473424	-24.3399
CMTM3	0.00129269	-1.32549	FBXO8	6.16e-07	-25.1731	AP000446.1	0.335438	-22.8516	AC022364.1	0.201859	-23.4394	AL157935.2	0.222767	-22.7513	ARHGEF19	0.00457669	-24.2171
HOXC4	0.00151408	-24.4415	HS2ST1	1.8e-06	-24.8888	PLK2	0.354492	-22.8471	DIAPH2	0.226689	-0.820023	CYB5A	0.238027	-0.847186	ABHD17B	0.0055865	-24.223
SAMM50	0.00946239	-1.34367	ARSD	0.000109589	-24.68	STXBP1	0.431818	-22.8337	ARHGEF12	0.302135	-0.946287	AP001347.1	0.34838	-1.98801	PRDM1	0.0160642	-0.957267
MIR181A1HG	0.00168041	-24.616	CCDC102A	2.65e-06	-25.0442	TNK1	0.368782	-22.8229	DGKH	0.23354	-1.26948	PI4K2B	0.248104	-1.57476	ARAP2	0.00666839	-1.03021
TTC9C	0.000857999	-24.4678	AL135925.1	4.08e-07	-25.2129	IL2	0.33255	-22.8211	TKTL1	0.191969	-1.83084	LINC02081	0.219365	-22.7177	CYFIP2	0.00475433	-0.832501
FAM104A	0.0019815	-2.16834	ZBTB14	2.48e-06	-25.0921	LINC01644	0.36533	-22.8209	CCDC152	0.23354	-1.24144	F5	0.244108	-22.942	ACTR1B	0.00644494	-1.31959
C9orf139	0.000672181	-24.6373	RAB39B	2.56e-07	-25.2429	SHISA4	0.327192	-22.8205	CBX5	0.184648	-0.920698	OR2A1-AS1	0.218416	-22.6639	TIPARP	0.00420746	-1.18191
FBXO42	0.0026479	-2.15171	ATPAF2	5.48e-06	-25.0971	VSIG1	0.39837	-22.8159	PODXL2	0.23729	-22.6939	NDUFS7	0.276177	-0.459724	CORO1A	0.0080121	-0.584408
B3GALNT2	0.00990986	-23.9938	SLAMF1	0.000157157	-24.4118	TOR4A	0.445524	-22.8147	ZNF266	0.307218	-0.970994	MYH15	0.371387	-21.8459	MS4A1	0.0170741	-23.7028
PRSS57	0.000612334	-24.6817	ZNF586	2.13e-07	-25.2986	PYCARD-AS1	0.325169	-22.8127	BCLAF3	0.18013	-2.28851	FBXW9	0.218416	-22.7297	ROPN1L	0.0035228	-24.1194
VPS26B	0.000144805	-1.5991	LINC00528	5.5e-09	-25.6437	PDE6G	0.241407	-22.8088	E2F1	0.13007	-22.9798	TWSG1	0.147772	-2.27133	AL162258.2	0.0013355	-24.3072
ACTR2	0.0018339	-0.885428	SETD4	1.59e-06	-25.1281	SAXO2	0.348357	-22.8063	AC009779.2	0.217447	-2.18086	GNPNAT1	0.233856	-2.0597	ZSWIM6	0.00543063	-24.2215
TNFAIP8L2	0.0055397	-23.824	POLR2J3	4.38e-05	-24.85	TMEM255A	0.417246	-22.8026	SRGAP2B	0.270092	-1.76581	RDM1	0.300887	-22.7067	ADGRG1	0.0124597	-0.761491
RAPGEF1	0.00021759	-1.63609	ACTR5	1.45e-08	-25.653	ANLN	0.255774	-22.7997	ATXN7L2	0.138049	-23.3556	LTK	0.167239	-22.9677	SLMAP	0.00207906	-1.85855
TRERF1	0.00141901	-1.80796	DHRS4-AS1	9.06e-07	-25.2584	TIGD7	0.337794	-22.7995	SLFN5	0.20849	-0.445081	PJA2	0.227646	-0.593771	NKTR	0.00562524	-0.91131
CCDC127	0.00012206	-24.5748	AC027097.1	1.01e-08	-25.3988	MESP1	0.250155	-22.7987	HMOX1	0.136213	-23.6404	DSTN	0.165048	-0.418088	AC004951.1	0.00164401	-24.6081
CPEB4	0.000803584	-2.74379	MAN2A2	2.59e-07	-25.5642	RENBP	0.3283	-22.7982	PHC3	0.185066	-0.603025	PTGR2	0.218416	-22.7162	AC090825.1	0.00371532	-24.1594
STX18-AS1	0.000809202	-24.5426	MYBBP1A	3.71e-07	-25.6058	CDH23	0.329876	-22.7966	PLEKHG1	0.191969	-23.2375	RNF227	0.218849	-22.5468	KIAA0825	0.00387967	-24.0933
ZWINT	0.00128829	-24.3196	MICAL2	1.27e-06	-25.2293	ZNF256	0.343083	-22.7946	ACIN1	0.212858	-0.533842	DPY19L2	0.231558	-22.7903	IPO9-AS1	0.00530968	-23.9838
MTPN	0.00502518	-0.909962	ZNF789	2.73e-05	-24.7628	CLEC7A	0.41705	-22.7877	MST1	0.257166	-23.0736	RBM26-AS1	0.291346	-22.0088	TMEM154	0.0101192	-2.10797
MMP24OS	0.00899565	-1.26999	SLC20A2	9.19e-05	-24.6235	ZNF844	0.428212	-22.7814	TBC1D10B	0.293478	-1.67064	PPIA	0.337277	-0.254499	WDR82	0.015168	-1.15337
RHBDD1	0.000659486	-24.6408	TBCK	2.53e-07	-25.4193	TSPAN15	0.327086	-22.776	GSTCD	0.184148	-22.9709	SUMO3	0.218812	-0.53715	KIF21A	0.00407996	-1.47232
BYSL	0.0088622	-23.4781	SLC35A2	0.000131987	-24.7421	AL358852.1	0.435968	-22.7715	SGO1	0.306372	-22.031	DOK2	0.363651	-0.349821	GTF2I	0.0167538	-1.27229
CDC7	0.000123537	-24.8812	ZNF668	1.07e-08	-25.5353	SLC19A1	0.250225	-22.7664	DNM1L	0.136812	-0.846457	ALYREF	0.163783	-1.78192	GOLGA8N	0.00164909	-24.8065
AP002490.1	0.0110144	-23.7936	URB1	0.000184573	-24.3954	MTRNR2L1	0.454473	-22.7661	CCNL2	0.308631	-0.580722	AC009113.1	0.371387	-21.8844	CYTH1	0.0194678	-0.740604
SLC16A13	0.00172826	-24.2129	ATP10D	2.71e-06	-25.053	RPP25	0.371402	-22.7598	CAST	0.234492	-0.315819	NECTIN3	0.248044	-22.7993	SLC35A4	0.00634754	-1.85457
HDGFL2	0.0125585	-2.37811	AC091271.1	0.000217869	-24.4685	MNDA	0.466331	-22.7583	PGGHG	0.312666	-0.63274	CLEC7A	0.371387	-22.461	ZNF181	0.019221	-23.6452
MED18	0.000953946	-24.5445	ZNF525	5.14e-07	-25.3774	TLE1	0.333744	-22.7489	SCML1	0.196195	-23.5097	VAV2	0.22084	-22.5286	PSEN2	0.00434534	-24.1851
CATSPER1	0.00081226	-24.4576	NARFL	3.79e-07	-25.4208	AC007038.2	0.330411	-22.744	NHLRC2	0.191969	-1.12548	TBXAS1	0.218849	-22.5589	DDX43	0.00387967	-24.2208
AFTPH	0.00988497	-1.48604	CXCR2	0.00012446	-24.2519	SUSD4	0.435005	-22.7423	DENND2C	0.306372	-22.4766	STARD3	0.361892	-0.582413	ADORA2A	0.0154065	-23.4929
BLOC1S1	0.00215723	-1.04965	RBM27	2.41e-06	-25.3316	CD109	0.365123	-22.7399	C22orf46	0.231593	-1.41382	GCSAM	0.243117	-22.7957	DENND6B	0.00581109	-23.9662
CYC1	0.00260998	-1.15673	RAPGEF2	4.05e-06	-25.0151	MDS2	0.392061	-22.7374	GALNT3	0.236096	-0.873789	HOXA10	0.262907	-2.01531	BMS1	0.00716314	-1.8223
ATP6AP1	0.00106981	-1.26495	ZMAT1	3.36e-07	-25.3722	ZNF222	0.32925	-22.729	DPEP2	0.188382	-1.57175	AC017002.3	0.218812	-22.5701	MLLT3	0.0042883	-1.74396
SF3B2	0.00781359	-0.692373	LONP1	7.08e-05	-24.5658	ITGAD	0.423275	-22.7233	DDB1	0.287319	-0.589273	RCC1	0.317901	-0.606642	REPS1	0.0135607	-1.75062
UBA7	0.0101538	-1.50743	KCNQ5	0.00013992	-24.6526	FBXO10	0.43648	-22.7224	SLC27A2	0.306372	-22.387	MRPL11	0.370544	-0.499861	ACBD3	0.0167254	-1.73841
CHI3L2	0.00998056	-1.99343	SLC31A1	0.000132588	-24.6729	IFT140	0.435968	-22.7197	AC109322.1	0.306372	-22.4307	THOP1	0.365969	-1.07443	AP004609.3	0.0158346	-23.5204
WDR83OS	0.00180684	-0.917368	NCOA5	1.41e-06	-25.2566	RLN2	0.343981	-22.7192	TM6SF1	0.21565	-1.4155	INAFM1	0.233832	-2.06578	TRGV8	0.00569057	-2.08289
HS1BP3	0.000654105	-2.74493	SMG9	1.99e-07	-25.2805	HSD11B1L	0.325169	-22.7172	HLA-G	0.178289	-23.1568	ZNF546	0.218416	-22.5737	FAM193A	0.00368445	-2.16747
GDPD5	0.00258515	-1.90045	ICK	4.59e-06	-25.0037	CDK5R1	0.396844	-22.7167	CCDC78	0.236706	-22.6738	TMEM147	0.267638	-0.597026	ACSL5	0.00739859	-1.39863
BLOC1S2	0.000815144	-1.49998	TP53INP1	2.12e-07	-25.4539	AC018816.1	0.325169	-22.7161	SLC45A4	0.180318	-23.4304	CXCR1	0.218416	-22.7285	RAP2C	0.00386431	-1.89817
FOXO4	0.00122727	-24.3427	SGPL1	1.04e-06	-25.3379	HIST1H3G	0.340498	-22.7078	PGRMC2	0.210362	-1.06024	EMILIN2	0.227646	-22.7291	ETS2	0.00512141	-24.4049
TRAV23DV6	0.000622897	-24.579	GYS1	2.23e-07	-25.4337	LINGO3	0.325169	-22.6996	POU5F2	0.181731	-2.69733	GPRIN1	0.218416	-22.5803	ENSA	0.00411911	-0.935819
DHX38	0.0104013	-1.40655	AP4M1	0.000143837	-24.4624	TICAM2	0.4386	-22.6989	HMGXB4	0.306667	-0.60222	RAD51C	0.371387	-0.86641	KCTD7	0.0168424	-2.45362
CHRNB1	0.00451311	-23.9267	GSN	3.48e-05	-24.7012	LGALS2	0.41705	-22.6989	BRD4	0.261571	-0.492162	E2F7	0.293085	-22.6573	AL121983.2	0.0105756	-23.6539
ARHGEF2	0.0097299	-1.7418	IFT80	0.000123771	-24.4525	TNFSF9	0.434067	-22.6891	PTGS1	0.306372	-22.3	SLC4A2	0.361207	-1.42775	C1QBP	0.0167531	-0.93342
PSMA7	0.0101273	-0.725488	MCAT	0.0001171	-24.506	CD248	0.432339	-22.6864	HIST1H3H	0.306372	-1.42859	NOP53	0.360003	-0.27078	SARAF	0.0168424	-0.559179
LINC01891	0.0127249	-23.4322	METTL13	0.000238883	-24.4757	KANK1	0.47316	-22.6833	SCAF8	0.314111	-0.629304	TIMP2	0.371387	-22.1072	CC2D1B	0.0205598	-2.34445
NDUFS8	0.00203992	-1.01936	RETSAT	2.01e-06	-25.0586	IFNGR2	0.359979	-22.6822	NET1	0.228929	-23.4127	TRBV12-3	0.239157	-0.839452	CCDC47	0.00598321	-1.61389
ABHD14A	0.00465378	-24.0598	39692	3.62e-05	-24.6686	CYSLTR1	0.41705	-22.6799	DLST	0.263396	-0.767804	EFHC2	0.293085	-22.4922	GFOD2	0.0107739	-23.8444
AL353622.1	0.00655353	-23.8452	LEXM	7.26e-05	-24.6255	GPM6B	0.423629	-22.6724	PARD6A	0.287319	-1.68854	AC022893.1	0.317929	-22.8815	TCTE3	0.013131	-23.7775
RHBDD3	0.0010007	-24.4712	OTUD7B	5.94e-07	-25.2877	AP000692.2	0.335438	-22.6604	CIT	0.201141	-23.339	AC072061.1	0.222101	-22.6068	CBWD5	0.00466669	-2.66403
PPIA	0.00897161	-0.630073	TMED7	8.35e-05	-24.627	EGFL8	0.426485	-22.6558	AC239800.3	0.290044	-1.28487	SRI	0.331476	-0.457106	ING3	0.0146234	-1.34605
SRGAP2B	0.000746453	-24.513	FCHO2	2.91e-07	-25.1008	CD101	0.328763	-22.6535	NUDT3	0.186121	-1.02975	PPT2	0.218808	-22.7163	IRF2BP1	0.00377078	-24.1804
FAM45A	0.000826773	-2.00671	PRKCA	2.3e-07	-25.5576	AC002116.2	0.327086	-22.6498	BAG5	0.184248	-0.740251	LINC01358	0.218416	-22.7993	RBM6	0.00406615	-1.35255
LETM1	0.000735483	-2.7504	GSDMB	2.26e-07	-25.3863	C17orf53	0.327045	-22.6492	MTHFD2	0.184073	-0.94771	NOS3	0.218416	-22.5901	RIC3	0.00356368	-24.5008
L2HGDH	0.00610855	-23.6652	LDLRAD4	6.4e-05	-24.5567	TBC1D16	0.421016	-22.646	CPEB2	0.28279	-2.17764	TRGV10	0.314872	-0.55707	MBD1	0.0132567	-1.60436
MOB3C	0.007768	-24.0294	TGIF2	9.19e-05	-24.7212	HACD1	0.428937	-22.6442	DCAF6	0.293859	-0.968159	DEPDC5	0.339104	-1.4098	CEMIP2	0.0154065	-0.83807
PMS2	0.0101199	-1.60302	GPR68	0.000139858	-24.4232	AC009088.1	0.43648	-22.6406	SUCLG2-AS1	0.306372	-22.3043	CENPV	0.367555	-1.79449	NDUFB7	0.0175079	-0.667792
MRPS18A	0.000804283	-2.25751	NOC3L	2.43e-07	-25.5485	C4orf47	0.327086	-22.6401	EIF3B	0.184073	-0.986486	RASGRP3	0.218416	-22.5418	FBXL19	0.00366041	-24.1334
CORO1C	0.00422891	-24.1152	METTL8	3.25e-05	-24.8659	MS4A6A	0.41705	-22.6319	ZNF345	0.25977	-2.21725	AC009403.1	0.293085	-1.53025	CD79B	0.0106916	-2.43841
ATP5ME	0.0117354	-0.717733	CAMKK2	0.000157278	-24.6652	ETNK2	0.445722	-22.6258	AC002467.1	0.307218	-22.471	ZKSCAN3	0.371387	-21.6059	SMIM7	0.0182597	-1.3044
RTN4IP1	0.00920462	-23.8625	MARS2	0.000141035	-24.374	AC110769.2	0.437844	-22.6228	AP000977.1	0.306372	-22.4714	EIF3K	0.371387	-0.245764	GRK4	0.016253	-23.7169
TRIM34	0.00673534	-23.8346	SLC35D1	7.26e-05	-24.7992	AMY2B	0.423761	-22.6223	KATNBL1	0.288018	-0.815133	IZUMO4	0.318091	-22.7399	HAUS2	0.0141054	-1.2355
MFN1	0.0106804	-2.00193	NBPF9	0.000156771	-24.633	FZD6	0.44426	-22.6181	AC107375.1	0.307138	-22.5549	AC112907.3	0.371387	-21.8269	SLX1B	0.0170741	-23.6427
TMTC4	0.000537614	-24.5249	DGKH	1.86e-07	-25.7617	AC026401.3	0.325169	-22.6107	ORC1	0.178289	-22.8283	TRBV5-4	0.218416	-23.4678	STAT4	0.003936	-1.08567
E2F4	0.000993484	-2.25318	KCTD7	3.97e-07	-25.3112	NRSN2	0.331634	-22.601	FOXO1	0.191969	-1.21559	ZDHHC9	0.218849	-22.5419	FRAT1	0.00392108	-24.1942
PRR13	0.0008742	-0.858644	AC012360.3	2.06e-07	-25.2605	CTIF	0.325169	-22.6	RBM25	0.18	-0.40867	HIST1H2BL	0.218416	-22.6538	ZNF583	0.0034615	-23.985
ZBTB44	0.0163947	-1.14076	RHBDD1	0.000354143	-24.5254	NRG2	0.494822	-22.5992	GNL2	0.321923	-0.649707	KRT86	0.371387	-22.0266	LINC01146	0.022945	-23.3694
ZNF319	0.000959267	-24.4829	ITGA6	5.27e-07	-25.3484	AL161729.1	0.334005	-22.5978	TNK2	0.196924	-1.12055	MESD	0.222101	-0.741837	INTS6L	0.00453159	-2.67622
DLGAP4	0.00918378	-1.77833	NME3	0.000948607	-2.67446	AC109597.1	0.430259	-22.5919	H1FX	0.29613	-0.454948	AC091959.3	0.342075	-1.42056	ZC3HAV1	0.0157541	-0.888629
CASP4	0.0110144	-0.866133	TMEM184C	0.000146349	-24.5922	CCND1	0.440537	-22.5824	PRSS40A	0.306637	-22.4906	NDUFA13	0.371387	-0.434546	BRD2	0.0180054	-0.81309
BRD4	0.000961315	-1.25649	POLR1C	2.75e-07	-25.4297	RAB4B-EGLN2	0.3283	-22.5824	MAP1S	0.185066	-1.11101	C1orf53	0.218808	-22.5938	PTPRC	0.00448416	-0.577353
MRGBP	0.000582441	-24.5357	FASTKD3	2.06e-07	-25.2103	SLC27A2	0.325169	-22.5767	KIFC1	0.178707	-22.7944	LMO7-AS1	0.218416	-22.7143	C3orf33	0.00345829	-24.0409
PRKCI	0.00517391	-1.82125	GCLC	3.5e-05	-24.7297	STK36	0.41705	-22.5764	AP002807.1	0.261544	-23.0433	ABALON	0.293085	-22.5556	FAM133B	0.0117207	-0.897413
AL512625.1	0.00654398	-24.1125	GTF2H2	7.26e-05	-24.6031	SLC16A4	0.423629	-22.5715	POT1-AS1	0.287319	-23.0086	ANXA2	0.319097	-0.343308	TRBV7-6	0.013131	-25.0594
CCDC138	0.00503828	-24.161	KLF6	0.000878284	-1.77287	TNFSF13	0.41705	-22.5711	F5	0.265625	-23.0791	HIST1H3G	0.295446	-22.3812	RBBP9	0.0109158	-23.7008
MAP3K20	0.000803584	-24.6051	SSX2IP	3.54e-07	-25.2516	CCNA2	0.329696	-22.5658	SUDS3	0.191536	-0.811982	C15orf39	0.218849	-1.45168	FAM160B1	0.00435651	-1.31163
TXNRD1	0.000669543	-2.86399	TTN-AS1	2.19e-07	-25.3747	TTC30B	0.325169	-22.5637	PI16	0.1811	-22.9111	HSPA6	0.218416	-22.6251	HARS2	0.00387967	-1.74604
CHMP4B	0.000813276	-1.45296	PAM16	2.08e-07	-25.3884	SCARF2	0.325169	-22.5544	TDP2	0.18	-0.852922	CHST14	0.218416	-22.6257	ANKRD36C	0.00392802	-1.29923
PSMD2	0.00705291	-1.12756	TRBV19	6.02e-05	-25.5538	MEIOC	0.418985	-22.5518	AC005838.2	0.278881	-23.0864	TMEM173	0.310719	-0.485235	TBC1D22A	0.0132312	-1.62905
ARID1A	0.00629904	-1.15356	SIRT1	4.15e-05	-24.7969	MEF2C	0.417246	-22.5504	RFTN1	0.270092	-0.51309	VPS33B	0.300036	-22.8298	ZNF623	0.0111009	-23.7458
DRAIC	0.000949737	-24.3673	ANKS3	4.9e-07	-25.1751	USP44	0.333678	-22.5503	CUL4B	0.195346	-1.31773	REEP3	0.22084	-1.2792	UHRF1	0.0042883	-24.3243
CFAP58-DT	0.00433314	-23.9257	DSE	3.3e-05	-24.5148	TRAV40	0.41705	-22.5498	SCO1	0.260601	-0.976939	FUT4	0.293085	-22.6061	KIF9	0.0105223	-2.71257
ARHGAP30	0.000961315	-1.22706	SCRIB	2.55e-07	-25.4721	PRSS21	0.327086	-22.5494	AC084018.2	0.184248	-23.3055	TRAV23DV6	0.218416	-2.10289	BAP1	0.00394875	-2.52207
PEPD	0.00105514	-1.29808	ACTR3C	3.43e-07	-25.4743	ZNF555	0.32925	-22.5448	NEU1	0.190924	-1.31278	HHAT	0.218812	-23.251	RNF213	0.00456224	-0.676878
AL121983.2	0.00851708	-23.6014	TSC22D1	0.00011327	-24.759	AC009318.3	0.431818	-22.5447	LZTFL1	0.304014	-2.16023	NDUFA1	0.351991	-0.266696	VPS41	0.0155771	-1.7893
IWS1	0.00739065	-1.82407	FBRSL1	6.98e-05	-24.9015	AL033527.3	0.422128	-22.5442	KLF12	0.28684	-0.494401	SDR42E2	0.315665	-22.7787	ADAM19	0.012845	-23.8389
GNPNAT1	0.0008742	-24.5053	TRIM35	4.58e-07	-25.1779	NT5DC2	0.332801	-22.5421	UTRN	0.193369	-0.405506	ZNF382	0.219365	-22.5633	RORA	0.0047846	-1.03762
CDK2AP2	0.0009907	-1.29513	PURB	2.73e-07	-25.5838	POLE2	0.3283	-22.54	ZNF367	0.184752	-22.9956	TCTEX1D2	0.218812	-1.6029	ZNF287	0.0037279	-24.2235
CNTROB	0.00558829	-24.1665	UEVLD	4.45e-05	-24.6408	CYBB	0.417246	-22.5387	MYBL2	0.270617	-22.7117	CDK5RAP3	0.30322	-0.563505	NLRX1	0.0112403	-24.045
UTP14C	0.0100275	-23.7961	EXTL2	0.000160249	-24.4513	BX890604.1	0.448413	-22.5382	WNT1	0.307259	-22.6619	KCTD1	0.371387	-21.9478	TMED5	0.0186387	-1.06067
TSTA3	0.00895079	-1.23649	CPT2	9.19e-05	-24.8376	RAPH1	0.427075	-22.532	CDC7	0.293478	-1.48849	PIGP	0.336767	-0.955426	KLRD1	0.0154505	-0.640935
BOK	0.000892143	-24.5538	KLRC1	4.61e-07	-25.7652	ZNF543	0.332801	-22.5283	ZBTB14	0.192777	-1.5981	ST20-AS1	0.219365	-22.7564	IDH3G	0.00466669	-1.15428
DCTN5	0.0095011	-2.05622	AL022157.1	0.000131987	-24.7137	USP27X	0.435968	-22.5265	PIGB	0.306372	-0.881503	BPNT1	0.364928	-1.66638	ZBTB1	0.016961	-0.929695
USP39	0.00681777	-1.63661	PIK3R4	5.68e-05	-24.9765	OXT	0.418985	-22.5261	METAP1D	0.277114	-2.08374	XPO6	0.310387	-0.816304	URB2	0.0121784	-23.7262
CALHM2	0.000892143	-2.24107	AC020915.3	2.61e-07	-25.2191	AC118553.1	0.3283	-22.5223	MICAL3	0.184752	-1.60246	AC008957.1	0.218416	-22.8599	MOB4	0.00425793	-1.19837
SH3KBP1	0.0351636	-0.71135	FAM111A-DT	0.00170779	-24.2314	ZNF436-AS1	0.545892	-22.5138	KDM3B	0.401245	-0.850519	PLA2G16	0.455901	-0.364133	CDC42SE2	0.0410921	-0.694392
LINC01918	0.00629904	-23.8902	LTA	6.81e-05	-24.5291	AF001548.2	0.421529	-22.5108	ME2	0.28627	-0.736998	ESR2	0.315222	-22.6523	MCTP2	0.0138603	-1.1592
CHMP2A	0.00968444	-1.0936	AC058791.1	0.000107346	-24.6347	ZNF763	0.430999	-22.5085	CLK2	0.301515	-1.45269	DDX19B	0.346515	-1.23326	GGNBP2	0.0160608	-0.855492
MED14OS	0.00401976	-23.9132	TTYH2	2.46e-05	-24.7443	ZNF436	0.41705	-22.5066	RNF19A	0.257166	-0.418434	PSME1	0.291346	-0.271522	CCDC77	0.00954369	-23.9224
TWF2	0.00100654	-1.32771	PPOX	2.89e-07	-25.4353	AL391069.3	0.328763	-22.5049	PLD1	0.185318	-2.53674	ANKRD36B	0.218849	-0.869878	TTC4	0.00373064	-24.3915
MOSPD2	0.00580699	-23.8338	HS6ST1	5.02e-05	-24.8	LKAAEAR1	0.417521	-22.5046	GLUL	0.276069	-0.601823	ZNF674-AS1	0.304926	-1.50012	TTN-AS1	0.0119593	-2.51896
VPS26C	0.00906342	-1.60324	CALCOCO1	0.000914941	-2.68103	FHAD1	0.430322	-22.502	ERAP2	0.297876	-0.4533	ACAP3	0.343101	-1.0158	TEFM	0.0150866	-2.40196
LINC00467	0.00779149	-24.0849	DMPK	9.34e-05	-24.7719	CDK3	0.428937	-22.4947	NOTCH2	0.294153	-0.700748	SNRPB	0.339567	-0.30737	APRT	0.0155073	-0.663392
KLHL21	0.00867432	-2.53689	TWSG1	0.000108941	-24.7727	MAFB	0.431818	-22.4903	MASTL	0.301515	-1.74503	HYPK	0.348961	-1.0082	AP001347.1	0.0147457	-23.9111
ZNF816-ZNF321P	0.00548389	-24.2262	ANKRD46	4.3e-05	-24.8937	AC083862.2	0.417246	-22.4891	KLHL18	0.270092	-0.977844	POLR2H	0.301245	-0.891867	ZNF429	0.0117815	-2.36703
PRKCB	0.00698716	-0.767407	HDAC11	5.06e-05	-24.7164	TMEM169	0.417521	-22.4765	TMEM191C	0.276069	-1.03923	MTHFD2L	0.305236	-1.04345	SHC1	0.0122775	-1.80859
PGAM1	0.00973727	-0.732202	STK32C	0.000106071	-24.7205	DNAJC27-AS1	0.430767	-22.4726	LRIG1	0.299056	-2.00073	NUDCD1	0.343568	-1.44363	CPLANE1	0.0152745	-2.37389
CHEK1	0.000550493	-24.4147	AC005332.5	1.86e-07	-25.2835	AL445686.2	0.325169	-22.4592	MCM4	0.178289	-1.91884	AC073254.1	0.218416	-22.594	SND1-IT1	0.00341996	-24.4936
AACS	0.00628241	-24.0223	RRAS	6.81e-05	-24.6506	NUDT6	0.421529	-22.4586	SNN	0.285534	-23.0739	AC009065.4	0.315222	-1.8889	SCFD2	0.0133056	-2.36849
AL355488.1	0.00862923	-23.9975	TRAV41	0.000117699	-24.8954	IL12RB2	0.433127	-22.4556	AFAP1L2	0.306372	-22.4177	TOP1MT	0.358814	-1.82067	FAM221A	0.0153197	-24.1676
RPTOR	0.000719779	-2.10397	SPPL3	1.84e-07	-25.5401	LY6G5B	0.325169	-22.4529	MMP25	0.178289	-23.1788	AC093690.1	0.218416	-22.6102	CLUAP1	0.00338402	-23.9028
ENPP5	0.000654105	-24.5713	UBE3B	2.26e-07	-25.3555	C3orf67	0.327045	-22.4473	RGS5-1	0.184073	-23.1939	AL645728.1	0.218416	-22.7313	WWP1	0.00392802	-1.69154
IFNLR1	0.000759947	-24.5734	ZHX2	3.08e-07	-25.3781	PLXNA2	0.329063	-22.4451	NUDT17	0.186889	-23.0876	DICER1-AS1	0.218808	-22.6924	MDM2	0.00424553	-1.52185
TJP3	0.00864544	-23.6611	SGMS1-AS1	0.000119665	-24.4984	AP000781.1	0.433234	-22.4384	TLR6	0.306372	-22.5061	C3orf33	0.358838	-1.80883	OPA3	0.0154796	-2.59256
TNRC18	0.0103248	-2.01766	NPDC1	0.000149003	-24.5516	ZSCAN31	0.441296	-22.4375	IDI1	0.307138	-0.412498	FAM229B	0.371387	-21.8816	POMGNT2	0.016811	-23.6632
CD53	0.00140559	-0.962421	CDC14B	5.96e-07	-25.1946	AC018647.2	0.335438	-22.4263	PRKAG1	0.201859	-0.707881	KIF9-AS1	0.222101	-22.7642	POM121C	0.00497912	-1.7177
CCDC77	0.00759511	-23.8698	SIGLEC7	8.65e-05	-24.4682	AC025165.2	0.427075	-22.4245	ATP9B	0.293478	-0.750253	IER2	0.336779	-0.327652	AC048341.1	0.0138603	-23.9987
PSMD8	0.0114962	-0.832814	IMMP2L	0.000154156	-24.7149	ZNF563	0.442526	-22.4169	C17orf53	0.307138	-22.4594	EXO1	0.371387	-21.4626	RAB43	0.0169317	-23.5912
ITGB1BP1	0.00885387	-0.942115	PVT1	8.42e-05	-24.8615	AC025423.4	0.426485	-22.4066	ZNF639	0.290977	-0.723143	ATP5MC3	0.331752	-0.307071	SCLT1	0.0146234	-1.75035
PWWP2B	0.00588117	-24.1707	LINC02210-CRHR1	5.39e-05	-24.4955	UBR5-AS1	0.418247	-22.4044	ATF7	0.276862	-1.12085	PLPP6	0.305739	-1.937	MREG	0.0120068	-23.7786
ARMC6	0.00854604	-1.97502	REEP6	8.98e-05	-24.6414	C17orf107	0.427075	-22.4038	MAFF	0.293478	-0.808912	RNF130	0.336381	-0.853648	RNF149	0.0152745	-0.877993
AL360270.1	0.00562429	-23.7378	OTUD1	4.68e-05	-24.8772	HIST2H4B	0.417432	-22.4034	SNRNP70	0.272614	-0.499983	EIPR1	0.304688	-0.846778	TSN	0.0123147	-1.09116
SCO2	0.0129069	-23.5272	CCR7	0.000244815	-24.6631	KLHL3	0.475329	-22.4004	ZNF565	0.314228	-1.63096	ZFP37	0.371387	-22.0826	NLRC5	0.0220966	-1.04633
MYL12A	0.00110961	-0.721908	RELB	3.46e-05	-3.04189	GPR35	0.328763	-22.3973	DCLRE1A	0.186259	-23.4459	LINC01011	0.218808	-22.616	IL11RA	0.00378512	-24.4889
ETV7	0.000628609	-24.4069	SLC39A11	2.24e-07	-25.2112	IGFBP6	0.325169	-22.3934	HLA-DOA	0.183478	-23.1785	AC021087.1	0.218416	-22.689	ABCG1	0.00355898	-24.3727
ALKBH4	0.00691985	-2.01905	DPP4	6.5e-05	-24.6322	SERPINB9P1	0.42123	-22.3931	RHPN1	0.284053	-23.2776	SLC30A4	0.314824	-1.85598	PPP1R16B	0.0135829	-1.29068
ARPC1B	0.00775862	-0.751993	RARG	6.92e-05	-24.5756	PLXNA1	0.421748	-22.3918	FAM153A	0.28627	-23.0382	FAM135A	0.315665	-1.89264	HAPLN3	0.0128065	-23.9453
ZNF526	0.00588117	-23.7922	WDR4	5.27e-05	-24.5428	DSCR9	0.417974	-22.3908	ATP8B4	0.276664	-2.02063	PAK6	0.305236	-22.7596	PRF1	0.0132177	-0.670661
WAS	0.00990404	-0.77103	PRUNE1	0.000111534	-24.4978	ASGR1	0.431818	-22.3903	HMGXB3	0.303883	-0.79464	SLC25A6	0.351598	-0.256422	DDN-AS1	0.0149531	-23.9535
NEAT1	0.00990938	-0.860918	TTC16	0.00100882	-2.67038	CPVL	0.431818	-22.3903	YTHDF1	0.303219	-1.39288	PHB	0.351154	-0.495328	DGKE	0.0157811	-1.7339
SDSL	0.00831874	-23.8887	CD2BP2	0.000972416	-2.66679	NCF2	0.431818	-22.3903	TMEM11	0.303219	-0.640036	FNTA	0.351154	-0.577952	EDA	0.0148675	-23.969
GBP5	0.00973154	-1.00947	SLC26A11	0.000109897	-24.5086	IRAK3	0.431818	-22.3903	PRKCE	0.30261	-1.64434	ZNF337	0.35066	-1.41778	SUMO2	0.0163156	-0.615318
RIT1	0.0080451	-2.39034	ADAT3	8.24e-05	-24.4531	TRBV7-7	0.425934	-22.3886	RPP21	0.290147	-0.716686	MAPKAPK3	0.32905	-0.647452	HPS3	0.0144576	-1.58451
ZSWIM6	0.0040455	-24.1688	NOMO1	2.59e-05	-24.8859	C12orf40	0.41705	-22.3847	CAPN10-DT	0.257166	-22.8476	ATP5ME	0.291729	-0.325219	CLEC2D	0.0107739	-0.871258
MLLT1	0.00523227	-23.9792	ADAL	3.98e-05	-24.6189	PXT1	0.41705	-22.3819	AP003486.1	0.266485	-23.1126	CENPB	0.298956	-1.01526	TBCCD1	0.0112823	-2.49483
XAF1	0.00438543	-1.24984	RUNDC1	1.83e-05	-24.9668	CCDC122	0.41705	-22.3722	AL355816.2	0.250998	-23.0946	LTB	0.287206	-0.581332	PTGER4	0.0099981	-1.08514
LMAN2L	0.00990404	-23.7764	RNF31	0.000156443	-24.6299	AL034397.2	0.443742	-22.3711	C3orf67	0.307138	-22.2576	DNAJB5	0.371387	-21.7964	PEPD	0.0185365	-1.0382
VARS	0.00538366	-2.54362	BRD3OS	3.87e-05	-24.6891	PLXDC2	0.41705	-22.3697	EXOC8	0.266072	-0.987949	AC016957.2	0.295446	-22.6619	PHB2	0.012063	-0.805035
B3GAT1	0.010571	-2.30534	C12orf66	0.000145741	-24.3855	KLF4	0.440537	-22.368	SETDB1	0.306668	-0.724774	KLHL8	0.371387	-1.43883	XPA	0.0178038	-1.10253
STAG2	0.00506579	-1.30605	AC025171.2	3.02e-05	-24.669	KCNMB4	0.41705	-22.3619	PTOV1-AS2	0.258111	-23.07	NFU1	0.293085	-0.740033	C9orf64	0.0100746	-23.9672
GNL3L	0.00390674	-1.88944	RAB30	1.66e-05	-25.0676	C2orf48	0.41705	-22.359	KIF15	0.248504	-23.0486	FITM2	0.286226	-22.1697	INO80B	0.00860756	-24.1263
STK10	0.0116924	-0.82995	SGPP1	0.000157334	-24.4222	BCL7A	0.446076	-22.3562	UBE2Q2L	0.307218	-22.6556	RNF219-AS1	0.371387	-21.8159	MAP3K1	0.0181177	-1.92787
BX284668.6	0.00890945	-23.6375	ZNF707	0.000132579	-24.6297	KCTD21-AS1	0.435968	-22.3558	KCP	0.306372	-22.4125	NT5C	0.365969	-0.442407	SLFN12L	0.0170596	-1.12495
AC105020.6	0.00609294	-23.9118	ZNF212	6.24e-05	-24.9321	ROM1	0.420876	-22.3537	VAV3	0.282334	-0.814073	PHETA1	0.310556	-22.5343	ZNF486	0.0123749	-23.9073
C1orf56	0.000638033	-24.2695	PRH1	2.24e-07	-25.2326	TGFBR3L	0.325304	-22.3519	LRBA	0.184073	-0.53916	VSTM4	0.218416	-22.6363	AC020765.2	0.00355898	-24.0554
LINC002481	0.00407337	-1.71732	TCEAL4	1.7e-05	-24.9868	TMPRSS13	0.41705	-22.3486	AC023908.3	0.248931	-22.9789	CENPS	0.286226	-22.1763	HSPA5	0.00981777	-0.691613
GCH1	0.027517	-1.58965	CASP9	0.00111902	-24.1253	RAVER2	0.537788	-22.342	PRPSAP2	0.37138	-0.991154	NUCB2	0.407772	-0.430366	STAG2	0.0359544	-0.922583
TK1	0.000964782	-24.745	TAF13	5.42e-07	-25.2541	RBM26-AS1	0.334469	-22.3352	RMC1	0.198169	-0.726252	ZNF710	0.220989	-22.8877	SLC37A3	0.00487029	-1.7179
TMED9	0.00477813	-0.904951	TRAV13-1	2.06e-05	-25.0942	ZNF579	0.41705	-22.3262	MIS18BP1	0.253243	-0.496172	AP002495.2	0.287646	-1.8779	MAP3K2	0.0100286	-1.56279
IL2RG	0.000809202	-1.17742	TRBV4-2	1.99e-07	-26.3964	CEP72	0.325169	-22.3164	TUBGCP3	0.178289	-1.07264	FAM131A	0.218416	-22.4223	RBM39	0.00411911	-0.732045
AL118506.1	0.0322919	-23.2038	AC243829.1	0.00169061	-24.0631	SOWAHD	0.545892	-22.314	PYGB	0.401245	-0.788206	SRP14	0.454615	-0.210258	FAM76B	0.0401969	-1.34876
ARHGAP25	0.00557721	-1.32813	TMEM91	3.6e-05	-24.7267	GFPT2	0.41705	-22.3127	ALG9	0.262964	-1.72528	ADCY4	0.293085	-22.5633	LCP1	0.0119993	-0.607444
ANGEL1	0.0048549	-23.9695	AC005037.1	3.81e-05	-24.7232	ROR2	0.41705	-22.3104	DUS3L	0.265625	-0.729958	POLR2I	0.296306	-0.502332	AL121748.1	0.010857	-23.7102
RAC1	0.00458061	-0.879592	NOCT	1.82e-05	-25.0096	DCBLD2	0.41705	-22.3081	SATB1	0.250998	-0.830009	ZNF555	0.286226	-22.2183	EID2B	0.00946367	-2.05963
ORAI1	0.0046952	-1.26455	C8orf44	2.09e-05	-24.835	CDK20	0.41705	-22.3067	MED14	0.253073	-1.23252	SCN8A	0.287412	-22.8665	MDH2	0.0104048	-0.767678
PSMA8	0.0102882	-23.7819	AGAP3	0.00016358	-24.4479	TLR5	0.448932	-22.2988	ABCA7	0.307926	-0.897131	POLR3G	0.371387	-21.9204	TATDN1	0.0182704	-1.56112
SEC23IP	0.00468614	-1.85121	OSER1-DT	2.98e-05	-24.4875	AC134772.1	0.41705	-22.2986	NEK10	0.257166	-23.0675	RIMKLA	0.291801	-22.5253	TM4SF19	0.0101987	-2.50123
BX088651.4	0.00421821	-23.9708	GTF3C4	3.03e-05	-25.0048	AC006213.2	0.41705	-22.2956	TSPYL1	0.25977	-0.590122	OTUD6B-AS1	0.293085	-0.634811	CCNI	0.0113082	-0.628861
LZTFL1	0.007768	-24.1647	AL445472.1	9.19e-05	-24.5619	GINS3	0.428391	-22.2901	CCDC191	0.293478	-1.54153	ZNF761	0.338005	-1.44305	KIAA0232	0.0147238	-1.62296
RHOF	0.00691795	-0.988489	PLCB1	5.01e-05	-24.8866	PPARGC1B	0.417507	-22.2899	AL355075.4	0.274583	-2.08095	ZNF793	0.304395	-22.5315	FAM168A	0.0118916	-2.48075
PSMD6-AS2	0.00433727	-24.3345	ARL17A	3.31e-05	-24.9175	MEIG1	0.41705	-22.2898	AC096992.2	0.260601	-23.1961	NECTIN1	0.293085	-22.6698	TRAV16	0.0104444	-24.4915
HLA-F	0.010133	-0.730177	ERLIN2	0.000116601	-24.5934	C20orf197	0.432047	-22.2896	PRKAA1	0.306115	-0.572025	SVIL	0.355349	-0.955086	ACO1	0.0152745	-23.9264
GRAMD1B	0.00632409	-2.4801	LRRC37B	5.21e-05	-24.936	ITGA1	0.417974	-22.2839	ANKIB1	0.276664	-0.90697	TRBV6-4	0.305203	-22.9862	TFR2	0.0118565	-23.667
CPEB3	0.00406418	-23.9545	HIPK2	2.72e-05	-25.0195	ADPGK-AS1	0.41705	-22.2831	ULK1	0.257166	-1.70469	EDF1	0.292455	-0.312315	MOB3C	0.00975289	-24.082
TRIM25	0.00439912	-1.87329	EXOC6B	2.15e-05	-24.8668	NLGN2	0.41705	-22.2825	FXYD7	0.253293	-0.779973	CCNE1	0.287735	-22.4087	GON4L	0.0103637	-1.17451
RNF169	0.00348249	-2.6547	SDHAF1	1.5e-05	-24.7269	ACE	0.41705	-22.2784	ZNF485	0.245724	-22.6737	SERP2	0.286226	-22.281	LYRM4	0.00903848	-2.03021
TMX1	0.0080451	-1.29732	TRAV30	7.74e-05	-25.2814	CD3EAP	0.424046	-22.2776	ARHGAP33	0.288176	-23.1892	ZNF480	0.321808	-1.00961	SMARCA5	0.0144214	-1.05011
ZC3HC1	0.0064571	-24.089	RPAP1	7.16e-05	-24.6806	TPBGL	0.423363	-22.274	CD247	0.287973	-0.316401	TMEM250	0.317794	-1.94559	TLN1	0.0143146	-0.737896
AKR1C3	0.00459559	-24.2793	CERCAM	3.56e-05	-24.6649	DYSF	0.41705	-22.2737	AL035563.1	0.262827	-1.45177	UBXN11	0.294204	-0.762478	CCDC65	0.0111009	-2.4397
NUP205	0.0307418	-2.21247	C3orf33	0.00142754	-23.8733	ESR1	0.541017	-22.2665	HNRNPU	0.386519	-0.275726	EYA3	0.431379	-0.911804	C1GALT1	0.0381807	-1.00696
AL034549.1	0.0339378	-23.2714	HIST2H3D	0.00206252	-23.721	AC007240.1	0.55129	-22.2577	TMPRSS13	0.401245	-22.1589	KIAA1841	0.469065	-1.54031	GLCE	0.0408542	-23.4018
LIG4	0.00444615	-24.0731	ABL1	3.42e-05	-24.769	CD93	0.41705	-22.2559	PLGLB1	0.260601	-23.1589	EML6	0.293085	-22.3985	CXCR4	0.0117815	-0.638092
PXN	0.00610855	-0.934564	NAPEPLD	3.88e-05	-24.8477	RAD54B	0.41705	-22.2546	PGAP1	0.265625	-2.25775	HPCAL4	0.295446	-22.8369	ADAMTS6	0.0109158	-24.1242
CD164	0.00459559	-1.00309	SNHG22	1.91e-05	-24.7367	VCAM1	0.41705	-22.2539	AC008467.1	0.251764	-23.2447	SPATA33	0.287206	-1.30063	PPP2R1A	0.0102047	-0.956704
VPS37B	0.00585875	-1.08837	TMA16	3.86e-05	-24.8184	KCTD21	0.41705	-22.2504	MORN3	0.265625	-2.29007	MYOM1	0.295446	-22.6529	MYLIP	0.0117641	-1.19613
GSTA4	0.00387144	-23.7966	ATRN	2.02e-05	-24.8387	AC011481.2	0.41705	-22.2501	PLEKHA2	0.252827	-0.678445	AGAP5	0.286507	-22.557	KMT2E	0.0103637	-0.673512
PADI6	0.00352337	-24.2301	SEC31B	1.74e-05	-25.2222	POLR3G	0.41705	-22.2467	AC093249.6	0.249023	-2.18805	ITSN1	0.286226	-22.3681	DDX6	0.00991175	-0.723483
STXBP2	0.00470106	-1.35346	SLX4IP	2.37e-05	-24.6319	ZNF670	0.41705	-22.2439	AC093668.3	0.255091	-23.4211	CDHR1	0.289657	-22.5299	BRMS1L	0.00947275	-24.048
WDR63	0.00353901	-24.1808	RDH13	1.75e-05	-24.9485	AC016405.3	0.41705	-22.2408	AL359220.1	0.249329	-1.32779	TAS1R3	0.286226	-22.4612	PSAT1	0.00880553	-23.8084
LACTB	0.00355328	-23.9453	CACTIN	1.77e-05	-24.8252	TRIP10	0.41705	-22.2377	VPS52	0.249329	-1.17414	AP1AR	0.286226	-2.01029	CAP1	0.0100746	-0.700407
RLN1	0.0040455	-24.028	C16orf70	2.65e-05	-24.8893	HBA2	0.41705	-22.2377	MRPL3	0.257166	-0.735669	KIF4A	0.290203	-22.646	RGPD2	0.00966498	-23.9894
C1orf122	0.00459559	-1.69162	LDAH	2.31e-05	-24.8401	TRO	0.41705	-22.2369	GOLGA8A	0.254929	-1.41522	PARP11	0.289821	-1.3034	VEGFB	0.00946367	-23.9074
AC139530.1	0.00504638	-2.48734	IPPK	3.56e-05	-24.6823	IQSEC2	0.41705	-22.2354	PNPLA2	0.263227	-0.467241	HOMER1	0.293085	-22.6881	ZNF136	0.0113082	-1.78061
CDC45	0.00588117	-23.8334	ANO9	5.23e-05	-24.838	VLDLR	0.417974	-22.2341	NUDT18	0.276664	-0.890126	AC007686.3	0.305236	-22.6773	38412	0.0124597	-1.52456
IKZF2	0.00736866	-1.56771	CLCC1	6.84e-05	-24.7426	ZNF785	0.421529	-22.2257	IRF4	0.28627	-0.929157	GYPC	0.316741	-0.341614	SNW1	0.0139534	-1.01982
S100A10	0.000886762	-0.802435	MAPKBP1	2.05e-07	-25.4175	SGO1	0.325169	-22.2206	MED23	0.178696	-0.839839	LINC00239	0.218416	-22.529	ABRACL	0.00398627	-1.0127
TBCB	0.00474704	-0.901026	ICOS	1.96e-05	-24.7959	AL354733.3	0.41705	-22.2201	ETF1	0.252827	-0.601811	ENKD1	0.286507	-22.4381	WDR61	0.00990784	-1.62904
NME8	0.00412566	-24.0511	TRAV27	2.93e-05	-25.228	TXLNB	0.41705	-22.2141	RBM23	0.257666	-0.613858	TRBV5-5	0.291346	-22.6535	GLCCI1	0.0103749	-2.02292
WDCP	0.00378903	-23.8891	NACC1	1.91e-05	-24.935	TMEM110-MUSTN1	0.41705	-22.2118	CENPC	0.252827	-0.415817	AL392046.1	0.286507	-22.2272	EPS8L2	0.00960173	-2.45618
TMEM199	0.00631127	-1.68268	GBA2	4.85e-05	-24.7948	AC062029.1	0.417432	-22.2108	RBBP6	0.273881	-0.414775	PTTG1IP	0.304688	-0.783108	TCAIM	0.0114172	-23.8182
ANKRD42	0.00368432	-24.3159	POMGNT1	1.86e-05	-24.8554	AC009113.1	0.41705	-22.2107	AL035587.1	0.251151	-22.9784	REXO5	0.286507	-21.9777	AC025181.2	0.00907082	-24.1503
DNMBP	0.00504638	-24.1639	ZNF540	3.93e-05	-24.767	COPZ2	0.41705	-22.2098	ZNF827	0.266178	-1.0043	SELENOK	0.29817	-0.368014	BYSL	0.0109158	-23.5306
HNRNPM	0.00448859	-0.857562	GNAQ	1.76e-05	-24.9766	ALOX12B	0.41705	-22.2094	MAN2A2	0.249329	-1.27438	AL450384.2	0.286226	-22.0658	PPP2CB	0.00882752	-23.8794
RUNX3	0.00412743	-0.832137	PPM1K	0.000291095	-2.81431	CA13	0.41705	-22.2093	SMIM19	0.24611	-0.677939	TAB3-AS2	0.286226	-22.3367	PTCD1	0.00841582	-24.268
PARP1	0.00531035	-1.14617	SH2D3A	3.34e-05	-24.9033	CEP55	0.41705	-22.209	PAQR4	0.260601	-22.9861	FGFRL1	0.293085	-22.5539	AC009133.3	0.0105223	-23.6526
SH3BGRL	0.00588117	-0.758495	SSH3	3.76e-05	-24.5817	AC074044.1	0.41705	-22.206	TMEM259	0.264749	-0.687261	MAGED2	0.295446	-0.536708	AC007728.1	0.010857	-23.7033
PPP2R5C	0.0351636	-0.615759	ZNF829	0.00168169	-24.0214	ZNF385A	0.545892	-22.2031	CENPW	0.400989	-1.94103	ELK3	0.454251	-0.687166	ARID1A	0.0407336	-0.912372
TMEM59	0.00459559	-0.78686	FANCA	1.84e-05	-24.9677	ANKS6	0.41705	-22.2007	ASH2L	0.251153	-1.13439	METTL8	0.286507	-1.55458	NSMF	0.00958876	-2.41371
PSAT1	0.0069632	-23.7558	PPCDC	7.88e-05	-24.4424	LYPD3	0.424046	-22.1961	FUBP3	0.288176	-1.09063	TMA7	0.323906	-0.240159	CENPO	0.0132581	-24.21
FIS1	0.0385976	-0.670879	IPO9-AS1	0.00238099	-23.8163	L3MBTL1	0.562675	-22.1889	SIDT1-AS1	0.401245	-21.9781	FLVCR1-DT	0.488224	-1.21317	ZNF726	0.0422544	-23.2622
MVK	0.00515044	-2.57559	AL359915.2	3.77e-05	-24.8432	CD200R1	0.41705	-22.177	TSGA10	0.264451	-1.70029	GRPEL1	0.295446	-0.603473	ZNF626	0.010857	-24.1931
SMC2	0.032531	-1.79736	GAN	0.00153412	-24.1941	TTC9	0.541491	-22.1729	NOSIP	0.395936	-0.355813	TESC	0.443797	-0.492136	TRBV7-9	0.0384306	-1.86333
GBP2	0.00401976	-1.23942	PRKAB2	1.6e-05	-24.978	MYH15	0.41705	-22.1723	MAN1A1	0.247617	-1.0267	LINC00092	0.286226	-22.5563	CHKB-DT	0.00857313	-23.938
MCM3AP	0.00474704	-1.48861	ZNF268	2.74e-05	-24.7714	NRIP3	0.41705	-22.1709	SPDYE16	0.257166	-23.0074	ACTB	0.292587	-0.209097	MED22	0.00976189	-23.9211
GTF3A	0.049777	-0.590591	CASC4	0.00987683	-2.33046	AC008764.6	0.594865	-22.17	GTF2A1	0.401326	-0.863545	AURKAIP1	0.491633	-0.312062	DUSP28	0.0490254	-1.74595
MYEF2	0.00610479	-23.7289	MSANTD4	6.28e-05	-24.7043	PRELID3A	0.421009	-22.1558	ALDH4A1	0.282225	-23.1498	SBNO1	0.314743	-0.573669	ACSL4	0.0129371	-1.79874
SERAC1	0.00691985	-23.9286	ZCCHC18	7.72e-05	-24.6188	LIX1L-AS1	0.424046	-22.155	IFT57	0.288176	-0.761205	SRD5A3	0.320682	-1.45191	MRPL48	0.0142234	-1.58047
DEK	0.00498003	-0.860768	IL18RAP	2.55e-05	-25.0236	PDE7B	0.41705	-22.1549	LINC00996	0.257166	-23.006	C5AR2	0.289657	-22.3983	ZNF438	0.00955045	-23.9372
C15orf39	0.0323428	-2.25345	TTC4	0.00156455	-24.2236	CCDC134	0.544975	-22.1539	NPIPA1	0.397294	-1.31677	NME2	0.448792	-0.250622	MAD2L1	0.0386319	-2.19155
CDK13	0.00408814	-1.37655	CD160	1.62e-05	-24.8342	AC091180.2	0.41705	-22.1462	MELK	0.247617	-22.904	CACFD1	0.286226	-22.315	ARL4C	0.00979317	-0.649046
CCDC34	0.00400014	-23.8182	TRAM2	2.28e-05	-24.9587	EVI5L	0.41705	-22.146	CCNB2	0.253293	-22.6783	CD9	0.289306	-22.47	PIK3IP1	0.0104641	-0.981847
LRRC8A	0.0294975	-1.79103	PKD2	0.00135209	-24.2553	PAXBP1-AS1	0.540779	-22.1456	CRACR2B	0.381543	-2.05324	TIPIN	0.423096	-1.23333	ZNF324B	0.035878	-23.1738
PDZD11	0.0294715	-1.45503	ZNF354B	0.00135209	-24.2938	KIF13A	0.540735	-22.1433	OSGIN2	0.380849	-1.28111	GOLGA6L9	0.421836	-22.3486	HIST1H4B	0.0358347	-23.0765
AL590705.1	0.0352453	-23.2429	ETS2	0.00227554	-24.2369	RORA-AS1	0.560254	-22.1352	ZNF579	0.401245	-22.1365	TADA1	0.486577	-0.907986	MED23	0.0435204	-1.31412
MRPS18C	0.00603282	-1.66788	EP300	0.000506088	-2.75233	PLAUR	0.41705	-22.1341	FOCAD	0.269156	-1.32013	ZNF236-DT	0.300756	-1.15467	CAPZB	0.0122775	-0.654701
RTL6	0.00429481	-23.9492	TEDC1	3.25e-05	-24.7574	LINC00237	0.41705	-22.1245	LPP	0.260601	-0.515548	FLYWCH1	0.293085	-1.20274	CUBN	0.0103637	-24.0464
SLC35B2	0.00677754	-1.63059	LINC02361	5.59e-05	-24.714	PANK1	0.418985	-22.1212	MPST	0.277359	-0.710148	UROS	0.310387	-0.579441	ICE2	0.0127841	-2.00148
SLAMF7	0.00398018	-1.49032	TTC27	1.57e-05	-24.8167	CDK18	0.41705	-22.1066	ZNF619	0.24724	-23.15	GABBR1	0.286226	-22.1761	VPS26A	0.00954369	-1.17046
KLF3	0.00500195	-0.795129	PLXNC1	2.38e-05	-24.7967	AC012358.3	0.41705	-22.1058	NPM3	0.255117	-2.15133	CNFN	0.289657	-22.578	AP5Z1	0.0102683	-2.34663
MAP3K10	0.00479165	-24.093	ZNF398	3.74e-05	-24.7594	FGF11	0.41705	-22.1051	RCAN3	0.264451	-1.10318	CD3E	0.295446	-0.248042	STK39	0.0111009	-2.50903
R3HCC1	0.00611085	-1.38733	SEMA4C	3.98e-05	-24.6383	AP000704.1	0.41705	-22.1002	MRPS16	0.266678	-0.669268	PFN1	0.299452	-0.225749	ARHGAP15	0.012063	-0.845226
SUV39H1	0.00396476	-23.9199	APH1B	2.21e-05	-24.7513	SIK1	0.41705	-22.0906	ASL	0.253293	-0.869781	NT5DC2	0.28915	-22.2156	DOPEY2	0.00990784	-2.04594
GMFG	0.0341145	-0.554889	SLC25A44	0.00154974	-24.0783	KCNK7	0.543274	-22.0865	SCAMP1	0.396546	-0.716118	FAM126A	0.443797	-0.698397	AC037459.3	0.0374236	-23.3179
CAPN5	0.00588117	-24.1132	RBM12B	5.31e-05	-24.7577	ENTPD1	0.418247	-22.084	EPAS1	0.276664	-23.2746	SYTL3	0.307803	-0.401924	HIST1H3C	0.0119179	-23.8935
CRIM1	0.0052765	-24.1876	ATP10A	4.14e-05	-24.9197	AL034550.2	0.417246	-22.0809	NIPSNAP2	0.26986	-0.668216	TRBV6-6	0.299629	-23.3092	CRKL	0.011602	-1.79764
ZNF45	0.00371327	-24.2912	RFX3-AS1	1.89e-05	-24.9696	TPBG	0.41705	-22.0776	CD151	0.251764	-0.685992	CCNA2	0.286507	-22.2393	SCML4	0.0101192	-1.07725
DHODH	0.00618549	-24.0155	ZBED6	6.46e-05	-24.7444	AC005837.1	0.421208	-22.073	SCRN1	0.283398	-23.0805	DGCR6	0.314276	-22.6318	ASTN2	0.0125538	-23.9472
GINS2	0.00402425	-23.9511	ERCC2	2.51e-05	-24.8158	ASB13	0.41705	-22.062	BTBD9	0.257166	-0.871799	MRPS12	0.291225	-0.617604	AL121603.2	0.00954369	-23.9549
MZB1	0.00456348	-23.9718	ABCF2-1	3.5e-05	-24.7155	VASH1-AS1	0.41705	-22.0565	KCNQ1OT1	0.261571	-23.1893	RPL31	0.294705	-0.255943	GRAP2	0.011502	-1.16777
ATP5MC2	0.00507647	-0.632464	ZBTB41	2.55e-05	-25.0429	LINC01410	0.41705	-22.0559	GAK	0.257166	-0.615836	AL031283.1	0.289657	-22.3839	VIM	0.0108804	-0.619653
ZPR1	0.0052991	-1.82508	ARMH1	3.63e-05	-24.4437	TRIP13	0.41705	-22.0498	GDAP1	0.263396	-2.29455	ARG2	0.293085	-22.4816	BOLA1	0.0108214	-23.6163
ZNF354C	0.0323646	-23.2234	ZNF787	0.00170119	-24.2666	ADCY3	0.545892	-22.0339	ACLY	0.401245	-0.614225	NDUFA8	0.455901	-0.629214	PNKP	0.040693	-0.996471
TOR1B	0.00409014	-2.6325	IL1RAP	2.03e-05	-24.9053	LAMA2	0.41705	-22.032	DNAJC3-DT	0.252827	-22.9667	EXD3	0.287646	-1.04112	VPS13A	0.0101336	-1.13852
MIS18A	0.00352265	-24.0404	MTPAP	1.74e-05	-24.9922	ZC4H2	0.41705	-22.0176	CCDC163	0.248957	-22.8849	ZNF582-AS1	0.286226	-22.43	ZNF444	0.00895234	-2.5472
SLC35A4	0.00585875	-1.83197	ITGB2-AS1	0.000599242	-2.74842	ARHGEF39	0.41705	-22.0163	LINC00672	0.26844	-2.33151	AC008438.1	0.298956	-22.7725	BX284668.6	0.0109703	-23.69
KLRC4-KLRK1	0.0391379	-2.23836	TMEM229B	0.00273824	-24.0134	ZNF853	0.574012	-22.0157	PODXL	0.401245	-21.9637	PELI3	0.490516	-21.2469	ISCU	0.046554	-0.656194
PDHX	0.0398413	-2.19803	AC090517.4	0.00275828	-23.7709	APOBEC3B	0.574384	-22.0107	S1PR2	0.401245	-22.212	AC012313.1	0.490516	-21.3126	TMEM161A	0.0456378	-1.76361
BRCA1	0.00566734	-23.8616	ZDHHC8	4.79e-05	-24.9012	LIMS2	0.417432	-22.0056	ANKZF1	0.273327	-0.724074	BMP8B	0.30322	-22.6521	ALOX5AP	0.0124662	-1.11092
PIN1	0.00536332	-0.99805	TNFRSF14-AS1	3.34e-05	-24.6741	AP001107.2	0.41705	-22.003	CAPN15	0.260846	-0.833776	SMIM18	0.293085	-22.4726	RSRC1	0.0113101	-1.33032
ITPA	0.0327099	-1.10037	AC009126.1	0.00148632	-24.0217	PHKA1	0.541017	-21.9984	KANSL1	0.394533	-0.383349	METTL2A	0.439835	-1.09834	KYAT1	0.0367935	-23.2768
BCL2L11	0.00562818	-2.54152	EFCAB2	4.09e-05	-24.9059	HJURP	0.41705	-21.9864	RAD23B	0.268048	-0.615304	CTRC	0.298727	-22.6169	KSR1	0.0109623	-23.9919
PRR11	0.00613084	-23.774	ZNF235	6.42e-05	-24.8135	ATAD3C	0.421023	-21.9863	PPWD1	0.283656	-0.645813	SH3GL1	0.314743	-1.25811	NSMCE3	0.0133085	-1.51
TERF2IP	0.0356374	-0.658062	DAG1	0.00174224	-24.1424	SLC4A5	0.545892	-21.9796	EIF4EBP2	0.401245	-0.484997	SREK1IP1	0.456714	-0.38771	SPAG9	0.0410464	-1.16014
ARF3	0.025845	-1.218	SLC33A1	0.000999257	-24.4155	LINC01814	0.537788	-21.9754	IARS2	0.363374	-0.535301	ZNF563	0.395879	-22.0905	ARF4-AS1	0.0323611	-23.6049
TMEM164	0.00583331	-23.8475	ENTPD3-AS1	5.06e-05	-24.4786	DDX11-AS1	0.417521	-21.972	PRDM10	0.275792	-1.70954	SNHG19	0.305117	-1.48546	AC020915.1	0.0117223	-23.8286
NADK2	0.00391855	-24.0383	ZNF337	2.18e-05	-24.9002	RBM5-AS1	0.41705	-21.9717	CCR1	0.253243	-22.9918	IL2	0.288577	-22.4944	CHD4	0.01033	-1.09596
TBC1D5	0.0423934	-1.17288	ABHD14A	0.00285457	-23.9448	DIAPH3	0.580308	-21.9716	IQSEC2	0.401245	-22.0458	SARDH	0.490516	-21.1031	COPE	0.0476187	-0.670146
DHRS1	0.0279073	-1.61069	TLDC1	0.00119484	-24.0762	AC004817.3	0.53824	-21.9648	PEX2	0.375053	-0.713595	GNPTG	0.418835	-0.440452	QRICH1	0.0365206	-1.12366
LRR1	0.0290617	-2.26519	LENG8	0.00571927	-2.50621	AL157392.5	0.541017	-21.9528	RGPD5	0.383624	-2.11589	UROD	0.427358	-0.622125	EVI2A	0.0374236	-1.58101
CARMIL3	0.00400851	-24.2109	AL669831.5	2.34e-05	-24.9529	BIK	0.41705	-21.9477	APOBEC3F	0.255013	-1.48171	TMEM30B	0.289638	-22.0814	AL109955.1	0.00980875	-2.4982
SLC20A1	0.0306204	-1.13801	AF117829.1	0.0013784	-23.9644	AL355916.2	0.541017	-21.9468	MEF2D	0.384267	-0.584847	PRPS2	0.42768	-0.833374	ZKSCAN2	0.0361737	-23.3815
CSNK2A2	0.0368883	-2.16148	RTL10	0.00227027	-24.3053	SYCP3	0.55957	-21.9458	MADCAM1	0.401245	-21.8991	DNAJC25	0.485548	-1.65248	AC002310.1	0.0417906	-23.5885
CEP350	0.00662555	-1.15425	KDM1B	4.5e-05	-24.7748	PAQR8	0.417258	-21.9339	CDK5RAP1	0.271914	-0.759972	AC092329.3	0.301734	-22.6236	RAPGEF6	0.0121353	-1.94368
HPS1	0.00510681	-0.95047	HOMEZ	3.01e-05	-24.7057	AC021739.4	0.41705	-21.9303	SLC27A5	0.257758	-1.46474	ALS2CR12	0.292455	-22.5341	SKI	0.0106916	-1.79861
INTS1	0.00401869	-2.1169	MRPL35	1.8e-05	-24.6816	LRRN3	0.41705	-21.9159	FKTN	0.249953	-23.2613	IFI30	0.286226	-22.3635	UTP25	0.00922921	-2.54733
GRN	0.00854604	-1.10434	ULK1	8.3e-05	-24.7097	IMPA2	0.426485	-21.912	ANAPC10	0.290044	-0.976065	LYN	0.329627	-0.813903	POP1	0.0135078	-23.9127
ZNF596	0.0367917	-23.5649	NR3C2	0.00254501	-24.1117	TNK2-AS1	0.566695	-21.9039	STK17A	0.401245	-0.29579	AC093627.5	0.490516	-21.0879	PYHIN1	0.0455128	-0.752833
LITAF	0.00518421	-0.657388	SPEF2	2.98e-05	-24.943	TLR2	0.41705	-21.8969	SMC6	0.257619	-0.826838	SUCLG2	0.292865	-0.646167	SMU1	0.0108804	-1.28402
RHOC	0.0040455	-1.32316	GAA	1.5e-05	-24.8188	AC022182.1	0.41705	-21.8662	STXBP3	0.246478	-0.829	HLA-DOB	0.286226	-22.5141	BORCS8-MEF2B	0.00851219	-23.9747
ZNF589	0.00406418	-24.3626	NABP1	2.68e-05	-24.731	HAS3	0.41705	-21.8503	LARGE2	0.257166	-22.9566	RBM14	0.291225	-1.5199	IRS2	0.00974428	-24.2729
PSMA3	0.031639	-0.892096	MTFR1	0.00141206	-24.2552	SLC2A14	0.541017	-21.8401	KIF5B	0.384582	-0.319339	CASP9	0.430211	-1.60301	AL118506.1	0.0364017	-23.2562
RPAP3	0.037561	-1.56824	AGER	0.00239395	-24.0171	NRGN	0.562984	-21.8269	AC123768.3	0.401245	-21.8781	EVA1C	0.489161	-0.844184	APP	0.0422606	-23.1847
CLASP1	0.0258361	-1.65351	PRAG1	0.00100055	-24.4511	MIR4422HG	0.537788	-21.8189	AK3	0.363374	-0.547079	FZD6	0.397462	-22.2915	ATRAID	0.0346987	-0.828182
ADAMTSL5	0.0319014	-23.1468	EPOR	0.00164017	-23.9667	TUBB6	0.545589	-21.8104	TRBV10-3	0.399878	-1.14322	APEX2	0.451921	-1.25978	LIPC	0.0383447	-23.2763
ADAM22	0.0244793	-23.3014	CCDC51	0.00106538	-24.0326	S100P	0.537788	-21.807	TNFRSF9	0.370188	-1.062	CPLANE2	0.400058	-22.5295	PRKCSH	0.0356396	-0.888386
NEXN	0.0922872	-23.0175	IL16	0.0413866	-1.78131	HES4	0.700362	-21.7896	FAM177A1	0.511935	-0.340899	PBX4	0.652421	-0.497225	SESN3	0.0790608	-1.66371
RER1	0.00407839	-1.18098	EPB41L4A	1.57e-05	-24.8415	EXO1	0.41705	-21.7887	RNGTT	0.246874	-0.864336	CDCA2	0.286226	-21.9286	TENT4B	0.00931888	-1.48677
HELZ2	0.0287694	-1.8204	IL15	0.00130078	-24.0757	CCL3L1	0.540299	-21.783	VSIG1	0.377987	-22.6261	PPFIBP1	0.421049	-22.3863	FUT10	0.0356396	-23.304
AP2S1	0.0249986	-0.850953	UBE3D	0.000859484	-24.2349	ANKRD13B	0.537788	-21.7767	CAMKMT	0.359651	-0.897061	FGGY	0.391505	-1.66077	PATL1	0.0324765	-1.38926
LTV1	0.0246199	-1.30061	LINC01504	0.000891468	-24.2636	GAS6-AS1	0.537788	-21.7759	PSMB8-AS1	0.360229	-0.509761	UXT	0.393944	-0.298981	PIK3C2A	0.0323937	-1.48407
TMEM30A	0.0286588	-1.19375	SLC4A8	0.00123371	-24.35	DNM3	0.538585	-21.7723	CDK5R1	0.374462	-22.527	HSP90B1	0.418856	-0.251624	ZNF681	0.0350254	-23.1422
PIN4	0.025457	-1.19875	KDM4A	0.000930302	-24.4718	AL359711.2	0.537788	-21.7653	SEL1L	0.360935	-0.517488	CCND1	0.393944	-22.2559	GLS	0.0332158	-1.32402
CEP44	0.0260902	-2.23593	AVEN	0.00109113	-24.2069	EPB41L2	0.537788	-21.7514	ZNF506	0.370188	-0.657171	AL139011.1	0.403017	-1.68139	PEBP1	0.0359544	-0.745339
ARHGDIA	0.0317484	-0.636891	CLUAP1	0.00139669	-23.7354	SPIRE1	0.541017	-21.7499	MSH3	0.384517	-0.719663	TRAPPC12	0.42774	-1.07493	EXOSC3	0.0371714	-2.20407
BPTF	0.0252034	-0.841062	FLNB	0.000891072	-24.1811	AF129075.2	0.537788	-21.7482	KLRC4	0.360207	-1.06759	LINC01431	0.39293	-1.69607	PTCD2	0.0310004	-23.8483
AKAP2	0.0253305	-2.23944	TDRKH	0.00101764	-24.0144	RBFOX3	0.537788	-21.7361	SSH2	0.365011	-0.361364	RINT1	0.399432	-0.949913	FOXRED1	0.0332977	-2.29964
SETMAR	0.0230558	-23.4258	LINC00662	0.000897985	-24.3713	GLB1L	0.537788	-21.7181	EIF3J	0.360229	-0.532199	MT-ND4L	0.393944	-0.150671	GPRASP1	0.0310294	-24.0124
ZEB2-AS1	0.0227355	-24.0544	LINC00299	0.000867372	-24.4931	METTL1	0.537788	-21.7093	ILF3	0.360183	-0.349336	LINC02390	0.391254	-22.3959	DENND1C	0.0328038	-0.965947
LNPEP	0.0269463	-0.943697	FAM118B	0.00103922	-24.4263	NPTX1	0.537788	-21.7028	AC091814.1	0.368721	-22.9265	TMEM8A	0.399732	-0.927597	TNKS	0.0345307	-1.48586
HAUS8	0.00321434	-24.0477	ACTN1	1.45e-05	-24.8989	E2F8	0.41705	-21.6979	ZNF813	0.245434	-23.0412	AC118553.1	0.286226	-22.1958	RFC1	0.00937027	-0.950214
TES	0.0257526	-0.918736	DTD2	0.000914863	-23.9833	SNX22	0.537788	-21.6832	TESPA1	0.360229	-0.729793	PES1	0.393944	-0.858734	SPSB2	0.0315538	-23.3533
IER3IP1	0.025457	-1.15707	PLAGL1	0.000938424	-24.4278	NEDD4L	0.537788	-21.6761	LYRM2	0.361062	-0.493356	LAMTOR4	0.395726	-0.322694	TMEM208	0.0332932	-1.17541
AC009690.2	0.0242285	-23.3293	RAB3D	0.00103346	-24.1508	PLGLB2	0.537788	-21.6718	GCC1	0.366557	-1.32534	PRDM5	0.39922	-22.1163	PARP4	0.0345307	-1.44902
LINC01963	0.0264107	-23.7876	TIMM8A	0.00126504	-24.087	MYOT	0.539572	-21.6689	CRAT	0.376086	-1.19516	CACNB1	0.421032	-1.2748	FGFR1OP2	0.0372995	-0.914323
PIGF	0.0245303	-2.27244	MIR181A1HG	0.000956601	-24.5006	AC073335.2	0.537788	-21.6641	DDX3Y	0.361062	-0.435764	PVRIG	0.395214	-1.66941	CDKL5	0.0318101	-23.4986
CDK5RAP2	0.0258361	-1.37858	ALKBH2	0.00100882	-24.1302	AC015802.4	0.537788	-21.6638	EXOC6	0.363374	-0.773096	ETNK2	0.398807	-22.2992	CAMK4	0.0343559	-1.11048
CD3E	0.026222	-0.484645	ZNF174	0.000958157	-24.2309	AC244197.3	0.537788	-21.6538	SLC20A1	0.361062	-0.484406	ZCCHC4	0.395214	-1.38735	VRK1	0.0332091	-1.45977
ZNF500	0.024066	-23.7091	AMN1	0.00102782	-24.0813	TRAV36DV7	0.537788	-21.6455	MAP3K2	0.365205	-0.615081	AC009779.2	0.399432	-1.62626	C16orf72	0.0344173	-1.54181
MAMSTR	0.0227361	-23.3888	ELAC1	0.000878505	-23.9126	RECQL4	0.537788	-21.6255	UCKL1	0.360207	-0.757285	AC106864.1	0.392119	-22.0952	N4BP2L1	0.0327157	-0.932639
SCAF1	0.0240966	-2.30282	SLC26A2	0.000900499	-24.268	ZNF304	0.537788	-21.6249	MRPS26	0.360229	-0.686422	GATA3	0.393944	-0.360677	UBR5	0.0329621	-1.36314
CCR5	0.0261252	-23.4237	GOLGA8B	0.00441566	-2.45582	AC015967.1	0.538659	-21.6125	PDCL	0.375922	-0.804694	ZFAND5	0.418856	-0.497436	KDM6A	0.0365092	-1.17983
FDXACB1	0.0227355	-23.4724	ENDOG	0.000877711	-24.269	KTN1-AS1	0.537788	-21.5993	ATG14	0.360183	-0.524723	AL360181.2	0.391505	-22.1552	AC104596.1	0.0309302	-23.6671
NMRK1	0.0256551	-1.361	CLECL1	0.000982361	-24.3305	TRIM36	0.537788	-21.5894	CD74	0.361688	-0.231094	KBTBD6	0.395294	-21.8957	DNAJB6	0.0339619	-0.676507
LGALS9	0.0946587	-1.25689	NCOR2	0.0391689	-2.07945	SLC22A23	0.700362	-21.5749	ODF2	0.508043	-0.51686	SPATS2	0.649637	-0.63159	ZNF764	0.0778041	-22.9063
ACTN4	0.0265194	-0.803295	AC022916.1	0.0010086	-24.062	AL162741.1	0.537788	-21.5732	SLK	0.363374	-0.74193	FBXO36	0.398035	-22.3038	SEC24B	0.0341084	-1.16909
HIST1H1D	0.035025	-0.813765	PLSCR3	0.00583978	-2.40565	HPDL	0.545892	-21.5429	CXorf56	0.401245	-0.964395	LIM2	0.454251	-1.05718	ERMAP	0.0387068	-23.2923
ELMO3	0.0320536	-23.1804	PQLC1	0.00165847	-24.0455	C5AR1	0.545679	-21.5368	INO80C	0.400989	-1.01982	SMIM19	0.453455	-0.535376	AC010531.6	0.0384346	-23.3769
SERPINH1	0.0245303	-23.3652	CCDC157	0.00108144	-24.2169	NPAS1	0.537788	-21.5239	LINC02273	0.370188	-1.87085	BAG6	0.401959	-0.484968	EIF4G2	0.0357871	-0.684445
HIST1H2AL	0.0237754	-24.0021	NSDHL	0.000999154	-24.1353	TMEM9B-AS1	0.537788	-21.5237	ACAD10	0.362066	-1.49612	ACSS2	0.395801	-22.2304	FAM3A	0.0336043	-1.46233
ZNF106	0.0258361	-1.26696	KIAA0513	0.000936719	-24.3483	FUT8-AS1	0.537788	-21.5027	XRN2	0.361062	-0.351219	SNHG7	0.394596	-0.697422	ZFY	0.033025	-1.79228
MYH9	0.0292013	-0.597832	ABCD1	0.00116985	-24.194	TTYH3	0.538135	-21.501	MAP3K6	0.374462	-1.05799	CRTAP	0.416775	-0.541864	MFSD3	0.0348965	-23.1983
ZNF710-AS1	0.0260788	-23.6852	KLHL2	0.00118302	-24.2962	ALS2CL	0.538193	-21.4988	TMEM39A	0.374462	-0.764599	FCN1	0.416519	-22.9253	CHML	0.0349339	-23.5316
MCUR1	0.0309789	-1.43339	TMC6	0.00581974	-1.88367	FGFR1	0.541017	-21.4933	MICALL1	0.384517	-1.22692	TOR3A	0.42774	-0.659332	TTC31	0.0373608	-1.4772
RBM42	0.0326187	-1.15006	RIC3	0.00148355	-24.3328	ZBTB42	0.541017	-21.4905	FNBP1	0.394326	-0.315069	ME3	0.439835	-1.56177	R3HDM4	0.0386299	-0.94382
CNNM4	0.0238096	-23.5377	CD274	0.000999257	-24.0785	TNFSF11	0.537788	-21.4869	GGNBP2	0.363374	-0.340073	TSFM	0.397687	-0.707847	CAPRIN1	0.0343559	-1.17122
SKAP2	0.0294747	-1.26438	DCBLD1	0.00135103	-24.1254	DDR2	0.540735	-21.4574	ZNF544	0.380369	-1.32447	RALY	0.422616	-0.27951	AC008915.2	0.0357662	-23.286
XPO1	0.0320551	-1.14954	DHX58	0.00144651	-24.21	DEPDC1B	0.541017	-21.4528	KIAA0513	0.388511	-1.55617	C4orf48	0.436219	-0.360838	AC067852.2	0.0366132	-23.167
RPS6KA4	0.0249277	-1.61944	SLC35A5	0.000898569	-23.9605	AC093525.6	0.537788	-21.4431	PPTC7	0.360229	-0.835272	CST7	0.393944	-0.231644	HECTD3	0.0323937	-1.6189
NARF	0.0284734	-1.06379	PMF1	0.00115339	-24.1188	AC104958.2	0.537837	-21.4413	KIR3DX1	0.374303	-0.890935	METTL9	0.41468	-0.375374	ANKRD12	0.0366132	-0.647785
PAXX	0.0267984	-0.664632	PLAGL2	0.00101394	-24.3278	GINS1	0.537788	-21.4322	MTA1	0.364062	-1.10588	CLMP	0.398925	-21.9842	DDX21	0.0346338	-0.768261
COX6A1	0.0264107	-0.578785	DYNC2H1	0.000998928	-24.118	SARDH	0.537788	-21.4291	CXorf57	0.361071	-1.9246	AC245140.2	0.395726	-21.8102	GNPDA2	0.03288	-1.8563
APOL6	0.0252146	-0.960168	GEMIN5	0.000882885	-24.377	IGHV1-69-2	0.537788	-21.4228	GOLIM4	0.360207	-1.2708	DIP2C	0.392119	-22.1691	CCPG1	0.0326563	-1.37758
GLB1L3	0.0260047	-23.528	TUBD1	0.00116933	-24.0362	TPST1	0.537837	-21.4018	GABPB2	0.374462	-0.789657	PCGF5	0.41648	-0.36357	CSNK1A1	0.0365092	-0.784762
SLC12A4	0.0908558	-23.2091	UBAC2	0.0399252	-1.72233	IGIP	0.700362	-21.3967	OXCT1	0.50633	-0.49461	RNF40	0.648934	-0.431829	ZNF530	0.0775207	-22.7619
ANKMY2	0.0275752	-2.23305	TRBV6-2	0.00123561	-24.9393	LINC01715	0.538659	-21.3886	SPAST	0.375922	-0.81245	ANKRD6	0.418193	-22.1299	ARVCF	0.0350803	-23.1868
HIST1H3F	0.0244793	-23.5011	ZBTB5	0.00106398	-24.2022	ICOSLG	0.537788	-21.3882	ASMTL	0.370188	-0.622974	BX890604.1	0.399732	-22.2117	TAF4	0.0343412	-2.28324
PPP4R1	0.0291126	-1.61047	PLXDC1	0.00135129	-23.9111	HASPIN	0.540735	-21.3858	PRKDC	0.380867	-0.406545	CMTR2	0.422553	-1.00478	AL080250.1	0.0358347	-23.3393
TMEM80	0.0290658	-1.59947	NIPA1	0.001331	-24.2778	ATP5MGL	0.540735	-21.3742	PTGER2	0.380677	-0.396659	GPD1L	0.422234	-1.01198	AC093157.1	0.0356579	-23.2304
GTF2H1	0.0954624	-1.38613	ZNF747	0.0239938	-23.1686	GPR52	0.700362	-21.3732	MT-ND4L	0.511935	-0.0972946	CAAP1	0.652682	-0.549539	ZNF665	0.0779831	-23.1044
IQCB1	0.0281864	-1.81393	DSEL	0.00125996	-24.4352	GOLGA8Q	0.539298	-21.3517	FBXO21	0.376424	-0.555209	RPL27A	0.420691	-0.22697	AL021368.2	0.035375	-23.9045
SLC6A16	0.0258857	-23.7157	PHLPP2	0.00114275	-24.2015	PRRG4	0.537837	-21.3444	PNN	0.374462	-0.303757	BAX	0.40924	-0.304826	RSAD2	0.0345404	-23.5566
ZNF23	0.0242821	-23.5277	GIMAP8	0.00104073	-24.2438	ZBTB32	0.537788	-21.335	PCYT1A	0.36944	-0.658093	AP1S1	0.400248	-0.623323	YWHAZ	0.035297	-0.47123
SLK	0.026858	-1.61352	PIP4K2A	0.00477489	-2.48626	DLGAP5	0.537788	-21.3311	TLK1	0.37138	-0.474972	GSTM1	0.407051	-0.636868	TP53BP2	0.0353514	-1.47191
CACNB3	0.0250306	-23.5442	ZYX	0.00540177	-1.66139	PPP2R3B	0.537788	-21.3251	ZNHIT6	0.370971	-0.694407	SLC9A3R1	0.405618	-0.269809	PPHLN1	0.0359564	-0.925954
HAUS7	0.0276473	-23.4913	SPAG16	0.00136876	-23.8296	KANK3	0.541017	-21.2995	CCNT2	0.383709	-0.48264	MRPL24	0.425785	-0.67836	ARFGAP2	0.0377949	-1.04319
TROAP	0.0247006	-23.3166	LINC02446	0.00503155	-1.95933	CD86	0.537788	-21.2729	TFAP4	0.370188	-1.31213	RRNAD1	0.401681	-1.64965	E2F3	0.0349182	-1.83234
EXD2	0.090812	-22.8067	CHRM3-AS2	0.0234063	-23.4196	AC084026.2	0.700362	-21.2097	LIMA1	0.506051	-0.672103	HSPA5	0.648934	-0.17861	TGOLN2	0.0794848	-0.645911
GON4L	0.0258361	-0.953233	AC011632.1	0.000966678	-24.0154	KIF14	0.537788	-21.175	FBXO45	0.361062	-1.36228	UBB	0.395879	-0.225497	LINC00685	0.0318437	-23.7622
SLC43A2	0.0231868	-23.7596	ERMN	0.000916713	-24.3769	KLHL35	0.537788	-21.1634	MGAT5	0.360229	-1.6564	KLF4	0.393944	-22.0415	IDH2	0.0336608	-0.687428
HPS6	0.0943568	-1.37368	ZNF354C	0.0235059	-23.1089	AC016588.2	0.700362	-21.0813	CCDC159	0.508043	-0.656415	TRMT1	0.649122	-0.442448	RAD17	0.0788945	-1.44702
FNTB	0.088627	-23.0238	AC009961.1	0.023126	-23.0334	NPIPB13	0.700362	-20.8773	NSMCE3	0.503075	-0.51584	APEH	0.645417	-0.364828	CEP19	0.0774139	-23.2218
DOCK11	0.0964495	-1.02085	AC243829.2	0.0238875	-23.1473	AMACR	0.700362	-20.8656	TRAF6	0.511935	-0.470447	RASSF4	0.652181	-0.686634	FAM207A	0.0793843	-1.63754
ATP5F1C	0.0918953	-0.648813	AC008915.2	0.0229635	-23.119	ANKRD20A2	0.700362	-20.8534	ZNF800	0.50245	-0.280777	CARD11	0.643628	-0.377373	NCOA3	0.0788945	-1.0887
OAS1	0.0934478	-1.38896	ZNF449	0.0232857	-23.2781	CTAG2	0.700362	-20.8303	FAM102A	0.504005	-0.709559	SLC35B4	0.648753	-0.705929	TRGV5P	0.0774772	-23.11
PAK1	0.0929101	-1.9282	ELMO3	0.0232857	-23.0658	SPINT1	0.700362	-20.8303	SOCS3	0.503645	-0.70983	ORAI3	0.647074	-0.934062	MAP4K3	0.0774553	-22.7532
PKN3	0.0909195	-23.0306	LRRC8C-DT	0.0234881	-23.123	KCNQ1	0.700362	-20.8226	FAM120A	0.507893	-0.458964	TRIM35	0.648934	-0.697607	CCNF	0.0776564	-22.7257
XRCC5	0.0923651	-0.608181	HIST1H4B	0.0230312	-22.9096	RAD51	0.700362	-20.7616	ZBED4	0.503075	-0.616031	CD3D	0.644222	-0.1465	FGFR1OP	0.0779831	-2.08484
PDIA3	0.0963676	-0.46144	AC067852.2	0.023703	-23.0001	GMPR	0.700362	-20.7308	SH3YL1	0.508043	-0.793289	DEF8	0.64974	-0.44049	HOXA1	0.0778523	-22.8164
ACAD11	0.0896358	-1.99472	AL080250.1	0.0230312	-23.1723	KIF23	0.700362	-20.7202	IK	0.502746	-0.258704	ATL3	0.643628	-0.373921	ARL5A	0.0792735	-0.711191
EGR1	0.090582	-23.078	ZKSCAN2	0.0232857	-23.2145	AC009242.1	0.700362	-20.5976	COG6	0.503906	-0.926716	BBIP1	0.647759	-0.525299	BTN3A2	0.0794848	-0.635344
PRDX1	0.0963635	-0.686188	ACTN3	0.023798	-22.9725	ERI2	0.700362	-20.5903	TC2N	0.511673	-0.266918	AC009133.3	0.651402	-1.19047	XBP1	0.0801987	-0.655255
RCOR1	0.0932105	-2.00887	AP002986.1	0.0235321	-23.0063	CDC25A	0.700362	-20.5602	SCLT1	0.508043	-0.5568	LEPROT	0.649637	-0.430599	PZP	0.0777164	-22.8455
FAM131B	0.0918207	-22.9707	AC211476.2	0.023741	-23.0768	KIAA1958	0.700362	-20.5567	STK19	0.508726	-0.782371	MFSD14B	0.650254	-0.781411	SNRPN	0.0798902	-0.772215
GRHPR	0.0962395	-1.02047	LINC00665	0.0240143	-23.5253	LONRF2	0.700362	-20.5261	NFKB1	0.512047	-0.672853	ZNF668	0.652753	-0.591492	TACC3	0.0794848	-1.43523
SQOR	0.0946452	-1.15365	AL118506.1	0.0234463	-23.0892	AC090651.1	0.700362	-20.5092	C18orf25	0.506619	-0.606124	ZNF524	0.648934	-0.42929	ALG10	0.0776564	-22.6496
CUTA	0.0965994	-0.556539	NALT1	0.0237808	-23.0931	RNF215	0.700362	-20.4592	OTUD6B	0.511018	-0.850249	NCBP2-AS2	0.650634	-0.209031	CYP2F1	0.0779416	-22.8461
MLF1	0.0914565	-1.98917	AL158152.1	0.0231655	-23.6849	LMLN	0.700362	-20.4538	SNX20	0.503075	-0.467876	DUSP6	0.645731	-1.23511	MRI1	0.0782644	-1.6881
AHDC1	0.0938339	-2.0043	EPDR1	0.0237556	-23.1232	TNFRSF13C	0.700362	-20.4227	ANKRD52	0.508726	-0.742992	NDUFAF1	0.650634	-0.874379	CMTM8	0.0778897	-22.7798
GLCCI1	0.092914	-1.3944	ADAMTSL5	0.0231695	-23.0323	AC018690.1	0.700362	-20.346	DGLUCY	0.503075	-0.487378	SNTB1	0.646176	-0.556541	AC107959.1	0.0774553	-22.8351
ZNF613	0.0884051	-23.2156	ZNF324B	0.0230639	-23.0069	AC104078.1	0.700362	-20.1847	RRN3	0.503075	-0.487024	ZFYVE21	0.644255	-1.2211	LTK	0.0774103	-22.8854
KIR3DL2	5.53e-32	-27.9903	KPNA6	1.38e-25	-27.4513	KLRC1	2.37e-05	-4.86958	SYK	5.77e-06	-25.5942	RPS12	0.000424156	-0.796517	TRABD2A	2.33e-08	-26.0027
TYROBP	3.78e-60	-4.87059	CHD8	4.59e-34	-27.9122	TRAV14DV4	3.45e-19	-4.75399	LGALS3	1.02e-18	-2.29452	IFITM2	4.32e-10	-1.15465	ANKFY1	2.27e-11	-26.5107
SPON2	1.31e-28	-3.5099	TMEM259	2.24e-25	-27.4344	TRBV4-2	3.29e-05	-4.34627	TRBV12-3	8.4e-06	-1.964	TRAV9-2	0.000336751	-1.93462	TCAF1	3.48e-08	-25.8136
HLA-DRA	6.28e-31	-3.97546	ZC3H12A	4.37e-26	-27.351	LINC01550	5.13e-06	-4.31886	AC068775.1	4.2e-07	-4.08822	AC068775.1	4.83e-05	-3.44672	TSPAN3	7.35e-09	-25.9338
FGFBP2	1.09e-251	-8.24458	TMEM183A	2.53e-41	-28.0265	THEMIS	4.23e-27	-4.2229	KIR2DL3	1.37e-31	-3.54423	KIR2DL3	3.21e-19	-2.74063	YES1	2.26e-16	-27.0524
FUT11	7.2e-16	-4.08981	MARF1	1.15e-20	-27.1282	TRBV19	0.00276626	-4.15381	CEMIP2	0.00399378	-0.754294	TMSB10	0.00250354	-0.599194	IDE	1.53e-06	-25.4382
KLRD1	3.26e-35	-3.21523	IRF2	8.66e-31	-27.5105	GPR183	1.88e-09	-4.00389	KIR3DL1	1.19e-11	-2.05222	IFITM1	1.76e-06	-0.875264	LAX1	7.79e-10	-26.1748
DNAJC5	4.55e-09	-25.9668	BCR	6.27e-15	-26.5467	TRBV11-2	0.0533188	-3.9538	LARP4B	0.028743	-1.7806	RPS5	0.0215208	-0.453428	PIGN	4.11e-05	-25.17
CD226	1.71e-07	-2.46962	CNOT3	2.75e-13	-26.3036	TRBV7-6	0.0853663	-3.90876	ASPM	0.0400838	-24.1175	LMO7	0.032443	-24.1634	GLB1L2	7.62e-05	-24.8776
PRSS23	9.6e-68	-5.69956	AC020916.1	4.59e-34	-27.8938	TRBV2	2.73e-16	-3.89316	KIR2DL1	7.05e-18	-3.63841	FXYD7	4.32e-10	-3.47228	VEZT	2.27e-11	-26.4205
S1PR5	7.4e-44	-3.95357	ZNF335	3.6e-29	-27.6626	S100B	4.47e-09	-3.87576	ABCB1	4.45e-11	-3.60033	FTL	4.86e-06	-0.871685	EPG5	1.2e-09	-26.1818
ZEB2	1.9e-39	-3.67942	DTD1	7.04e-31	-27.5242	KLRB1	3e-10	-3.85986	TNFRSF18	9.06e-13	-4.00566	CD63	7.22e-08	-1.17416	PAPOLG	3.75e-10	-26.2319
PTGDS	4.65e-18	-4.47313	AC020659.1	2.47e-21	-27.0899	TCEAL3	0.00151469	-3.85853	RIN3	0.00253516	-0.936092	S100A4	0.00206223	-0.634467	CLPTM1	9.74e-07	-2.22441
FCRL6	5.74e-23	-2.95001	WDR45B	8.57e-25	-27.3053	JAML	6.05e-05	-3.81531	ITCH	0.000117922	-1.28401	RPL30	0.000596372	-0.714705	QRSL1	4.4e-08	-25.7814
GZMB	3.32e-198	-7.11733	NADSYN1	1.1e-47	-28.3324	IL7R	3.86e-38	-3.6458	TYROBP	1.24e-38	-2.69507	TYROBP	4.45e-32	-2.82604	MFSD11	5.99e-21	-4.69449
CCL3	3.2e-12	-26.3971	PRCC	2.8e-17	-26.6556	AC087623.3	0.0124197	-3.62997	PIK3C2B	0.0112014	-24.7279	IGFBP7	0.00545182	-2.43413	DLEU2	6.46e-06	-25.3601
AOAH	4.4e-08	-2.08411	WIPF2	1.53e-14	-26.5459	ZNF589	0.0558395	-3.59735	ZNF513	0.0303692	-24.2766	SH3BGRL3	0.0231238	-0.521237	MINDY2	5.73e-05	-1.89786
PDGFD	1.13e-14	-26.6497	MAPK8IP3	4.23e-19	-26.9092	MAP9	0.00470188	-3.57245	PRKD3	0.00594805	-1.42972	PRSS57	0.00345317	-24.8177	CSTF2	3.36e-06	-25.4884
DAXX	9.15e-09	-3.01898	DLG1	7.79e-15	-26.5153	PELI2	0.0542852	-3.54443	SYTL2	0.0296893	-0.756296	AC027097.1	0.0212205	-2.2145	ANK3	4.19e-05	-25.2154
ANXA4	2.03e-11	-2.70627	AC124016.1	1.75e-17	-26.7227	ZNF765	0.0119647	-3.54305	TEP1	0.010961	-1.83056	TTPAL	0.0053181	-24.6589	CAB39L	6.27e-06	-25.361
GNLY	3.04e-44	-5.93268	NDE1	3.62e-34	-27.7842	TRGV9	1.91e-19	-3.53825	KIR3DL2	2.19e-25	-4.76692	TNFRSF18	8.74e-12	-3.91049	RAB28	4.42e-12	-26.3887
SLC9A3R1	3.17e-10	-1.71299	SLC15A4	7.74e-17	-26.7679	CCR7	0.0160657	-3.52649	AGO4	0.0131325	-2.66701	GUK1	0.00827131	-0.573697	RAB3GAP1	8.78e-06	-25.5013
TESC	1.03e-13	-3.39237	EIF2B2	7.7e-19	-26.7731	ARMH1	0.0057579	-3.49135	DUSP16	0.00620552	-24.5078	ENPP5	0.00361819	-24.7072	CASP8	6.83e-06	-1.52188
CD99	1.54e-09	-1.32042	JMY	3.05e-16	-26.8559	CCDC141	0.0236696	-3.49112	KIAA1109	0.0170172	-0.834582	CYBA	0.0124836	-0.525898	ALDH6A1	1.33e-05	-25.1916
DBI	1.64e-11	-1.57552	STX17	3.48e-18	-26.8251	DPP4	0.00943012	-3.41321	CENPU	0.00851331	-24.685	SSR4	0.00491509	-0.628591	FBXO8	5.08e-06	-25.3426
TRAV35	4.75e-10	-26.4044	SRSF6	8.7e-16	-26.7507	NCAPH	0.0349844	-3.36711	DAPK1	0.022409	-2.41367	CST3	0.0150092	-1.17658	FCF1	2.65e-05	-2.78309
FUCA2	9.36e-10	-25.8973	ADNP2	1.86e-15	-26.5216	ZWINT	0.040261	-3.30664	ZBTB16	0.0234871	-24.2101	GSTA4	0.0158896	-23.9318	RBM33	4.29e-05	-1.54313
LAIR2	3.81e-31	-4.93439	TRBV20-1	3.33e-25	-28.487	NELL2	4.41e-05	-3.28697	LTB	2.03e-05	-1.34909	RPS14	0.000492156	-0.734792	USP32	3.69e-08	-25.9528
SYNE1	2e-18	-2.45036	TRAPPC10	2.65e-24	-27.3744	TRBV21-1	0.000211023	-3.23951	PASK	0.000405083	-25.2483	39692	0.00063871	-24.9203	DDX3Y	1.3e-07	-1.95495
UCP2	8.71e-12	-1.83577	ZNF652	1.28e-18	-26.8954	SPEF2	0.00750149	-3.14716	EZH1	0.00751685	-1.42515	RPL21	0.00458917	-0.554841	ELP1	4.46e-06	-25.5335
MATK	6.69e-09	-1.69262	MX1	9.56e-16	-26.5049	PXMP2	0.0363741	-3.14005	ZNF618	0.0226917	-24.4641	SCGB3A1	0.01457	-24.4227	STARD9	2.55e-05	-25.4016
S100A6	1.98e-07	-1.21292	ARL1	5.1e-14	-26.3303	ASF1B	0.0670655	-3.12935	RTN4IP1	0.0349119	-24.1354	RPL11	0.0280161	-0.418805	PUDP	5.73e-05	-24.9295
PFN1	1.06e-11	-1.44598	MAPKAPK5	7.7e-19	-26.8019	CLSPN	0.00590804	-3.11951	ZWINT	0.00645889	-24.5933	RPLP2	0.00424977	-0.541833	ATP2B4	6.91e-06	-1.49811
REEP4	5.08e-07	-2.80995	NSUN3	1.97e-12	-26.2028	AL021453.1	0.10694	-3.06711	RCOR3	0.0499652	-1.30783	AC108047.1	0.0458006	-23.6455	AGO1	0.000142196	-3.10328
PYCARD	3.23e-07	-1.95451	PLPP5	5.38e-13	-26.2611	ESRRA	0.0930633	-3.06488	PPP1R3B	0.0434575	-2.81396	SAV1	0.0365405	-23.8684	SEC22B	0.000110858	-2.52593
CAPN2	4.18e-07	-1.40883	DXO	4.88e-13	-26.24	FHIT	0.0922029	-3.02877	ADAR	0.0439048	-0.55424	TMEM134	0.0366444	-1.15204	WIPI2	0.000114358	-1.78151
STIM2	1.16e-06	-2.30656	MAP3K13	4.19e-12	-25.9863	CDC45	0.120854	-3.02373	SLAIN1	0.0572688	-23.9616	B2M	0.0568666	-0.280026	NCKAP1L	0.000252404	-1.31813
CD320	4.84e-13	-2.38826	RETREG2	1.46e-19	-26.9693	DTWD1	0.00366149	-3.01342	GZMK	0.00513689	-1.47285	RPL26	0.00332606	-0.622893	FCHO2	2.68e-06	-25.2701
ZNF780B	2.23e-06	-25.2139	MAPK14	2.16e-11	-26.0632	CEBPD	0.139538	-3.00241	AKAP5	0.0686026	-23.7261	PPDPF	0.0739779	-0.415223	HSD17B7	0.000320505	-3.01662
PTP4A2	1.73e-05	-1.37488	CES2	1.18e-10	-25.8704	TPX2	0.16729	-2.98769	MMD	0.0838869	-1.85575	RPL10A	0.0989286	-0.372754	AGPAT5	0.000441144	-24.815
TM4SF19	7.76e-08	-25.6424	SMAD7	4.84e-13	-26.3766	RIC3	0.0918823	-2.96213	TUBG1	0.0433762	-24.0278	CD300C	0.0355878	-23.8861	MPP1	8.77e-05	-24.7727
RAB27A	9.71e-07	-2.22255	HELZ2	2.05e-12	-26.2122	CRIP2	0.108011	-2.93868	VANGL1	0.0499652	-1.98605	HARBI1	0.0470714	-23.7864	TOLLIP-AS1	0.000139873	-24.7186
TTN-AS1	5.53e-07	-25.4913	SLC12A9	3.45e-12	-26.2162	MYO1C	0.119861	-2.90991	OTOF	0.0565493	-24.0652	RPS9	0.0562113	-0.418864	MRPS18B	0.000219236	-1.88754
LIM2	2.79e-06	-25.2665	TARBP2	3.68e-11	-26.0018	SLC25A23	0.143868	-2.8866	GRASP	0.0710486	-24.0102	SELENON	0.0754491	-23.5401	CCNL1	0.000440975	-1.04586
HLA-DQA1	7.24e-07	-3.30455	FUOM	3.3e-12	-25.966	ROBO3	0.119714	-2.88523	TOX	0.0555071	-0.852778	DNAAF5	0.0533575	-23.6553	RAB7A	0.000246219	-1.26102
CENPF	4.17e-05	-25.3781	PRR7	2.65e-09	-25.6301	TMEM25	0.215467	-2.87169	MYO6	0.115761	-0.85344	DAD1	0.131258	-0.49485	FAM213B	0.00105435	-24.5282
GSTM4	1.46e-06	-25.1812	RRP12	1.06e-11	-26.2361	FDXR	0.13595	-2.86507	VPS8	0.0667789	-1.29839	AKAP5	0.0663586	-23.5887	ZNF236	0.00030439	-2.23244
LIMD1	4.94e-08	-25.8961	AL136454.1	2.51e-13	-26.1759	FBXO46	0.0845537	-2.86027	TRBV7-6	0.0398479	-25.2819	CD40LG	0.032443	-23.7054	CLSPN	7.59e-05	-25.2155
GUSB	7.76e-12	-2.50091	FBXO11	1.59e-17	-26.7135	MKI67	0.0114086	-2.85846	MVB12B	0.0108481	-1.34193	PCLAF	0.00509625	-24.6174	PRKAB1	6.1e-06	-25.4163
IDH2	1.58e-06	-1.48632	PORCN	2.72e-12	-26.067	UBE2T	0.113462	-2.84618	SNRNP200	0.0537248	-0.648086	RHOC	0.0533575	-0.847843	AC009403.1	0.000145694	-24.8681
KIR2DL1	5.57e-29	-27.7972	TMEM11	5.62e-25	-27.2019	CTLA4	4.7e-05	-2.8378	HSH2D	0.000108395	-1.46675	TRAV19	0.000447824	-3.04376	SMCHD1	1.43e-07	-1.44365
HOTAIRM1	1.19e-05	-2.04925	WHRN	9.62e-11	-26.124	ZNF548	0.163858	-2.83535	OSBPL11	0.0812402	-23.8577	GALE	0.0924044	-2.41167	ZNF654	0.000442272	-2.55003
KLRG1	2.64e-06	-1.39507	CHERP	5.11e-12	-26.2086	TCEANC2	0.122518	-2.82387	PARP14	0.0597356	-0.868972	TCEA3	0.058381	-23.7749	TTC19	0.00022865	-2.20473
WBP1L	8.77e-15	-26.6359	HDAC7	3.45e-19	-27.0412	KDSR	0.00440983	-2.81668	NKTR	0.00566508	-0.711727	RPS27	0.00370022	-0.59848	CDK8	2.94e-06	-25.5234
IGFBP7	1.92e-10	-26.0686	GNL3L	6.11e-16	-26.6047	TMA16	0.0326261	-2.80432	MADD	0.0208678	-1.01919	RPL13	0.0143999	-0.472834	AFF1	2.65e-05	-2.44014
ASCL2	3.31e-58	-28.719	SRSF8	1.68e-31	-27.5583	GZMK	1.7e-10	-2.80153	TRAV9-2	1.5e-13	-3.63085	KIR3DL1	2.27e-08	-2.01598	SLC23A2	1.13e-10	-26.4403
MYO1G	9.65e-16	-2.01537	UFSP2	8e-22	-27.0774	TRAT1	0.0012239	-2.78227	SQSTM1	0.00180986	-0.747011	DPM3	0.00130986	-1.16197	ARID2	4.82e-07	-2.49718
ZNF227	5.85e-06	-25.3215	PTPN23	8.89e-11	-26.0367	TOP2A	0.161994	-2.77608	GCC2	0.0804737	-0.500805	TJAP1	0.0911179	-2.49862	FASTKD1	0.000404966	-24.6942
ZAP70	0.000383366	-0.970721	UBALD1	3.33e-08	-25.5052	AC009948.1	0.272705	-2.76984	MDN1	0.145779	-1.00403	ZNF367	0.175421	-22.8586	ACVR2A	0.00226213	-24.0342
AL158071.3	6.42e-12	-26.1779	CREB3L2	3.76e-17	-26.5991	ZNF483	0.0150445	-2.76664	OAS3	0.0127035	-2.24423	CMKLR1	0.00658993	-2.71429	CSTF3	7.45e-06	-25.3006
GZMA	3.72e-24	-2.99841	TRBV12-3	3.92e-26	-28.5366	BLVRA	4.46e-06	-2.76327	NEAT1	4.61e-07	-0.979959	GNLY	6.49e-05	-0.831334	DICER1	7.83e-09	-3.15573
CD3D	4.13e-10	-1.35533	APOL3	7.69e-17	-26.6369	ICOS	0.0157961	-2.75744	ZNF558	0.0131414	-24.4458	RPL35A	0.00838226	-0.554561	ZSCAN25	8.78e-06	-25.304
NUP85	4.93e-05	-25.0498	ARMC1	2.98e-09	-25.7108	VPS54	0.217799	-2.75723	PARVB	0.119672	-1.50522	MELTF	0.130936	-23.0837	RFT1	0.00108875	-24.6377
RAB5C	6.56e-05	-1.32068	AK6	2.4e-09	-25.6079	ZFYVE21	0.208108	-2.73663	SEMA3F-AS1	0.115353	-23.7197	FPGT	0.128236	-23.3294	STX12	0.00114848	-1.59293
PTMS	1.23e-14	-3.15172	VPS18	7.35e-20	-26.9329	ITGA6	0.0031276	-2.70211	CATSPER1	0.00424991	-24.7316	NQO1	0.00254787	-24.5492	ETS1	4.26e-06	-1.42409
TBC1D2B	5.16e-05	-3.07999	GPR132	2.8e-09	-25.5435	NUP50-DT	0.215467	-2.65732	PRIM2	0.116373	-1.35473	DOK7	0.130488	-23.3251	ENGASE	0.00105695	-24.4174
TOR1A	2.52e-05	-3.14176	TMEM115	8.17e-10	-25.7299	VEGFB	0.191737	-2.6545	FNBP4	0.100269	-0.522518	TMEM273	0.125775	-1.1318	TMED8	0.000724489	-24.613
ZNF641	1.42e-06	-25.3919	ZNF669	1.04e-11	-26.0119	TRBV6-2	0.134371	-2.64924	TNRC6A	0.0666256	-1.19515	CDC6	0.0655121	-23.7731	KIAA1586	0.000288836	-2.97129
TRAM2	4.78e-05	-25.0746	NELL2	2.98e-09	-26.039	AC013264.1	0.217724	-2.63732	TLE4	0.119714	-0.717003	CTPS2	0.130574	-23.1573	CENPQ	0.00108864	-24.3674
GZMH	1.03e-83	-6.05586	CLIC3	3.15e-39	-28.1087	ALOX5AP	1.47e-24	-2.62769	IKZF2	1.27e-29	-28.2198	TRBV12-4	1.63e-19	-4.92912	ISY1	4.63e-14	-26.6715
ARV1	1.37e-06	-25.2403	ARSG	9.72e-12	-26.1145	CENPU	0.131693	-2.6158	LINC01146	0.0644743	-23.5891	ATAD3A	0.0655121	-2.57385	LDLRAD4	0.000248662	-24.7251
LAG3	4.59e-09	-2.09375	TRIM41	1.32e-15	-26.5098	NUSAP1	0.0370869	-2.60637	ATM	0.0232807	-0.59399	CHTF18	0.0148609	-24.5949	LTB4R	2.61e-05	-25.1413
TANGO6	2.87e-05	-25.1813	TRAV12-1	1.65e-09	-26.0553	PPP1R14B	0.198237	-2.60325	PRRC2C	0.108021	-0.365798	MYLPF	0.126397	-23.1766	SNAPC5	0.000975646	-2.10511
ZDHHC13	0.00016304	-24.6358	RINT1	1.6e-08	-25.7242	ZNF677	0.257391	-2.59542	KIF9	0.138325	-1.91567	PRDX2	0.170274	-0.487364	EPHX4	0.0018781	-24.4781
LAMP1	6.04e-05	-1.24114	LINC00476	1.78e-09	-25.5088	PPP2CB	0.198489	-2.59325	CD302	0.108835	-23.8367	SNX15	0.126416	-23.1154	SLC38A7	0.000878879	-24.573
POLR3A	0.000401564	-2.83604	SLC2A8	8.17e-08	-25.6223	EPS8	0.291622	-2.58733	DDX31	0.161972	-1.63789	ARHGAP11B	0.190637	-22.9546	CCDC157	0.00275301	-24.3848
TMSB4X	4.8e-05	-0.911547	TMEM216	6.1e-10	-25.62	BRCA1	0.189638	-2.58287	ERMAP	0.0983176	-23.5119	RPS20	0.119578	-0.375969	GTF2H2C	0.000689891	-24.5384
BRPF3	1.37e-06	-25.3643	GPR89B	1e-11	-25.9874	GRAP	0.1323	-2.57935	ASAH1	0.0658448	-0.690938	DUSP23	0.0663586	-0.966244	MAP2K1	0.000297148	-2.15251
PITRM1	0.000334063	-2.95901	TMEM185A	5.8e-08	-25.3779	ZNF782	0.285036	-2.57432	BIRC5	0.155086	-23.6886	MRGBP	0.183098	-2.20699	U2AF1	0.00279921	-1.83399
SH3BGRL3	5.08e-11	-1.43231	YTHDC2	6.94e-18	-26.8981	TRBV5-1	0.0100762	-2.57021	ZNF267	0.00951377	-1.35555	VIM	0.0051203	-0.572179	FMNL3	5.47e-06	-25.474
DCAF12	1.69e-05	-24.9681	DYRK4	4.54e-10	-25.7169	AKR1C3	0.186516	-2.5501	AHCTF1	0.095054	-1.04778	CDK2AP1	0.11005	-23.2939	BRAF	0.000733487	-1.8201
ADA	0.000135959	-2.00285	RNF144A	5.5e-09	-25.7211	ASPM	0.238801	-2.54532	IFT80	0.129939	-2.3627	NPIPB11	0.146695	-23.5976	NHEJ1	0.00133186	-24.3431
NDUFB7	2.82e-07	-1.36199	KMT2E-AS1	2.28e-13	-26.2098	RAB34	0.0812446	-2.53093	SF3B1	0.0399266	-0.502221	FH	0.032443	-2.15204	PSMD2	0.000107269	-1.52287
FAM210A	5.83e-11	-26.0883	DRAM2	3.53e-16	-26.4423	FEZ1	0.0279761	-2.52791	TNFAIP3	0.0183453	-0.515917	AL592183.1	0.0120783	-24.5207	SPOCK2	2.85e-05	-1.27931
FAM53B	0.000104102	-1.75394	SETD1A	4.06e-09	-25.797	AC007728.1	0.228684	-2.52633	C2orf49	0.127655	-1.00371	ATAT1	0.137454	-23.3017	TXNRD1	0.00129723	-2.82962
RAP1GAP2	7.56e-11	-2.73919	MCCC2	9.83e-17	-26.7417	GOLGA8A	0.0170172	-2.52572	IER5	0.0139976	-1.54798	RAB3D	0.00824747	-24.4015	DEAF1	9.65e-06	-25.2461
ADGRG1	1.9e-121	-6.08216	KLHL24	3.04e-35	-27.9519	COTL1	2.32e-21	-2.5086	KLRC3	5.71e-28	-2.46861	LGALS3	1.66e-11	-1.97654	FAM118A	3.2e-12	-26.585
SERPINB9	0.00123264	-1.43684	RP2	5.21e-07	-25.34	AL158152.1	0.333678	-2.4861	LINC01684	0.196426	-23.2932	PSMC3IP	0.22084	-22.5287	EAF1	0.00469774	-1.76284
CTNNA1	0.000390233	-2.81824	ZFYVE26	7.35e-08	-25.5436	ZNF550	0.290752	-2.47006	ASF1B	0.16013	-2.47991	C10orf95	0.186099	-23.1563	DNAJC10	0.00292553	-1.9573
LTBP4	0.000471789	-1.82323	CBX7	7e-08	-25.6765	ZNF549	0.290752	-2.46905	PRKAG2-AS1	0.159572	-2.50631	AL109741.1	0.185119	-22.9889	EMB	0.00318963	-0.835787
ATP10A	8.47e-05	-25.0356	PHYH	4.92e-09	-25.5996	LINC00467	0.235654	-2.46871	SUPV3L1	0.129939	-0.638879	HEATR9	0.144154	-23.5287	PRPF4B	0.00160167	-0.964746
IKZF3	0.000429123	-1.29256	UVSSA	5.18e-08	-25.7195	SNAPC1	0.282361	-2.46201	UBE2F	0.152078	-0.75424	ARMC5	0.18133	-2.20786	RETREG1	0.00254147	-24.316
ANXA6	3.5e-16	-2.02115	WDR37	1.09e-22	-27.2488	SORBS3	0.0010336	-2.44086	TRAV26-2	0.00126249	-2.86423	AC007326.4	0.00101971	-24.864	SLC12A6	2.97e-07	-25.8423
IFT80	0.000240997	-24.5679	RMRP	3.7e-08	-25.6904	TUBG1	0.273454	-2.42113	WDR41	0.146164	-1.12076	SH3RF2	0.175615	-23.031	SAC3D1	0.00233826	-24.2322
HIRA	0.000310677	-24.748	PLCH2	6.43e-08	-25.3567	MS4A1	0.286505	-2.4197	SFXN1	0.158062	-0.588125	NDUFS5	0.185557	-0.394418	CENPU	0.00262398	-24.4639
AAGAB	2.73e-09	-3.54078	ACTA2	3.03e-15	-26.4459	TRAV13-1	0.0475665	-2.39854	ODF2L	0.0250933	-0.801995	SELL	0.0187827	-0.698515	GNG2	5.44e-05	-1.21951
PYROXD2	5.7e-12	-3.85716	PTEN	2.82e-17	-26.7593	UPRT	0.0124912	-2.39403	SHLD2	0.0117316	-1.76589	NUAK2	0.00545182	-24.43	ZBTB45	6.65e-06	-25.1781
OSTF1	0.000363825	-1.10177	UCK1	3.44e-08	-25.482	ZNF439	0.272938	-2.39359	MT-ND4	0.146479	-0.246811	NT5E	0.175615	-22.9621	ERAP2	0.00264965	-1.12291
RARRES3	8.58e-08	-1.26629	VWA8	3.72e-14	-26.3113	TMEM204	0.0634126	-2.3837	AC004241.1	0.0324326	-23.9234	DHODH	0.0229127	-24.1508	ALG6	5.24e-05	-3.35963
NKAPD1	0.00106221	-1.83277	RNF121	4.41e-07	-25.359	AP002884.1	0.33255	-2.37833	ZNF577	0.192494	-23.7537	TMEM191B	0.219365	-22.6503	NUP133	0.00456224	-1.63329
CD38	2.17e-07	-25.5513	SIAH2	1.35e-12	-26.3314	NFKBID	0.10192	-2.37267	FAM220A	0.0496268	-23.7024	C21orf2	0.0448003	-1.19019	LINC01943	0.000130195	-3.15367
METTL7A	0.00190048	-24.2444	PHOSPHO2	3.57e-06	-25.2422	AP001816.1	0.384811	-2.37064	TXNDC15	0.235234	-1.04063	PPP1R13B	0.257323	-2.00861	HDAC2	0.0070432	-1.41966
H3F3A	2.45e-07	-1.20329	RBM19	8.38e-14	-26.4115	MCM4	0.0747646	-2.36252	TCAF2	0.0367356	-0.978232	SDSL	0.0298997	-24.0239	METAP1	7.39e-05	-2.98733
PDCD1	0.000386228	-24.6719	MRPL39	8.6e-08	-25.4358	DLGAP1-AS2	0.29644	-2.36083	BLOC1S6	0.165477	-0.631649	RFX2	0.19399	-23.0967	ECI2	0.00310469	-2.15667
IARS2	6.79e-09	-2.73201	PDGFD	5.42e-15	-26.5301	PATJ	0.0509376	-2.34499	CCNT1	0.0278678	-0.788952	CREB3L2	0.0202963	-1.53669	ELK4	4.46e-05	-3.08372
SRP14	0.00673534	-0.609996	ZNF700	4.33e-05	-24.8009	CTNND1	0.417246	-2.34373	PPFIA3	0.270092	-23.2125	RLN2	0.300756	-22.3926	SLC37A4	0.0111703	-23.5784
MBLAC2	0.00157614	-24.6338	NACC2	2.06e-06	-25.1166	CHML	0.360332	-2.33772	PRUNE1	0.229367	-1.80053	CCDC167	0.239961	-0.77321	GIPC1	0.00585442	-2.56219
TNK2	0.00139016	-2.68447	SIPA1L3	1.07e-06	-25.0947	CNNM4	0.340786	-2.33447	SIPA1	0.210839	-0.63559	ZFYVE9	0.228129	-22.808	P4HB	0.00587256	-0.811989
ALG1	1.99e-09	-25.7292	SP2	3.66e-15	-26.4601	ST6GALNAC4	0.0492815	-2.33097	TSR3	0.0262318	-1.59101	RPL24	0.0191637	-0.469675	ATP23	3.58e-05	-25.0439
ITGB2	6.31e-20	-2.12614	DHX38	9.63e-25	-27.3095	LIG1	5.98e-05	-2.33072	CCDC50	0.000143206	-2.52994	RPL41	0.000596372	-0.662768	ACSL3	5.19e-08	-3.69054
MT2A	0.00075715	-0.984061	AC083798.2	1.55e-07	-25.2174	GPR146	0.320254	-2.32945	DERL3	0.177145	-22.9143	TRAV26-2	0.213581	-1.44428	PLXDC1	0.00329161	-24.0787
CHCHD6	0.000513423	-24.5473	HMGCR	1.63e-07	-25.3038	RASGRF2	0.322658	-2.32566	NDEL1	0.178078	-0.725282	SESN1	0.218416	-1.28703	CDKN1A	0.00333562	-24.3588
MIAT	8.62e-05	-2.1208	TMEM135	3.64e-09	-25.7018	UHRF1	0.225252	-2.32106	RBFA	0.12324	-1.41599	AGBL3	0.135353	-23.2452	ZNF529	0.00126606	-2.76097
UBB	0.00058768	-0.747793	BEX2	8.47e-08	-25.2719	MPZL3	0.293929	-2.32101	ZNF518A	0.163488	-1.22962	TPRKB	0.194366	-0.974729	FXN	0.00281289	-24.4374
PATL2	2.09e-07	-2.01202	DTHD1	1.41e-13	-26.3455	C1orf109	0.0796821	-2.31568	MCM9	0.0388453	-1.69063	RPS15	0.032443	-0.424884	ZNF592	7.47e-05	-3.13559
TMEM128	0.00599755	-2.53342	SCLY	4.7e-05	-24.6395	RWDD2A	0.417432	-2.30925	EML5	0.272845	-22.894	RPS26	0.304994	-0.275032	GADD45B	0.0124617	-0.809712
AGPAT4	0.00166961	-2.5265	KLHL42	1.31e-06	-25.2099	IGFBP3	0.343106	-2.30789	CLOCK	0.214436	-1.28331	PSMG3	0.233832	-1.2391	SFXN1	0.00592642	-1.18871
VEZF1	0.000654105	-1.60013	HIVEP1	1.46e-07	-25.3253	JMJD7	0.318467	-2.30185	CCNF	0.175945	-22.9449	IL5RA	0.211681	-1.6418	WDR6	0.00346308	-1.98016
SLC15A4	0.000629002	-2.28739	TAOK2	1.6e-07	-25.5695	ZNF184	0.322024	-2.30058	KIF1B	0.177145	-1.5247	CASP1	0.218416	-0.539714	OTUD6B-AS1	0.0037248	-1.37543
JPT1	8.58e-09	-2.35537	ZNF76	4.09e-15	-26.4711	FANCI	0.0495735	-2.2976	EDRF1-AS1	0.027085	-24.3341	AP5B1	0.0181438	-24.339	PLXND1	3.65e-05	-25.4134
PPP4C	0.00303769	-1.02731	CD72	5.61e-06	-24.9883	DOCK7	0.398516	-2.28616	BCL9	0.239123	-22.8307	AL118558.3	0.280966	-22.864	TBC1D2	0.00714135	-23.783
CDC42EP3	0.000722239	-1.46205	RNF170	1.76e-07	-25.3169	CHRNE	0.325008	-2.28401	DAZAP1	0.178289	-0.654627	KXD1	0.218416	-0.579749	IFI16	0.00389012	-1.0858
CDIPT	7.47e-07	-2.48326	TDRD3	2.44e-12	-26.1613	RABL2A	0.112044	-2.27015	UHRF1BP1	0.05177	-2.0766	NACA	0.0524436	-0.403983	XIAP	0.000160707	-2.28488
RPS6KA1	3.96e-12	-2.28797	CARNMT1	2.72e-18	-26.7746	TUBGCP5	0.00787611	-2.26524	PDE4D	0.00814249	-0.788037	CATSPER1	0.00424729	-24.5933	AKAP9	7.88e-06	-1.41277
CASZ1	0.0198249	-1.9336	ZMYM3	0.000539347	-24.0287	HOOK1	0.512342	-2.26123	AC092794.1	0.334235	-22.7816	ANKRD23	0.37673	-22.5333	ZFAND2A	0.0277717	-1.06515
MMS22L	6.75e-06	-25.3426	MXRA7	1.09e-10	-26.0048	CRAMP1	0.165468	-2.25682	AC019163.1	0.0829567	-1.83403	ZNF41	0.0952062	-2.46709	DCTN1	0.000520054	-1.689
COX8A	0.000102812	-0.936219	ZNF254	3.3e-09	-25.7154	CLECL1	0.21947	-2.25062	ARL4C	0.122752	-0.342311	NOL4L	0.135713	-2.11767	LRP5L	0.00111431	-24.4322
WDR1	4.44e-08	-1.61752	CHP1	8.51e-15	-26.4082	RUFY3	0.0544921	-2.24327	RUNX2	0.0294461	-1.31128	FBLN5	0.0212205	-24.0879	MKL1	4.76e-05	-2.65592
IL17RC	0.00583331	-23.7573	LINC01137	5.02e-05	-24.4115	AC006064.4	0.417521	-2.23904	FAM215B	0.275406	-1.79034	AC040977.1	0.304688	-22.6286	MKS1	0.0116855	-23.7803
CBR4	0.00842527	-2.46526	AL158071.4	9.43e-05	-24.5116	TMIGD2	0.429648	-2.22405	ANKHD1	0.295716	-0.580321	ACOT7	0.339496	-0.949329	PSMA3-AS1	0.0154065	-1.03293
NPIPB4	1.46e-06	-25.672	FO393401.1	1.06e-11	-26.013	GEMIN4	0.13595	-2.2195	PLEKHO2	0.0667789	-23.6944	RPL36AL	0.0692812	-0.415054	PON2	0.000277555	-24.8674
ARPC2	5.82e-15	-1.70198	AGK	8.33e-22	-27.0633	FAM102A	0.00126047	-2.20758	ATP2A2	0.00181054	-2.018	ITGAX	0.00148764	-1.92662	NIF3L1	4.65e-07	-25.5976
FAM53C	0.00452065	-2.60486	ERBB2	3.24e-05	-24.8846	FAAH2	0.41705	-2.20107	AMBRA1	0.260245	-0.975505	AC026771.1	0.29297	-22.2898	SLA	0.0110752	-1.30546
HDDC3	0.0178986	-1.89679	CATSPER1	0.000440851	-24.3423	CNR2	0.500971	-2.19381	BMP8B	0.328545	-22.789	UBR5-AS1	0.371743	-22.0779	RAB11FIP3	0.0242628	-23.5789
CLEC2B	2.37e-06	-1.3457	BMI1	4.39e-12	-26.1476	SMIM3	0.120901	-2.18786	ANKRD13D	0.0585094	-0.987303	TRIM61	0.0553437	-23.8488	RRP36	0.000191258	-3.18952
PLAGL2	0.00177299	-24.443	ZBTB48	2.9e-06	-25.2173	OLMALINC	0.373423	-2.17037	BAIAP3	0.234585	-22.8235	GPD2	0.25358	-2.02665	PDE3B	0.00673005	-1.27939
LILRB1	5.8e-36	-5.12138	IQSEC1	8.31e-27	-27.5245	PAG1	9.8e-07	-2.16089	TRAV35	1.56e-07	-4.51245	KLRC2	3.92e-05	-1.78644	PGS1	5.2e-09	-25.8228
HLA-DRB1	9.95e-41	-3.48683	UBN1	1.57e-31	-27.688	CMC1	7.63e-11	-2.16009	TRBV12-4	3.94e-15	-3.64336	NCR3	3.06e-09	-1.64045	TRIM37	5.32e-11	-26.346
NDUFB3	0.002409	-1.22927	UBXN8	3.68e-06	-25.1099	LOXL1-AS1	0.384864	-2.15675	JUNB	0.235234	-0.310005	ASCL2	0.259848	-0.524037	PPP1R15B	0.00686518	-1.71065
APOL2	4.57e-11	-26.1237	TRIM25	3.11e-16	-26.6668	CDCA7	0.025311	-2.15465	SPINT2	0.0177442	-24.3367	SLX4	0.0114851	-24.51	RBM27	1.48e-05	-25.5015
MAP3K14	0.00244426	-2.68673	RPGR	5.01e-06	-25.1598	OLFM2	0.397401	-2.15425	EFHB	0.236706	-22.7358	MFGE8	0.270239	-2.00728	MZF1	0.00729316	-2.47035
SLA2	6.29e-19	-2.89119	MED13L	5.48e-24	-27.4372	LINC00649	0.000395215	-2.1485	MAST4	0.000763929	-25.2267	RPS28	0.000942061	-0.671804	AFTPH	2.48e-07	-2.62884
UBL3	0.0143001	-1.27203	MAN1B1-DT	0.000237864	-24.3359	TRAV12-3	0.472635	-2.14775	GALNT10	0.313939	-0.772251	AL139384.1	0.371387	-21.8807	COL18A1	0.0196878	-23.5925
OXSM	0.00194542	-24.1682	RIPOR1	3.82e-06	-24.9157	GAREM2	0.388357	-2.147	FBXO48	0.235234	-22.6885	GZMB	0.261939	-0.304948	GATAD1	0.00673005	-2.54567
WDSUB1	4.93e-09	-25.7537	HIPK3	6.8e-15	-26.5292	ABL2	0.0539731	-2.13677	USP3	0.0292924	-0.782005	PLD1	0.0203698	-24.3049	SLC7A6OS	5.03e-05	-2.29414
IL5RA	0.0407109	-2.18783	CD48	0.0099252	-1.43491	AC015802.6	0.577931	-2.12689	LRRC46	0.401245	-21.7543	ENTPD3-AS1	0.490516	-1.16773	CABLES2	0.0450358	-23.3656
PSMB10	2.05e-05	-1.1649	SMAD4	1.74e-10	-25.9719	WDR34	0.177228	-2.12368	PPP6R2	0.086899	-0.749844	IQCH-AS1	0.099164	-23.4915	JAML	0.000497184	-3.1698
MAP1LC3B	0.00640297	-0.875234	AP4S1	4.13e-05	-24.6329	ZNF354C	0.41705	-2.10547	VPS18	0.269473	-0.764999	COL5A3	0.298956	-22.537	OFD1	0.0120534	-1.01438
JAK2	0.0031175	-2.14469	TMEM60	9.41e-06	-24.7829	FAR2	0.410885	-2.09975	MT-CO3	0.242295	-0.131728	AC092910.3	0.284837	-22.2552	MBP	0.00858093	-0.745751
LSP1	1.73e-18	-1.9866	NDUFAF4	2.41e-24	-27.1591	KIAA0391	0.000196651	-2.09249	NUGGC	0.000331098	-3.19883	RPS3A	0.000733525	-0.634462	RFLNB	5.28e-08	-25.9913
GOLIM4	1.41e-06	-25.261	NFATC1	1.01e-11	-26.0814	TRBV9	0.134101	-2.09155	INPP5D	0.0667789	-0.612776	GOLPH3L	0.0655121	-23.8995	ZNF544	0.000259038	-24.7766
NIPAL2	0.00650184	-23.9748	PON2	7.16e-05	-24.6989	ERMAP	0.423275	-2.08625	SIGLEC7	0.287319	-1.63728	SDR42E1	0.317794	-22.6735	BOD1L1	0.0140927	-1.0905
FBXW8	0.00264455	-24.0768	ANK3	7.99e-06	-25.0462	PRRT3	0.405344	-2.08439	XYLT2	0.240774	-2.25568	FAM222A	0.284837	-22.076	SEMA4F	0.00748715	-23.9331
KCTD5	0.0152304	-2.27877	ATF3	0.000297128	-24.5025	DNA2	0.488643	-2.08274	PIKFYVE	0.318903	-0.691564	HJURP	0.371387	-21.6602	TRANK1	0.0230539	-1.10352
AC027682.4	0.0146561	-23.5761	FAM213B	0.000350536	-24.3602	ZNF658	0.492251	-2.08128	CAMK2G	0.321923	-0.575203	CYBB	0.371387	-22.2122	TRMU	0.0238444	-1.66447
TMEM140	0.000103288	-24.8876	SH3YL1	7.71e-09	-25.7279	HIST1H2BB	0.243394	-2.06502	DOK7	0.135477	-23.4623	CORO1B	0.158398	-0.541511	MATN1-AS1	0.00152098	-24.4453
CD72	1.27e-05	-25.1043	LYRM7	3.76e-10	-25.8038	TTC24	0.184522	-2.06437	TNFRSF4	0.0945138	-2.07297	FBP1	0.104381	-23.3993	FAM102A	0.000636877	-2.91675
PLEKHF1	1.98e-12	-3.0075	TRAFD1	4.59e-18	-26.7486	NCF1	0.00962481	-2.05959	METTL7A	0.00911675	-24.518	BOK	0.00458917	-24.6896	CTPS1	5.47e-06	-3.46204
PALLD	1.78e-14	-26.5195	RPUSD2	7.66e-19	-26.7834	PLK3	0.00495184	-2.05776	USP7	0.00617525	-1.35719	PGM2L1	0.00361505	-3.03616	SMARCC2	5.88e-06	-1.71362
GBA2	9.86e-05	-24.9105	DNAJC30	6.5e-09	-25.5766	CERS6	0.241407	-2.05288	RHOC	0.132745	-0.618189	KCTD11	0.149849	-23.5498	AL365205.1	0.00145436	-24.2407
BANP	0.0211028	-1.51522	LINC00265	0.000599242	-24.084	LRRC75A	0.516451	-2.05189	RABGAP1L	0.341216	-0.40136	AC068418.1	0.377985	-22.1358	YPEL5	0.0287786	-0.759534
SPATA13	6.13e-08	-2.44646	TRIB2	6.87e-14	-26.2063	ANK3	0.0705342	-2.05064	GBF1	0.0361726	-1.22488	TNFRSF4	0.0288224	-2.75083	C20orf194	6.24e-05	-25.0704
NUDT22	0.0048549	-1.4261	AMPD2	2.66e-05	-24.6545	PAK4	0.41705	-2.04783	AC078795.1	0.257166	-22.907	AC009779.3	0.290683	-22.6281	CDIPT	0.0104641	-1.36009
MYO9B	0.0164828	-1.11972	ENGASE	0.000354109	-24.2494	ETFBKMT	0.494661	-2.04763	SNX27	0.321923	-1.15847	STAP2	0.371387	-22.0151	SERBP1	0.0245819	-0.693971
CCL4L2	7.2e-16	-26.8053	GDPD5	3.05e-20	-26.9544	TRBV7-9	0.0030211	-2.04683	RNF213	0.0041881	-0.513225	RPL34	0.00273821	-0.599097	AC009495.3	1.53e-06	-25.473
CTSZ	0.0141121	-2.41793	LETM2	0.000267443	-24.3665	RORB	0.484923	-2.04633	ZNF583	0.31703	-1.96197	CYSLTR1	0.371387	-22.3533	NDUFA4	0.0230868	-0.596132
KIAA2013	1.06e-10	-26.1192	FAM219B	4.54e-16	-26.566	TRGV7	0.0311243	-2.04052	SMURF1	0.0184042	-3.28926	RAD50	0.0127595	-1.63913	COLGALT2	1.75e-05	-25.2759
NCAM1	5.24e-28	-27.6356	CX3CR1	1.15e-24	-27.1812	PROK2	0.000102834	-2.03545	EPHA4	0.000143206	-2.44415	SKAP2	0.00057397	-1.86337	BTG2	1.3e-07	-1.83099
TRGV10	0.00204598	-1.47914	ALDH6A1	2.14e-06	-25.0224	SMYD5	0.362667	-2.02474	ARHGAP19	0.230146	-2.19953	UBC	0.24411	-0.2391	IFT122	0.00567778	-24.0387
TRBV10-3	2.54e-06	-26.4343	ARHGEF12	3.43e-11	-26.191	HIST1H1B	0.142764	-2.02083	KIF16B	0.0703619	-23.8002	AC010864.1	0.0743286	-23.5703	IFI27L1	0.000312328	-24.6736
CLCN7	0.00973154	-2.43661	ZBTB11-AS1	0.000140091	-24.5799	MTHFSD	0.43648	-2.01837	AL390763.2	0.306372	-22.3311	RDX	0.370544	-0.754914	ZGRF1	0.0160714	-23.929
CTBP2	0.00858399	-24.1116	NR1D1	0.000114289	-24.5436	SKA3	0.431818	-2.01369	OSBP	0.305245	-1.1253	PLCH2	0.354562	-1.10094	UBE2R2	0.0159567	-2.31014
MIR155HG	8.48e-05	-24.7378	CLCN7	5e-09	-25.8028	NUDT19	0.23615	-2.01109	SETD2	0.129939	-0.592319	DAGLB	0.144605	-2.262	SLC39A13	0.00138822	-2.31719
TSPAN17	6e-05	-2.50092	ZNF37A	2.95e-09	-25.7356	CHAF1B	0.21733	-2.01012	AC087500.1	0.118477	-23.7449	CD99	0.133932	-0.346915	AC106791.1	0.00107358	-24.4666
ELOB	0.000231106	-0.87421	MEGF9	1.17e-08	-25.5913	CD68	0.250361	-2.00916	AC138150.1	0.1372	-1.28458	FAM83D	0.16515	-22.8704	ERF	0.0017288	-24.5474
GHITM	0.0150978	-0.772542	PPM1F	0.000259162	-24.6227	AC092112.1	0.480105	-2.00449	LINC01001	0.316173	-22.8133	TEPP	0.371387	-21.9131	DHX36	0.0223801	-1.13843
DNAJA4	0.00603282	-23.819	TENM1	6.13e-05	-24.6461	AC103591.3	0.419202	-2.00316	APBB1	0.279345	-0.953007	CELSR3	0.310211	-22.9508	CCDC88A	0.0129046	-2.38473
HIST1H3C	0.00973154	-23.8409	DAPP1	0.000151408	-24.4338	AL034549.1	0.442157	-1.99751	WDR47	0.307138	-1.38965	AC022182.1	0.371387	-21.54	AL117339.5	0.0168773	-24.0528
TRPM7	0.0109502	-1.29372	ABHD11	0.000147565	-24.6586	PRC1	0.440537	-1.9971	ADPRH	0.306674	-22.4367	E2F8	0.371387	-21.3718	PYM1	0.0177741	-1.53569
TBC1D10C	0.0131339	-0.781976	OSGEPL1	0.000203856	-24.5338	TRAV1-1	0.456573	-1.99407	FAM219A	0.308631	-2.16363	KRT2	0.371387	-22.1344	SIGMAR1	0.0193036	-1.4477
CCDC50	0.000109082	-2.91446	PHKA2	5.5e-09	-25.6614	PKIA	0.238304	-1.99331	ZNF274	0.129939	-1.27485	ATP11A	0.146692	-2.3635	TTC9C	0.00133118	-24.5206
TPTEP2-CSNK1E	0.000354326	-24.4991	PCNX3	8.21e-08	-25.6999	PCAT1	0.29244	-1.99255	COQ6	0.161972	-1.68041	FADS3	0.191978	-2.14784	IQGAP2	0.00321268	-1.07097
CYTH4	0.000196916	-1.45398	SEC24A	1.09e-08	-25.6415	AC091057.6	0.250225	-1.99036	HTATIP2	0.137106	-0.707545	TMEM186	0.164779	-22.9392	NUDT7	0.00164959	-24.3511
CD63	1.98e-12	-1.91081	AC118549.1	6.48e-19	-26.8091	GAMT	0.00495184	-1.98854	INF2	0.00609877	-24.6687	RPL9	0.0040425	-0.556375	SRSF7	6.79e-06	-1.25493
APOBEC3H	0.000102346	-2.18491	SNX19	4.21e-09	-25.7746	AC127521.1	0.232602	-1.98683	KTN1	0.129115	-0.432255	LINC01670	0.138629	-23.0822	TDRD7	0.00125655	-24.5143
TFCP2L1	0.00593952	-23.7684	AC015912.3	5.53e-05	-24.7705	SKA1	0.418813	-1.97983	DDA1	0.277359	-0.525701	PRAM1	0.308067	-22.7003	PTP4A2	0.0133085	-0.795091
TMEM43	0.00483829	-1.6874	MRPL53	3.03e-05	-24.7061	HSBP1L1	0.41705	-1.97921	TRAV10	0.258902	-2.30096	EPHA4	0.293085	-1.05197	SENP7	0.0108804	-1.46491
ADD1	3.17e-06	-1.88169	ZSCAN2	9.61e-12	-25.9343	CLCC1	0.130593	-1.97165	SS18L1	0.0642457	-2.79056	PHB2	0.0663586	-0.597923	ANKRD11	0.000323038	-1.43871
LLGL2	0.0271309	-1.52079	SLC25A30	0.00110463	-24.093	MBNL1-AS1	0.537788	-1.9711	NAA80	0.370188	-1.48853	CDC16	0.404509	-0.865119	AL390728.5	0.0348965	-2.25
CASP3	0.000389703	-1.92703	APOBEC3D	4.94e-08	-25.3106	KIAA1324	0.281695	-1.9626	CDIP1	0.151628	-1.0176	GPR150	0.181181	-23.104	GTF2A2	0.00297597	-1.09635
CCDC24	0.0278702	-23.7704	DFFB	0.00137237	-24.0879	ZNF613	0.541017	-1.95419	RASA4	0.383824	-1.52644	KLHL3	0.426208	-22.0739	ELMO3	0.0361645	-23.2328
ZNF839	0.0149348	-23.7123	C11orf68	0.000370962	-24.2475	FAM241B	0.494937	-1.94636	FKBP1B	0.322812	-22.4803	XKR6	0.371387	-22.0935	AC021054.1	0.0231085	-23.4854
SLC2A6	7.69e-06	-25.1292	PHACTR2	1.53e-10	-26.1436	ZNF182	0.170848	-1.94248	FBXO33	0.0846751	-0.926052	DTD1	0.0992897	-0.93488	CASD1	0.000496442	-2.93258
C19orf54	0.00968151	-24.0924	IQCE	0.000150434	-24.3736	CCR5	0.442149	-1.93842	HOXA9	0.307107	-22.4728	AMER1	0.371387	-21.7267	NUTF2	0.0181942	-0.959982
AC008915.2	0.031639	-23.2335	LANCL2	0.00162836	-24.2007	PRDM11	0.545476	-1.9384	ZBTB40	0.398814	-0.854658	ZDHHC12	0.45184	-0.637683	ANXA5	0.0404325	-0.675728
SAMD10	0.00245661	-23.9223	RIOX2	6.03e-06	-25.1203	ZBED5-AS1	0.400022	-1.93823	PRRG2	0.240409	-22.7009	AC016065.1	0.283599	-1.95799	ZNF816	0.00724064	-23.8507
RAP2A	2.46e-11	-26.1735	NMD3	2.26e-16	-26.6913	TRAV29DV5	0.0211127	-1.93719	CASK	0.0154626	-2.51599	RPL38	0.0112164	-0.492548	NR2C2	1.21e-05	-3.33919
TMSB10	0.0134503	-0.554553	FLVCR1-DT	0.000205271	-24.5126	AC093157.1	0.458335	-1.93124	CCNA2	0.309305	-22.3761	AL669918.1	0.371387	-21.9188	SPOPL	0.0193434	-2.3447
AC011450.1	0.0468997	-23.0242	CAPN5	0.00367227	-23.9982	PPFIA3	0.595454	-1.93074	USP3-AS1	0.401389	-22.0952	LINC01715	0.491843	-21.0625	MACF1	0.0507842	-0.651499
TSEN54	3e-07	-1.69759	S100B	4.33e-13	-26.992	C12orf73	0.0912236	-1.92806	PDLIM7	0.0433631	-23.9731	SSH1	0.0361407	-1.56612	TRMT10C	0.000119659	-1.75363
GNPTAB	1.2e-07	-1.88729	QKI	6.48e-14	-26.3628	AC016831.5	0.0687696	-1.92693	CD40LG	0.0354006	-23.8428	GGH	0.0274959	-24.0632	STK38L	6.12e-05	-25.1877
ZNF398	7.66e-05	-24.8751	ZNF611	4.23e-09	-25.7853	PHLDB2	0.234348	-1.92452	MYLPF	0.129115	-23.3137	DHRS4L2	0.14147	-1.01521	EIF4B	0.00156198	-0.87156
GNG5	1.08e-08	-1.64921	GALNT2	2.27e-15	-26.5185	SPICE1	0.0421376	-1.92176	ATP2B1	0.0247152	-0.851939	SPIN4	0.016268	-24.3245	WSB2	3.3e-05	-25.0353
POP1	0.0112118	-23.8601	DLG5	0.000197032	-24.6728	FCER1G	0.455996	-1.92161	LINC01137	0.308631	-1.56269	ABCG2	0.371387	-21.9081	SNAPC1	0.0182704	-23.8961
KIR3DL1	8.95e-13	-2.86489	HSPH1	2.37e-18	-26.9081	FCGRT	0.00785909	-1.9147	IRF1	0.00819014	-0.525429	SPATA2L	0.0040565	-24.6003	DPAGT1	4.52e-06	-25.5053
PRC1	0.0328862	-23.5001	SRRD	0.00186212	-24.2255	EXD2	0.546865	-1.9126	ABCD1	0.401245	-1.53272	C12orf57	0.46179	-0.251645	VPS13B	0.0413549	-1.16659
CD70	1.43e-06	-25.4783	NAIP	1.06e-11	-26.3493	MIR155HG	0.134909	-1.91087	NCKAP1L	0.0667789	-0.604892	FAM84B	0.0662794	-1.97842	HNRNPU	0.00036973	-1.00179
SEMA4B	0.0128076	-23.5599	IPO13	0.000243527	-24.3415	AC099063.4	0.473575	-1.9102	SMC3	0.314228	-0.44347	ANXA8	0.371387	-21.9274	PLP2	0.0218722	-0.917479
POLR2J2	0.0431132	-23.7448	SH3BP5L	0.00346472	-24.0102	FAM161A	0.589375	-1.90992	LILRA2	0.401245	-21.8481	AP001462.1	0.490516	-21.3174	BEX3	0.0470623	-23.2171
CRNDE	0.018052	-23.5253	TRIM66	0.000510347	-24.5444	AP003068.2	0.505378	-1.89978	CHST2	0.329805	-22.4398	SDF2L1	0.375745	-0.435532	EED	0.0266689	-1.21607
DOCK5	0.000401564	-24.6334	DHX57	9.61e-08	-25.6213	ZNF646	0.299202	-1.89939	NCOA2	0.170218	-0.823739	DEK	0.196716	-0.434981	GOLGA4	0.00338472	-0.942255
AC048382.5	0.0341145	-23.2721	ZNF81	0.00209436	-24.0812	CAMKK1	0.551911	-1.89543	LINC01569	0.401245	-21.935	ZMYM1	0.475422	-1.02792	MINCR	0.0418662	-2.1938
LINC02391	0.0112233	-23.6993	C2orf42	0.000199289	-24.4247	TROAP	0.456573	-1.88614	AL450384.2	0.308631	-22.2026	VSTM2B	0.371387	-21.8031	SLC38A9	0.019055	-1.93038
POLI	5.48e-05	-24.7468	ABHD10	3.47e-09	-25.7255	NCF4	0.22141	-1.87963	SF3A3	0.12324	-0.749468	ZNF585B	0.134826	-23.2586	TMC6	0.00140325	-1.09188
NCR1	0.000434184	-2.67041	TOB2	6.56e-08	-25.5922	KLHL6	0.289333	-1.87763	MFSD14A	0.159179	-0.628845	SYCE1L	0.185251	-1.69569	ZC3H7A	0.00301612	-1.53584
ZNRF2	0.0207877	-23.4065	DUSP16	0.000692189	-24.1192	CCDC171	0.525018	-1.87534	C20orf204	0.346145	-22.7421	REPS1	0.3834	-0.771994	ADAM22	0.0282721	-23.3538
LY6E	3.13e-08	-1.22468	ZNF44	5.97e-15	-26.4533	SLC25A33	0.0519085	-1.87485	L3MBTL2	0.0278855	-1.58216	GUCD1	0.0204348	-1.95298	PIF1	4.1e-05	-25.2353
RXRA	7.35e-06	-25.3755	SHLD3	1.34e-10	-25.8288	FBXO5	0.169763	-1.87291	FMNL1	0.0844971	-0.559185	TRAV38-1	0.0979965	-24.0213	LBHD1	0.000467598	-24.8792
ERLIN1	0.00265715	-24.5845	ARRB1	8.23e-06	-24.7472	ZW10	0.408679	-1.86936	RGMB	0.241465	-22.7328	SUCLG2-AS1	0.284837	-22.1675	PWWP2B	0.00753061	-24.2234
PPP2R2B	0.000242158	-2.02889	LEMD2	1.47e-08	-25.7609	RBBP8	0.255774	-1.85844	BCORL1	0.138069	-23.3314	ALG10	0.168032	-22.7319	GCSH	0.0018683	-24.2667
ANXA11	0.000481873	-0.943181	EXOSC2	5.78e-08	-25.5733	FXYD2	0.285036	-1.85761	CDK1	0.154276	-23.5246	CLCN2	0.182731	-23.1316	TEX2	0.0025843	-24.1968
PHF11	0.0144808	-1.05864	ZFYVE1	0.000241043	-24.5729	TMPO-AS1	0.47316	-1.85624	AC126283.1	0.313939	-22.4719	LINC00237	0.371387	-21.7982	SMAD4	0.0206666	-1.93639
GFI1	2.43e-07	-25.4145	TASP1	1.54e-12	-26.1934	HCFC2	0.102683	-1.85001	NAIP	0.0497655	-1.4868	SNRPE	0.0453075	-0.787224	LBH	0.00018321	-1.31373
TRAPPC11	1.41e-08	-25.8497	ARAF	4.06e-14	-26.43	MSC-AS1	0.0650704	-1.84581	KDM2A	0.0340335	-0.679938	TMEM60	0.024704	-2.79911	SLC10A7	5.53e-05	-25.1738
PRDM10	0.000403086	-24.7107	MAGEF1	9.62e-08	-25.3913	TUBD1	0.299314	-1.8439	DNMT1	0.170218	-0.612407	TPRG1	0.196485	-1.32906	CD3G	0.00352019	-0.729199
TRG-AS1	0.0287425	-1.06382	TIGD5	0.00115989	-24.2844	NLRP6	0.537837	-1.84219	NKAPD1	0.374462	-0.623106	MPZL1	0.413081	-22.3762	MEGF8	0.0346938	-23.2048
ZNF85	0.00264994	-24.1005	ABL2	7.99e-06	-24.9885	RACGAP1	0.406029	-1.83665	AL162231.1	0.241202	-22.7164	OSTC	0.284837	-0.479947	SNX16	0.00749949	-24.1735
CLSPN	3.62e-05	-25.1623	THTPA	2.29e-09	-25.5655	ZNF354A	0.205177	-1.83444	SLC29A1	0.114438	-23.4667	GPR25	0.127779	-23.1405	ATXN1	0.0011065	-1.63365
PLA2G16	2.11e-05	-1.7448	ZBTB40	2.04e-10	-26.2107	FUZ	0.178654	-1.83389	RNF20	0.0874379	-1.08988	CRIP1	0.101984	-0.411403	SLAMF1	0.000528157	-24.58
AC103691.1	0.0216471	-23.4284	GEMIN2	0.000756749	-24.296	TSPAN4	0.537041	-1.82278	SH2D2A	0.350838	-0.423469	LDHAL6A	0.387523	-22.1508	CD8A	0.0316783	-0.519968
TEN1	0.0538027	-1.47279	CCDC77	0.00487178	-23.7549	AC093668.3	0.611411	-1.82203	ODR4	0.407847	-0.969948	SKP2	0.506474	-1.19264	MYLPF	0.052866	-23.0942
HLA-DPA1	1.5e-22	-2.5266	NCOA3	4.78e-25	-27.3258	A1BG	4.64e-05	-1.81437	LAT2	9.66e-05	-2.37392	CLSPN	0.000381875	-25.2991	NELL2	4.08e-08	-26.2111
IFI16	5.46e-06	-1.78648	UBP1	1.73e-11	-26.0925	ASAP1	0.138039	-1.80793	HDAC4	0.0674599	-1.80966	SETMAR	0.0697287	-23.5607	TRAV30	0.000292147	-25.4512
ATP9A	0.0387224	-23.4501	AP5B1	0.00279452	-24.0884	C10orf95	0.575212	-1.80508	AC021242.3	0.401245	-21.9161	AC244197.3	0.490516	-21.3277	GCLC	0.0450031	-2.34919
MAD2L1BP	0.0586461	-1.47069	C19orf54	0.00624985	-23.9774	AL136962.1	0.629884	-1.80366	EPHX2	0.42039	-1.36508	SH3GLB2	0.538623	-0.771879	ZUP1	0.0584315	-1.71312
DHX34	0.000321582	-24.5281	ZNF444	6.56e-08	-25.4103	KCNN4	0.287059	-1.79915	MECP2	0.158669	-0.612388	VIPR1	0.184277	-23.0789	EOGT	0.00264839	-24.3407
ZNF585B	0.0542053	-23.1238	TCAIM	0.0060146	-23.6508	LINC02531	0.626402	-1.7956	NAA16	0.419101	-0.507784	DUSP12	0.53201	-0.407487	RHBDD2	0.0584479	-0.872622
ARHGAP10	0.0571662	-1.40017	PDGFRB	0.00585389	-23.9898	LINC01311	0.622819	-1.79449	CPVL	0.417791	-22.2006	C12orf76	0.528604	-0.587731	SCP2	0.0579967	-0.59321
CIP2A	0.0536553	-23.0574	AC007728.1	0.00565929	-23.5361	AL009179.1	0.620443	-1.79353	CAPNS1	0.415553	-0.382176	RALA	0.521509	-0.510366	FAM241A	0.0549153	-23.1044
CCDC136	0.000730932	-24.4325	HIST4H4	2.91e-07	-25.3103	CENPV	0.328756	-1.79171	CXCR6	0.18568	-23.2291	TSPAN32	0.219071	-0.5044	RBL2	0.00437908	-0.980048
TPRN	0.0371553	-23.7617	IFT122	0.00261754	-23.8712	SH3D19	0.571081	-1.79095	NUP93	0.401245	-0.780212	SNX22	0.490516	-21.3571	ITGB1	0.0460117	-0.501243
SNRPB	0.00362983	-0.81973	CEP126	1.02e-05	-25.0541	IL12A	0.415541	-1.79022	NLRP1	0.242415	-0.551103	AC098487.1	0.284837	-22.3263	ERICH1	0.00849533	-0.994658
TCTN1	0.0154306	-23.6173	CR381653.1	0.000399257	-24.4404	LIPT2	0.498418	-1.78712	TSPYL2	0.324241	-0.588658	BRF2	0.371387	-0.799418	CSNK1E	0.0243028	-2.27724
CCL28	0.0276483	-1.80699	SLC9A1	0.00113473	-24.2176	E2F1	0.537788	-1.78372	NCAPD3	0.373267	-0.768096	TELO2	0.408016	-0.910465	JKAMP	0.0356579	-1.47147
CDCA7L	0.000401187	-24.6024	TSNAX	9.52e-08	-25.3014	C3orf14	0.298698	-1.78359	CUTC	0.169935	-0.868416	TRIM46	0.195204	-23.1798	PMF1	0.00289065	-24.2866
AC092747.4	0.0359146	-23.332	STK35	0.00245394	-24.1751	CEP19	0.563328	-1.78335	LINC00896	0.401245	-22.1181	PMS1	0.490516	-0.599776	TRAV26-1	0.042779	-23.6374
HOXA10	0.00140339	-24.3486	FP565260.1	1.66e-06	-25.0374	HIST1H2BD	0.348955	-1.7821	ATAD2B	0.219385	-0.69741	EXOSC4	0.237114	-1.56408	ACSL6	0.00549873	-24.1357
LY75	0.0126107	-1.94663	KIAA0355	0.000214684	-24.2866	CACNA1C-AS1	0.46111	-1.78012	ARID5B	0.310999	-0.397877	ZNF670	0.371387	-21.9175	CCND2	0.0203525	-1.42484
AC004865.2	2.39e-05	-1.98982	MIEF1	4.37e-10	-25.9554	CENPM	0.185099	-1.77727	SPIDR	0.094882	-1.16175	CD302	0.10654	-23.6993	OSBPL8	0.000808673	-1.12537
KYAT1	0.0326957	-23.2244	TM7SF2	0.00177229	-24.1885	BTBD11	0.545892	-1.77503	IPMK	0.401245	-1.30371	HNRNPA0	0.460597	-0.258008	MCM10	0.0392613	-23.0581
WDR61	0.00692447	-1.77977	SPATA5L1	6.31e-05	-24.8038	AC011446.2	0.421009	-1.76779	CBR3	0.282847	-22.9661	COX7A2	0.314922	-0.288504	VPS51	0.0135607	-0.911269
IL12RB1	7.24e-07	-1.912	BTBD10	1.55e-12	-26.2942	D2HGDH	0.10479	-1.76749	SETD9	0.0497655	-24.0037	RPL6	0.0472608	-0.377113	ZKSCAN8	0.000131483	-25.0891
TIGIT	1.14e-05	-2.15947	ATG2B	9.88e-11	-25.9412	AL390728.6	0.163858	-1.76257	ZNF230	0.0829567	-23.8098	ACTN3	0.0944161	-23.2217	LINC00957	0.00042849	-24.6582
PCTP	0.00114678	-24.1702	CHIC1	8.61e-07	-25.273	SNX8	0.337712	-1.76181	AL109811.3	0.205414	-2.288	CLIC1	0.226433	-0.325154	SERINC5	0.00509686	-2.66109
C3orf14	0.00111527	-24.3317	CAB39L	8.28e-07	-25.1915	CDCA8	0.337658	-1.76171	DPY19L3	0.204329	-2.25475	GPR27	0.224427	-22.6513	SENP6	0.00550872	-1.11462
TRBV5-1	1.29e-05	-26.1484	C12orf49	3.83e-10	-25.8172	ZNF575	0.184826	-1.75954	ACTN3	0.0945138	-23.3589	TMEM185B	0.104858	-23.4529	AP1G1	0.000718313	-1.86257
ZNF148	0.0208409	-1.12183	RPH3AL	0.00054285	-24.3173	ZNF17	0.512542	-1.75922	MBTPS1	0.334682	-0.575879	AC146944.4	0.37673	-22.2088	FDXACB1	0.026238	-23.5248
CCDC15	0.0294663	-23.5933	SAMD10	0.00142896	-23.8074	DYNC2LI1	0.541017	-1.7534	TMEM67	0.386719	-1.88749	NFS1	0.433315	-1.62505	KIF11	0.0364466	-23.4286
CHML	0.030785	-23.4791	FBXL19	0.00152645	-23.9658	ZNF891	0.541017	-1.75318	PPIP5K2	0.395936	-0.576277	COMT	0.442776	-0.461623	GPN2	0.03851	-2.13755
PDIA6	2.41e-06	-1.52939	CHD7	5.39e-12	-26.283	C12orf45	0.123977	-1.75096	AUTS2	0.0602602	-1.03599	PLTP	0.0590667	-23.9497	FAM214B	0.000199751	-25.0502
RAD51AP1	0.0349767	-22.981	ZNF45	0.00223173	-24.1761	C5orf17	0.558154	-1.7485	TPBG	0.401245	-21.888	BANF1	0.484374	-0.380202	MAN2B2	0.0432079	-1.23709
TECPR2	3.72e-05	-24.8858	CCDC152	2.4e-09	-25.6821	RASSF2	0.207309	-1.7429	THUMPD1	0.115574	-0.615645	AC092112.1	0.128236	-23.2902	MED24	0.00107358	-2.73395
PRF1	1.47e-36	-3.40557	CD84	2.33e-31	-27.8083	LTB	2.55e-10	-1.74186	TRBV23-1	7.74e-13	-27.0438	KIR3DL2	3.06e-08	-2.34208	CD27	1.89e-10	-3.76517
HOPX	2.53e-25	-2.62712	RUNX1	4.62e-26	-27.4474	SIT1	5.71e-06	-1.74108	PIK3R1	2.08e-06	-0.868009	MAL	0.000143907	-25.3516	RING1	9.14e-09	-3.17529
SKAP1	0.0496414	-0.66752	FBXL14	0.00357161	-23.7525	AC147651.4	0.592554	-1.73829	C1orf61	0.401326	-1.08648	RAVER2	0.490516	-22.0156	HCFC2	0.0480423	-2.26784
AC010531.6	0.0342561	-23.3245	WDR63	0.00212174	-24.0657	PHF13	0.552251	-1.73504	ALOX12B	0.401245	-22.0198	ZNF107	0.476092	-0.646163	CCNE2	0.0410464	-23.3076
MTA2	0.0662747	-1.48934	AC011447.3	0.00913623	-23.4507	RHPN1	0.652751	-1.73402	BX890604.1	0.436024	-22.3485	CEP97	0.561301	-0.747748	SRXN1	0.0594533	-23.0617
AKIRIN2	0.00278434	-1.03684	AHDC1	4.8e-06	-24.9821	IFI27	0.39687	-1.72993	CENPH	0.236706	-1.47859	WDR25	0.268283	-2.04395	RRAGA	0.00744192	-1.39104
SASH3	5.94e-05	-1.24822	DNAJC5	1.87e-09	-25.8493	PDE4DIP	0.20219	-1.72474	MYADM	0.111273	-0.526157	AC022211.2	0.126416	-23.2909	TRIP12	0.00105237	-1.67253
DTL	0.0408106	-22.9048	OSM	0.00324518	-23.983	SPATA1	0.583632	-1.71939	CCNB1	0.401245	-21.7637	CPTP	0.490516	-1.02584	MED21	0.0476915	-1.29474
MRPS11	0.031639	-1.33665	IFI6	0.00585813	-1.85869	IFT46	0.541017	-1.71742	WSB1	0.386719	-0.37461	CDK10	0.432514	-0.640921	SMURF1	0.0365614	-2.49435
SLC25A1	0.048069	-1.14221	EIF4E2	0.0102975	-1.9555	FRMPD3	0.591593	-1.7106	SLC9A7	0.401326	-22.5189	TBX19	0.490516	-21.0493	ZC3H18	0.0490262	-1.10438
CEP85	0.000382866	-24.5978	COG7	8.59e-08	-25.5325	SREBF1	0.294702	-1.70931	PIP5K1A	0.16351	-1.41312	SELENOM	0.194989	-0.822447	FCHSD2	0.00300048	-2.64075
DCAF4	1.25e-05	-25.1658	NAA25	3.57e-10	-25.9558	OTUD1	0.184363	-1.70864	MAIP1	0.0945138	-1.49507	C1GALT1C1	0.104266	-2.42219	RHOF	0.000781921	-1.0941
CDKN2A	0.0461038	-1.72454	FAM83G	0.00346472	-23.6266	DERL3	0.590108	-1.70803	GNAZ	0.401245	-22.4415	AP000311.1	0.490516	-21.352	HERC2	0.0485641	-1.09717
APOBEC3C	5.69e-19	-3.05365	GMPR2	1.32e-23	-27.033	MAF	0.000541521	-1.70541	GPD1L	0.000875495	-2.94456	ZSWIM9	0.000776563	-25.0128	TMEM131	1.92e-07	-3.83029
UBL5	0.0533491	-0.515651	XYLT1	0.00430237	-23.7457	AL356599.1	0.606127	-1.69587	PLXNA1	0.405771	-22.2021	AC244090.1	0.499961	-1.45769	HNRNPH1	0.0537176	-0.770278
KLHL2	0.00204782	-24.4115	FAM20B	4.15e-06	-25.0309	HNRNPA1P48	0.39305	-1.69463	C16orf74	0.235922	-22.7324	RHPN1	0.262759	-23.1405	HELZ	0.00742621	-1.15005
NSMF	0.0532683	-1.70728	SNX24	0.00486227	-23.8175	PKN3	0.611359	-1.69213	AL354696.2	0.407847	-22.1352	AL020996.1	0.506039	-21.6317	RAB40B	0.0527561	-22.996
GTF2H4	0.035432	-23.4284	NADK2	0.00236377	-23.9233	SYNM	0.56066	-1.69202	SIK1	0.401245	-21.901	RBM42	0.488224	-0.468329	ZCCHC7	0.0441191	-1.02024
MDH1	0.00691385	-1.04636	PPFIBP2	5.1e-05	-24.7873	POU5F2	0.417521	-1.68934	AC245297.3	0.276203	-0.844823	RGS16	0.304926	-22.7199	MRPS5	0.0127714	-1.23861
MTMR12	0.000452836	-2.79637	TNFRSF9	8.96e-08	-25.358	AC004951.1	0.29644	-1.68911	COMMD10	0.166193	-0.980014	ELOA-AS1	0.194307	-23.0519	KLHL6	0.00285278	-24.5457
SHLD1	0.0608081	-1.33506	HAPLN3	0.00688062	-23.7779	ARHGAP8	0.643433	-1.6883	HEATR5A	0.423577	-1.83849	HLA-DMB	0.542583	-0.769695	PSMD11	0.0595482	-0.976888
E2F1	0.0498121	-22.7082	EVL	0.0130786	-1.09844	ACTL10	0.605431	-1.686	Z95115.1	0.404972	-22.1927	RNF31	0.498849	-1.17006	RAF1	0.053065	-1.1519
FPGT	0.0512607	-23.1946	PIK3IP1	0.0130697	-1.74707	SGK1	0.610838	-1.6852	E2F6	0.407846	-1.4821	ADGRF3	0.50531	-21.5144	ZNF527	0.0525719	-23.3898
STARD5	0.065294	-23.3331	FAM43A	0.00972636	-23.5915	EML5	0.657939	-1.68455	TSNARE1	0.442045	-1.3609	ARL4D	0.567557	-1.37406	AKAP8L	0.062127	-1.19375
RBM45	6.28e-09	-25.6974	ZNF821	1.47e-14	-26.5332	SERINC5	0.0553226	-1.68199	NAP1L4	0.030557	-0.768775	PIP4P2	0.021405	-24.2182	SNRNP200	6.37e-05	-1.45362
ZNF724	0.0509587	-23.2556	PLEKHA8	0.00447759	-23.8593	CLCN2	0.609669	-1.67996	AC239800.2	0.407465	-22.1536	HPDL	0.504178	-21.2168	CKLF	0.0541353	-0.766105
AC010642.2	0.0458746	-1.37901	LANCL3	0.00346244	-23.7773	TRIM16	0.589333	-1.67712	TMEM255A	0.401245	-22.6128	RPS6KA1	0.490516	-0.316078	ATAD2B	0.0484913	-1.11808
SERF2	0.00262314	-0.608472	ZNF383	3.69e-06	-25.1002	KIF1C	0.387533	-1.67426	KNSTRN	0.235234	-22.8679	MVD	0.260386	-0.621402	SERF1B	0.00644288	-24.2969
EAF1	0.000398462	-2.70577	LST1	5.88e-08	-25.6143	CASP6	0.285087	-1.67399	OGFR	0.155623	-0.728775	ZNF169	0.183721	-1.72003	RRNAD1	0.002607	-24.275
SPDL1	0.0511634	-22.9345	RTP5	0.00457236	-23.8533	FAM157C	0.610216	-1.66175	TTC39B	0.407846	-0.655453	ZNF436-AS1	0.504714	-22.1873	TESMIN	0.0524112	-22.9959
ATG101	2.61e-10	-26.0297	P4HTM	6.11e-16	-26.582	TRAV12-1	0.032737	-1.65818	GOLGA8B	0.0211077	-1.031	UHRF1	0.0133333	-24.4072	TAF2	2.42e-05	-2.72233
GSK3B	0.0536553	-0.992044	AC074032.1	0.00445592	-23.8834	AC090114.2	0.609021	-1.65485	PLA2G16	0.407846	-0.350858	TOMM22	0.50481	-0.307771	PIDD1	0.0528578	-1.81006
PPAN	0.00578606	-24.2262	RNASEL	5.01e-05	-24.5636	ZNF25	0.417432	-1.65228	ASH1L	0.276069	-0.450817	NABP2	0.305117	-0.638387	CBR4	0.0120889	-2.43155
PRICKLE3	0.0730876	-22.7513	TTLL4	0.0117162	-23.5723	SNN	0.672286	-1.65225	SRP72	0.456514	-0.355478	FOCAD	0.585494	-0.864688	HMOX2	0.0669444	-0.869779
SCO2-1	0.0510409	-23.2289	ZNF25	0.00455891	-24.2127	GDPGP1	0.609834	-1.6501	BUB1	0.407846	-21.9572	GRPEL2	0.504747	-1.14975	CKMT2-AS1	0.052376	-23.0407
PLEKHA1	0.0552529	-0.955654	FAM117B	0.00530704	-23.8751	CBY1	0.617991	-1.64772	AC090948.1	0.411166	-22.7252	ATP5MC1	0.514822	-0.336918	COX6B1	0.0565311	-0.493312
RECQL5	0.00824001	-24.0207	GPAM	0.000104614	-24.8389	PRMT6	0.430381	-1.64615	PPM1K	0.297876	-0.524253	POLE	0.343143	-1.81368	CDR2	0.0151401	-2.01706
AL359962.2	0.00793493	-24.4721	ATP1A3	9.52e-05	-24.7031	WIZ	0.430052	-1.64438	USP1	0.295716	-0.522617	RFXAP	0.339567	-1.22837	NANS	0.0144391	-2.61702
USP12	0.0643067	-1.64051	RCBTB2	0.0187852	-2.2235	POC1A	0.650402	-1.63856	FZD6	0.432368	-22.4284	MBLAC2	0.555704	-1.33873	SUGT1	0.0608367	-1.02577
TAF1B	0.0538752	-1.25979	PBXIP1	0.0131128	-1.92369	PPIP5K1	0.61242	-1.63832	AL590714.1	0.408706	-22.3797	TET2	0.507801	-0.648301	ZNF133	0.0529768	-22.9458
PPP2R5A	0.000103157	-2.01172	KLHL12	4.18e-09	-25.7598	TCEAL4	0.23229	-1.63777	IL23A	0.128456	-23.2243	COMTD1	0.140273	-0.920734	AGO3	0.00142695	-1.68504
CCT6B	0.0825332	-22.7746	CACNB3	0.0177938	-23.4295	ADGRB2	0.697328	-1.63752	LINC00944	0.488304	-0.528752	SDHAF3	0.630623	-0.610629	GPRIN3	0.0775044	-0.908331
DDOST	0.0434637	-0.687261	LINC02580	0.00304165	-23.8996	HSPA1B	0.582069	-1.63202	TXNDC16	0.401245	-1.46824	HPS1	0.490516	-0.297834	TAF1D	0.0476323	-0.699313
RAB37	8.12e-08	-1.99399	GTDC1	4.31e-14	-26.3392	DUSP4	0.0669874	-1.62993	CLK4	0.0350366	-1.06745	CORO6	0.0261205	-24.3949	SMG8	5.73e-05	-24.9302
DENND3	0.00586632	-1.56156	AC015813.1	3.93e-05	-25.0234	GPR180	0.41705	-1.62758	ACVR2A	0.266178	-2.06585	PPP1R13L	0.296306	-22.506	CTCF	0.0118916	-1.53035
ESCO2	0.053957	-23.1258	OS9	0.0150986	-1.95273	MYO3B	0.622666	-1.62503	BRD7	0.417791	-0.523347	CPNE8	0.527129	-1.35239	GNAL	0.0555582	-23.2614
TRBV21-1	1.39e-07	-25.7065	HMBOX1	9.65e-13	-26.2816	AIMP2	0.098504	-1.62354	ANKRD11	0.0456347	-0.707822	CEBPA	0.0389472	-24.0131	YTHDC1	0.000148345	-1.2718
RTN4	0.0584789	-0.666278	TRIT1	0.00613828	-23.8044	CDYL2	0.628811	-1.62317	MALAT1	0.419985	-0.105574	PLA2G6	0.534846	-0.858685	ACTR3	0.0587398	-0.664111
CDKN2D	5.83e-11	-2.2076	SDCCAG8	3.43e-17	-26.6839	YBX3	0.0138843	-1.6198	DRAXIN	0.0124927	-1.70685	DOPEY1	0.00585236	-3.1944	PTBP2	6.91e-06	-25.4943
SYNGR1	7.2e-12	-26.3354	GALNT3	4.18e-17	-26.7161	PCNA	0.0153136	-1.61919	SAMHD1	0.0132847	-0.648364	TCIRG1	0.00787563	-0.860822	FAHD2B	7.88e-06	-25.0407
PMAIP1	0.00686376	-1.11234	WDR35	5.01e-05	-25.0371	ZBTB16	0.417432	-1.6186	IL6R	0.274262	-2.09299	AL359636.1	0.304395	-22.5272	CD40LG	0.0115186	-23.6229
TNFRSF1A	0.0560809	-1.49316	ZNF626	0.00566498	-24.0254	AFMID	0.620644	-1.6153	VPS50	0.415356	-0.838585	SUMO2	0.521972	-0.197505	MED1	0.0568571	-1.29548
ZBTB38	0.000285067	-1.31423	FRY	1.75e-08	-25.8238	FANCD2	0.258772	-1.61385	MICU2	0.138935	-0.730347	LINC00663	0.169931	-23.025	TRA2A	0.00236194	-1.16457
H1FX	0.0554438	-0.88348	TSHZ3	0.00534242	-23.7718	TRGV5P	0.617991	-1.61139	COQ8A	0.411305	-0.870105	MDC1	0.515422	-0.667731	CNST	0.0562335	-0.891602
C11orf71	0.00133166	-24.3503	STX3	1.43e-06	-25.1039	TCF19	0.343628	-1.61121	DHRS12	0.21565	-1.47868	CHKA	0.233832	-22.8315	PNRC1	0.00614265	-0.664869
LBHD1	0.000265156	-24.8263	RCBTB1	4.33e-08	-25.512	AGPAT5	0.276742	-1.61021	ABHD4	0.148597	-2.57517	NFKBIA	0.181023	-0.412825	MFGE8	0.00240191	-24.1128
CASP9	0.00194542	-24.2404	CREBL2	3.92e-06	-24.9495	LINC02482	0.388821	-1.60616	AC093484.3	0.235234	-22.7437	NEFL	0.259848	-22.6404	KRAS	0.00720844	-1.12107
RHEBL1	0.0446548	-2.17186	TBC1D2	0.00344586	-23.6157	AC132192.2	0.589107	-1.59996	MYNN	0.401245	-0.567661	METRN	0.490516	-21.4423	GOLPH3	0.0485713	-1.02071
HSPA1B	0.0505392	-22.9856	CLDN15	0.00432708	-24.0745	CYB5D1	0.607378	-1.59971	XRCC3	0.405804	-21.7041	AC004556.1	0.502707	-0.88438	ERRFI1	0.0517725	-23.0434
DAZAP2	0.0414667	-0.525852	LIG4	0.00271644	-23.9581	THBS3	0.572905	-1.59967	ISPD	0.401245	-22.1045	AC008393.1	0.490516	-21.2694	CYP3A5	0.0441191	-23.4523
RNF121	1.1e-06	-25.4755	AMBRA1	7.04e-12	-26.121	DLEU2	0.128442	-1.59041	IBA57	0.0623188	-2.75784	DPH1	0.0630267	-1.77967	TENT2	0.000280833	-1.78292
MDK	0.000411441	-24.4063	CTSZ	1.04e-07	-25.3022	PLA2G12A	0.300467	-1.58983	CRY2	0.171096	-0.94433	COX4I1	0.198203	-0.29534	KPNA1	0.00327476	-2.52232
ZNF792	0.0549025	-23.2969	CD40LG	0.00606969	-23.4557	AC004889.1	0.628336	-1.58856	B4GALT7	0.419985	-1.18549	ZNF853	0.533247	-21.6894	CHEK2	0.0565997	-23.1531
EML2	0.0595454	-1.22667	DOLK	0.00642112	-23.5816	PSPH	0.633374	-1.58524	BCL6	0.421408	-1.26983	NAALADL1	0.539419	-0.942967	IFIT2	0.0584479	-1.18395
VDAC3	0.0539262	-1.01332	PPP1R14B	0.00455995	-23.7542	CDHR3	0.609834	-1.58294	POLDIP3	0.407846	-0.58718	RPA3	0.504939	-0.513071	PRMT2	0.0547152	-0.5549
C19orf73	0.0735374	-22.7005	HSBP1L1	0.0123895	-23.5649	NDFIP2	0.673984	-1.58119	CSTF2	0.459914	-0.962638	PCCA	0.588699	-0.774336	LTA4H	0.0670032	-1.11048
COPS8	0.080702	-1.07542	KDM5D	0.0269342	-2.15549	OSGEPL1-AS1	0.683722	-1.58109	GEMIN2	0.472146	-1.34923	DNAJC30	0.609293	-0.683909	AC027020.2	0.0701235	-23.4227
ZNF787	0.00288634	-24.3818	SLC8B1	1.05e-05	-25.1197	FHL1	0.41705	-1.57872	JOSD1	0.24325	-0.820647	ZHX1-C8orf76	0.284837	-22.3005	INTS4	0.00828957	-2.48245
EDC3	0.000226719	-24.8427	PBX2	3.08e-08	-25.5274	PLXNC1	0.271188	-1.57652	Z93241.1	0.1425	-1.37244	B4GAT1	0.172541	-22.866	CACNA2D4	0.00218976	-24.5565
AC211476.2	0.0326132	-23.1913	PARL	0.00173994	-24.1628	POLR2J2	0.545892	-1.57359	NR4A2	0.401245	-0.39396	VAMP7	0.456643	-0.602118	IQCH-AS1	0.0391041	-23.4091
TWSG1	0.000212989	-24.8884	GSKIP	2.78e-08	-25.4318	TMEM97	0.267554	-1.57164	GOLGA3	0.140675	-0.909334	PEMT	0.172279	-1.24604	PPP2R2D	0.00235858	-1.80336
ABHD14A-ACY1	0.0738957	-22.8173	TCEA3	0.0125277	-23.5251	RGS12	0.674669	-1.56979	KLHL6	0.460913	-1.40573	NUDT16	0.589588	-0.865599	AKIRIN2	0.0679641	-0.707541
SLC4A8	0.00213114	-24.4653	XRRA1	4.19e-06	-25.0445	TRAV8-4	0.393573	-1.56888	C17orf58	0.235922	-2.3876	SNN	0.263716	-22.9368	SELENOF	0.00753778	-0.889812
FCGR3B	0.0484628	-22.9994	HILPDA	0.0039183	-23.6806	CKMT2-AS1	0.600549	-1.56886	AC012510.1	0.402942	-22.1261	AL157392.5	0.49546	-21.6266	ABAT	0.0493933	-23.5155
AMZ2	0.0437002	-1.06897	TMEM106A	0.00316433	-24.0591	PRX	0.583632	-1.56773	PXT1	0.401245	-22.1922	AC083829.2	0.490516	-21.3534	RIOX1	0.047342	-1.53992
NFATC2	0.0529097	-0.765342	NIPAL2	0.00410879	-23.8598	SCART1	0.602769	-1.56738	NUP160	0.404706	-0.701361	PHKA1	0.497704	-21.6721	ANXA2R	0.0525719	-0.936814
DHRS7	0.000800721	-1.0086	FLYWCH1	1.71e-07	-25.6189	MID1IP1	0.324717	-1.56598	AC025257.1	0.178078	-23.0057	MID2	0.218416	-22.6915	AF117829.1	0.00334971	-24.132
GSC	0.0108483	-23.7701	SLC26A6	0.000178615	-24.5197	KLF16	0.45178	-1.56148	HLA-DOB	0.308631	-22.651	AC103702.2	0.371387	-1.08106	TCEANC	0.0178038	-23.6766
TSPAN14	0.0795705	-0.881799	MYLK-AS1	0.0142642	-23.2475	PRPF40B	0.680715	-1.56121	CTNNB1	0.467351	-0.460131	NELFB	0.600837	-0.651991	SKIV2L	0.0707877	-1.48301
IBTK	0.0612067	-1.11645	TRBV10-2	0.00696465	-24.6711	NUDT17	0.644043	-1.56118	OTULINL	0.423577	-0.613508	AC124016.2	0.542182	-21.794	HIVEP2	0.058494	-2.17788
UNC13D	0.043791	-0.972709	MLLT1	0.00325198	-23.8642	RAD51AP1	0.583759	-1.5597	ARHGAP42	0.401245	-22.209	PTRHD1	0.490516	-0.357485	GATAD2B	0.0479265	-1.34281
ZNF548	0.00775862	-24.1523	SIDT2	9.19e-05	-24.4609	PSMD6-AS2	0.428212	-1.55678	ALKBH1	0.293478	-1.69485	LBX2-AS1	0.336953	-22.6127	TPX2	0.014072	-23.9181
NUAK2	0.00114678	-24.2944	RYBP	8.99e-07	-25.1549	PIGM	0.337712	-1.55073	CST3	0.206742	-0.660366	LRIF1	0.226218	-1.27482	VAPA	0.0056153	-0.890059
ACTA2	5.45e-06	-3.15888	SLC46A3	5.85e-11	-25.941	GNE	0.155148	-1.55063	ADAM22	0.0763187	-23.5735	TGIF1	0.08582	-1.32716	TTC14	0.000472715	-1.4411
RAB11FIP3	0.0209367	-23.5264	C14orf28	0.000707654	-24.2766	HIST1H2AL	0.526983	-1.54796	NPIPB15	0.346256	-22.743	INTS10	0.38409	-0.479372	EPS8	0.028535	-23.7115
AC008750.2	0.0608081	-23.2662	IL12A	0.0081384	-23.9418	AC069185.1	0.649356	-1.54761	NLRC3	0.430686	-0.358373	GTPBP10	0.553619	-0.871159	HLA-B	0.0610924	-0.275979
ARHGEF28	0.00136075	-24.4818	ZNF557	1.55e-06	-25.2556	CEP128	0.346793	-1.54315	YPEL1	0.217143	-1.0826	NDUFA4	0.235147	-0.323078	MED14OS	0.00540256	-23.9658
TMEM64	0.00215456	-24.3547	SLC16A1-AS1	4.45e-06	-25.1485	GAN	0.395408	-1.54296	FAM172A	0.236706	-0.598313	FAM153A	0.264192	-22.9012	ARID1B	0.00748715	-1.19677
SSBP4	0.000692181	-1.34558	AC008124.1	1.34e-07	-25.3875	ACY1	0.314842	-1.54279	CEP19	0.175084	-23.4414	RPLP0	0.212027	-0.320553	TMEM170A	0.0035951	-1.58156
FBXW7	0.00112281	-1.72745	PPP1R12B	4.7e-07	-25.3016	PAQR3	0.33326	-1.54268	INTS6L	0.193369	-1.33015	LINC01465	0.219402	-22.4508	IER3IP1	0.00466669	-1.34942
SYNM	0.0511634	-23.2131	FRYL	0.0126723	-2.33965	CCR10	0.610216	-1.54072	APH1B	0.407846	-1.24272	NDUFA3	0.50531	-0.23572	SPRY1	0.0524112	-23.0829
TM6SF1	1.39e-06	-25.3523	LMTK2	1e-11	-26.1478	ZNF10	0.13316	-1.53956	GAB2	0.0658448	-23.9169	RAMP1	0.0655121	-23.4417	CYLD	0.000334145	-1.33896
HLA-DPB1	7.2e-20	-2.34542	CDC14A	1.87e-24	-27.4131	INPP4B	0.000171372	-1.5377	IGFBP7	0.000284683	-2.81357	PYROXD2	0.000564658	-1.7757	MYH9	2.2e-07	-1.25655
TTC31	0.0116931	-1.94323	TRMT12	0.000173485	-24.4769	AC012306.2	0.450899	-1.53715	AC099522.2	0.308631	-22.2355	TRIP10	0.371387	-21.9113	EAF2	0.0176208	-23.6073
ELP5	0.0458601	-1.72052	CNTROB	0.00346804	-24.0514	AC243829.2	0.590284	-1.53613	AC010226.1	0.401245	-21.9976	EPB41L2	0.490516	-21.4253	MRPL11	0.0490587	-0.989089
PCSK7	0.015631	-0.935505	DMWD	0.000286675	-24.5119	ARID3A	0.486809	-1.53417	HOMER1	0.318368	-22.825	HIF1A-AS2	0.371387	-21.8316	PLEC	0.0227321	-1.29791
CLN8	0.000805712	-24.296	RHEBL1	3.62e-07	-25.1241	LINC00847	0.329525	-1.53075	DENND3	0.191969	-0.849685	GLIPR2	0.219365	-0.470367	FHL1	0.00387967	-23.9563
BRD3OS	7.92e-05	-24.8047	APOPT1	4.66e-09	-25.647	B9D2	0.235105	-1.5287	SDCBP2-AS1	0.129561	-23.2775	PHPT1	0.144189	-0.685198	PIGM	0.0012866	-24.4705
AC003681.1	0.0538579	-23.2867	SNPH	0.00573376	-24.0181	CALHM6	0.622195	-1.52698	RREB1	0.415905	-0.891436	ESD	0.523854	-0.481106	TMEM87B	0.057015	-1.2025
ZBTB2	0.0190346	-2.29181	AFAP1	0.000506609	-24.2581	NCKAP5L	0.504767	-1.5206	TMEM138	0.329805	-0.659059	AC008736.1	0.373765	-21.9469	ZNF773	0.0251982	-23.5009
AC020915.1	0.00958682	-23.776	PLPP1	0.00014724	-24.5954	TRAV16	0.440537	-1.51932	KCNJ14	0.306667	-22.4804	CBX1	0.371387	-0.910767	FAM220A	0.0167531	-23.4826
RAB30-AS1	0.00355328	-23.8542	FUK	1.8e-05	-25.0541	TIMELESS	0.41705	-1.51746	FAM19A1	0.249329	-22.9872	LINC02055	0.286226	-22.5924	STK4	0.0100746	-0.667708
BIN1	0.0129535	-0.691626	RABL2A	0.00019449	-24.6572	DVL1	0.455996	-1.51479	AC005726.1	0.308631	-22.9226	RNF32	0.371387	-21.9521	RBKS	0.0182704	-23.5977
HLA-DMA	9.3e-11	-3.17616	TATDN1	2.3e-16	-26.4973	SYPL1	0.0215999	-1.50901	AK1	0.0156675	-24.4503	IL6R	0.010904	-24.7017	ZNF687	1.19e-05	-25.2012
MRPL28	0.000476927	-1.66786	RNF103	7.06e-08	-25.5532	TENT4A	0.290752	-1.50561	TRIM16	0.160182	-23.3773	MTBP	0.185856	-23.2318	CPOX	0.00268169	-24.2967
CDC42SE1	0.00140559	-1.15103	VMAC	6.65e-07	-25.143	CEP85	0.335438	-1.50462	CHFR	0.203367	-0.74758	MB21D2	0.22382	-22.5635	SFXN5	0.00466669	-24.3886
HOXB-AS1	0.00314377	-2.6291	SELENOO	1.12e-05	-25.113	MGAT5	0.41705	-1.50382	PPP5D1	0.24325	-23.1091	AC022706.1	0.285362	-0.722028	TOP2A	0.00792462	-24.1734
CEP131	0.0623033	-23.3355	SAMD9L	0.0189545	-2.22184	LRRC63	0.651503	-1.50365	ARHGAP15	0.435431	-0.292306	SETD6	0.55984	-1.34171	NEDD1	0.0609816	-1.49091
ARHGAP26	0.104993	-1.09108	MFSD10	0.0453869	-1.6906	AL118558.3	0.708438	-1.50264	GALNT11	0.518881	-0.462692	CCDC24	0.663606	-1.21958	TOMM40L	0.0808419	-2.05589
SYK	9.87e-07	-25.3174	MTMR12	6.19e-12	-26.0205	RFC4	0.127923	-1.49953	TCEA3	0.0606725	-23.9124	PWAR6	0.0604951	-23.8088	ZDHHC14	0.000208011	-25.0465
CMBL	0.0834271	-22.9189	LINC00685	0.019946	-23.5949	DHRS11	0.698772	-1.49554	DDAH2	0.491185	-0.779539	HLA-B	0.635714	-0.0866023	AC096677.1	0.0763854	-22.9032
SRPK1	0.0116924	-1.32113	ACY1	0.000160532	-24.3472	CLN5	0.448456	-1.4947	AC133550.2	0.307301	-22.4444	AP000802.1	0.371387	-21.9808	AP002360.1	0.0173352	-23.785
DDX10	0.0116997	-1.97409	GID4	0.000177883	-24.6127	DENND6B	0.451596	-1.49315	EIF4G1	0.308631	-0.607318	AL022323.4	0.371387	-21.9423	ITM2A	0.0192925	-0.923702
RMDN2	0.00244426	-24.1772	GALNT7	5.74e-06	-25.1324	CENPE	0.39983	-1.493	VAV2	0.240279	-22.6655	AL162377.1	0.281627	-1.99333	PCSK7	0.00800137	-0.964302
TOP1MT	0.00281547	-24.1644	LY6G5C	1.03e-05	-25.015	METAP1D	0.41705	-1.49087	SCPEP1	0.242376	-0.835454	TMPRSS3	0.284837	-22.3003	CPEB2	0.00765292	-23.844
PSMA6	5.62e-05	-1.2504	AC007384.1	1.74e-09	-25.7416	SLC7A6	0.198237	-1.48679	AL049780.2	0.107301	-23.5233	EBF4	0.126397	-23.1507	PAQR3	0.000868025	-24.7612
ABI3	1.23e-33	-27.8266	PILRB	8.74e-26	-27.4532	CAMK4	1.22e-05	-1.48428	TRGV10	4.81e-06	-1.5072	RPS24	0.000313639	-0.729219	TRAF3	1.22e-08	-25.9321
AL683807.1	0.015321	-23.6354	RASA4	0.000398625	-24.4786	PLD2	0.498052	-1.48381	COL5A3	0.323557	-22.6739	RFESD	0.371387	-22.1789	RHOBTB3	0.0235681	-23.3598
AP1M1	0.0760196	-0.935385	OTOF	0.0113492	-23.6776	AL109741.1	0.671871	-1.48152	ZNF280D	0.455148	-0.623947	RAI1	0.58396	-1.03068	AC012615.1	0.0667726	-0.922036
TECR	0.000654105	-1.05087	PAXIP1-AS2	1.08e-07	-25.5788	STK32C	0.304428	-1.48058	PRDM8	0.17221	-23.012	CACNA2D4	0.198712	-2.23448	LMO4	0.00334091	-1.82702
AL356599.1	0.0861533	-22.9728	AC002091.2	0.022622	-23.1253	GCSAM	0.700362	-1.47959	ALS2	0.500052	-1.1628	INPP5E	0.641898	-0.92593	MGST2	0.0771658	-22.8678
IFNG	1.14e-05	-2.3328	ANAPC2	1.24e-10	-26.0266	RAB3GAP1	0.168435	-1.47857	UBE2W	0.0841746	-1.68572	C10orf91	0.097741	-23.4312	LINC00115	0.00045278	-24.882
FAM227B	0.00245661	-24.289	MAL	6.01e-06	-25.0987	ZNF783	0.39983	-1.47491	C16orf54	0.240409	-0.532277	ZNF628	0.282579	-1.99119	AC011462.1	0.00722535	-23.8384
USB1	0.00354867	-1.60166	MROH1	1.05e-05	-24.9503	TIMM8A	0.41705	-1.47202	TIGIT	0.24325	-0.646637	WDR5B	0.284884	-22.2943	CANX	0.00883091	-0.897921
GORASP1	0.0154574	-23.6556	KLF7	0.000408712	-24.502	STRBP	0.498856	-1.47043	IDS	0.32434	-0.305204	AC005224.4	0.371387	-21.7809	AC136475.2	0.0237358	-23.5382
PLEKHG1	0.0834271	-22.9657	CDKL5	0.0199281	-23.3315	CCDC163	0.69876	-1.47026	ZNF24	0.491185	-0.315818	CNPY4	0.635431	-0.646602	ZNF823	0.0763637	-22.7942
ITGB2-AS1	0.0729377	-0.845996	CLSTN3	0.0221704	-1.83461	SRR	0.664038	-1.46537	CAPZA1	0.44854	-0.319631	PAGR1	0.574882	-0.709448	GNA15	0.0626926	-23.3142
PRDM1	0.021924	-0.965657	GOLGA8N	0.000601366	-24.638	PDLIM7	0.516792	-1.46501	GLG1	0.341397	-0.35088	RBM10	0.37949	-0.69544	FAM96B	0.0287064	-0.841085
FNDC3B	0.00281384	-1.78974	COQ5	5.51e-06	-24.8067	DUSP16	0.39837	-1.4629	PNPLA6	0.238172	-1.1321	UBL5	0.278199	-0.323833	C2CD2	0.00706835	-24.4141
SPN	3.72e-08	-1.68673	ORAOV1	9.46e-15	-26.3665	MCCC1	0.0545443	-1.46127	UPF1	0.0299948	-1.93279	DRAXIN	0.0215208	-1.75607	AC079922.2	4.33e-05	-24.9564
TOX	5.93e-05	-1.91716	AC116407.2	2.53e-09	-25.6771	NAT9	0.209099	-1.46053	SMAD4	0.115574	-1.36796	DENND5A	0.128343	-23.4546	USP46	0.00105435	-2.82764
RNF227	0.113066	-22.4123	RAB40B	0.0366863	-22.8292	AC011978.2	0.726661	-1.4594	STON1	0.53118	-21.6106	MRPL40	0.688684	-0.356803	USP3	0.089261	-0.720382
AC004687.1	1.15e-14	-2.84003	GTF2IRD2B	1.89e-20	-26.9963	CMTM7	0.00292954	-1.45841	IVNS1ABP	0.00391154	-1.29186	CFL1	0.00250354	-0.536129	FAM13B	2.68e-06	-2.02563
PHF23	0.0017421	-24.189	TRAV1-2	2.73e-06	-25.3578	P3H4	0.371402	-1.45825	GTSE1	0.234345	-22.917	MYBL2	0.248104	-22.5747	MYC	0.00596782	-24.3057
C5orf30	0.0145213	-23.9231	RBAK	0.000331233	-24.4821	CHKB-DT	0.491011	-1.45785	CNOT6	0.320338	-1.38564	NEK3	0.371387	-1.67935	NBPF19	0.0239385	-1.15383
PTPRC	7.24e-07	-1.06362	SIRT6	8.43e-13	-26.3505	AL662844.4	0.0967727	-1.45685	AP001347.1	0.044033	-24.1314	RSPH3	0.0375572	-23.9935	FADS1	0.000104947	-24.8257
GPS2	0.0156451	-1.23888	ZNF565	0.000298746	-24.4018	TMEM67	0.488643	-1.45655	FAM13A-AS1	0.318903	-22.7592	RECQL5	0.371387	-1.85045	TVP23C	0.0215795	-23.8406
GMIP	0.104552	-1.02058	CDC37L1-DT	0.0260661	-23.2767	LRFN1	0.70693	-1.45618	THAP6	0.518433	-0.53179	PTGES2	0.663606	-0.408261	PRDX5	0.0818391	-0.593194
LARS2	0.100989	-1.97797	IER5L	0.0257877	-23.0551	AC008014.1	0.705859	-1.45436	TTC12	0.518244	-1.33582	HSD17B10	0.663606	-0.287408	LAIR1	0.0814016	-1.0663
ANP32A	0.0151929	-0.952259	TSPAN32	0.00218277	-2.09519	KRBA2	0.484779	-1.45036	SFPQ	0.31703	-0.394983	GLOD4	0.371387	-0.53602	MORN1	0.0211299	-23.8775
DPAGT1	0.0357465	-2.24006	SNX25	0.00218024	-24.3115	CCDC24	0.555504	-1.4492	SPA17	0.401245	-21.903	SMIM4	0.484249	-0.610346	NUP54	0.0428096	-1.43258
DOK2	1.02e-08	-1.69721	ERO1B	2e-15	-26.5667	FUNDC1	0.0415159	-1.44645	CYB561	0.0242709	-1.51332	AGAP2	0.0164746	-1.83914	SLC35C1	3.27e-05	-25.2708
FDFT1	1.18e-05	-1.508	FBXW4	7.19e-11	-26.0322	GTPBP3	0.159381	-1.44571	COPA	0.0782498	-0.691423	SIVA1	0.0911179	-0.693186	AMD1	0.000467598	-1.65808
MAN1A2	0.0755801	-0.929271	RTKN2	0.0109154	-23.5812	HBA1	0.668831	-1.44362	ORAI2	0.454771	-0.595341	SNAPC1	0.580811	-1.37819	ZNF717	0.0640672	-23.2847
BPHL	0.0512607	-23.156	STRBP	0.00481871	-24.0559	ZNF500	0.610995	-1.44212	LYPD3	0.407847	-22.0065	KLRC4	0.506139	-0.877479	ZNF93	0.0527207	-23.5397
PARN	0.0123914	-1.6017	LIPT1	0.000186004	-24.4454	CDKN1A	0.454493	-1.44125	AC010522.1	0.308631	-22.5022	SERPINB1	0.371387	-0.335044	EWSR1	0.0195534	-0.714551
LIG3	2.64e-05	-24.9616	ARHGAP5	1.39e-09	-25.7327	NME4	0.197023	-1.43752	ZBTB7A	0.105905	-0.688646	CXXC5	0.126039	-2.30485	NEK3	0.000811511	-24.5773
CEBPG	1.23e-06	-3.3774	ZNF564	6.85e-12	-26.0955	COG7	0.128442	-1.43743	HIC2	0.0623188	-2.88855	TTC7A	0.0623623	-1.60512	LINC02361	0.000219914	-24.8826
ZNF680	0.000308871	-24.5555	TBCCD1	6.41e-08	-25.3666	ZNF420	0.286505	-1.43672	KMT2C	0.15705	-0.552085	GCHFR	0.184319	-0.958883	37681	0.00262356	-24.2644
LIMK1	0.0755801	-1.63369	LINC00852	0.0120531	-23.7328	C19orf73	0.673202	-1.43591	ATXN1L	0.456514	-0.695963	AOAH	0.586375	-0.269746	MLLT6	0.0671732	-0.794246
FAM167B	0.0763859	-23.0229	AL117336.3	0.0144052	-23.2613	FAM66C	0.681951	-1.43548	TMEM135	0.468295	-0.819785	AC097376.2	0.603841	-0.983661	MORC3	0.0711524	-0.908299
SGK494	0.085995	-23.333	IDS	0.0404683	-1.49391	PSMC3IP	0.700362	-1.43252	AC093323.1	0.49976	-0.988993	DYNLRB1	0.641645	-0.211648	ZNF107	0.0784968	-1.36414
ATF2	0.0308146	-1.37581	AC244090.1	0.00138443	-23.8996	C16orf95	0.541017	-1.4316	IL1RAP	0.384346	-1.20694	BNIP2	0.42774	-0.35983	TMEM243	0.0382013	-0.798956
PHAX	0.00153828	-1.3864	PXYLP1	1.04e-06	-25.3484	DHRS7B	0.339251	-1.42995	HIST1H4E	0.209899	-2.47112	OBSCN	0.226871	-23.104	CCNH	0.00569057	-0.896394
FAM49B	4.93e-05	-1.32333	ASH2L	1.22e-09	-25.7432	UTP20	0.192944	-1.42986	HELLS	0.103473	-1.39564	SPC24	0.125775	-23.102	NBDY	0.000952773	-1.32206
ATG2A	0.0776384	-0.778541	HMGA1P4	0.0126495	-23.6775	LONRF3	0.674982	-1.42909	CCDC6	0.461698	-0.535701	RPL13A	0.589779	-0.131221	C5orf24	0.0685713	-0.932926
CEP78	8.89e-35	-3.86879	TARSL2	1.48e-27	-27.4386	LAIR2	2.42e-07	-1.4285	TCF7	5.72e-08	-2.20423	S100A10	1.41e-05	-0.804501	KAT2B	5.2e-09	-3.2936
AGAP6	0.0561279	-23.2201	TFR2	0.00625938	-23.4997	ZNF747	0.630097	-1.42807	AC024084.1	0.420517	-22.4197	RSL24D1	0.539207	-0.229729	ERAP1	0.0584622	-1.09669
F2R	5.86e-19	-2.86734	WDR26	4.51e-24	-27.4304	PDE4B	0.000346236	-1.42422	ANO9	0.000641715	-25.2292	MIF	0.000898351	-0.704917	IL7R	2.24e-07	-1.91757
PROK2	8.97e-15	-26.5639	RLIM	3.57e-19	-26.9718	RILPL2	0.00448242	-1.42376	CD28	0.00551819	-24.3353	ATF3	0.00319961	-24.7539	KIAA2013	3.19e-06	-3.64771
ST7	0.000519461	-24.5237	ZNF561	1.63e-07	-25.4146	AMIGO2	0.323279	-1.42236	IQCN	0.17789	-23.0995	NTHL1	0.218416	-1.47311	DFFB	0.00334241	-24.2557
SLFN12	0.00132649	-24.4506	RPP25L	1.32e-06	-25.1101	DNAH1	0.343106	-1.42073	AP001157.1	0.215302	-2.20964	DNAJC3-DT	0.233734	-22.8297	DIP2A	0.00598321	-0.928851
PM20D2	0.121311	-1.89751	ZNF792	0.0419407	-23.1823	AL132656.2	0.738517	-1.42017	GCAT	0.536084	-21.2629	TCP1	0.70956	-0.269577	AL391988.1	0.0925839	-23.545
LRRC42	8.01e-06	-25.0444	ORC2	1.64e-10	-26.0062	KCTD6	0.173705	-1.41753	FAM214A	0.0854177	-0.92554	HOXB7	0.0989286	-23.2184	SUMF1	0.000527164	-2.38555
LCP2	0.0237075	-0.754133	ZNF251	0.00074131	-24.2535	ZNF615	0.532292	-1.4171	NUDT8	0.34907	-1.30815	GP6	0.386354	-22.5503	SNRPB	0.0312332	-0.626326
SPSB2	0.0274328	-23.3008	FBXO3	0.00497237	-2.45404	FBXO2	0.540735	-1.41535	CHP1	0.38267	-0.729125	SMIM37	0.423958	-0.628972	AC009961.1	0.0359544	-23.2004
HIST1H2AG	0.0955233	-1.61898	AL034549.1	0.024837	-23.1568	HIST1H2BE	0.702504	-1.41429	GPBP1	0.515857	-0.292949	ARHGAP31	0.653984	-1.29188	LINC00663	0.0785761	-22.9427
PUM1	0.0152304	-1.2281	ZNF197	0.000277014	-24.5602	SLC11A1	0.486804	-1.40925	SPTY2D1OS	0.317767	-22.6577	FGF11	0.371387	-21.7788	COX7B	0.0232168	-0.731316
TMEM173	0.0248956	-0.949838	HOXC4	0.000852624	-24.3263	TRBV10-2	0.537788	-1.40857	PWWP2B	0.358345	-1.9474	C19orf53	0.392119	-0.305039	CREB1	0.0323472	-1.17448
SPATS2L	0.110263	-1.95011	DOCK7	0.0284948	-23.3008	AC024257.3	0.71187	-1.40785	BICDL1	0.529334	-0.888328	KIAA1958	0.663606	-20.2309	ITSN2	0.0835323	-0.692148
BIN3	4.72e-11	-26.1902	KLHL20	3.21e-16	-26.6201	DNPH1	0.0253616	-1.40599	KLF11	0.0176704	-3.08398	BAIAP2	0.0120757	-24.202	MAK16	1.6e-05	-25.3861
ZBTB43	0.117586	-0.888942	BPHL	0.0387159	-23.0414	AGMAT	0.731594	-1.40578	RAVER2	0.531407	-22.1523	ZC3H6	0.69812	-0.397307	LINC01684	0.0890415	-23.0737
GYS1	5.61e-07	-25.5503	CCDC92	4.09e-12	-26.1373	PAK1IP1	0.119861	-1.40234	CCHCR1	0.0563957	-2.74986	ZNF677	0.0538202	-23.9798	UBR4	0.00022851	-1.85627
STARD3	0.107118	-0.917326	AC005070.3	0.0271359	-23.5886	WDR62	0.710267	-1.40227	DHRS7B	0.526371	-1.10766	AC108463.3	0.663606	-20.4269	AP000766.1	0.0802726	-22.8879
PTRHD1	0.0238151	-0.954535	APBB3	0.000754539	-24.2367	MREG	0.53688	-1.40001	RPGRIP1L	0.350677	-22.6528	AC009118.3	0.387523	-22.0693	PCBP2	0.0315538	-0.536277
AGAP9	0.0191996	-23.6295	RIMKLB	0.000566846	-24.3964	CYTH3	0.515376	-1.3998	PLP2	0.337343	-0.411579	CD3EAP	0.37673	-21.9513	ZNF48	0.0264956	-23.3973
TOMM40L	7.94e-06	-25.177	DNAJC11	1.64e-10	-25.7985	SNX9	0.173705	-1.39922	AC005332.6	0.0844971	-2.96719	IL32	0.100084	-0.345161	CCR6	0.00047409	-25.1021
C5orf34	0.0829845	-22.9194	CCR5	0.0187527	-23.309	TBL2	0.697973	-1.3992	EIF3A	0.48943	-0.26669	NAIP	0.633313	-0.580671	ARL2	0.0770423	-2.02748
HNRNPA2B1	0.021693	-0.552912	WBP1	0.00285457	-2.51707	MYEF2	0.514008	-1.3989	SLC9A9	0.337343	-0.711001	ECI1	0.37673	-1.34735	FAAP24	0.0264773	-23.4531
PET100	0.0189913	-0.704447	PIGM	0.00044255	-24.3025	DONSON	0.501053	-1.39202	RAB3GAP2	0.329193	-0.667959	IQCC	0.372189	-22.5078	ZNF286B	0.0242628	-23.2661
MAMDC4	0.0546274	-23.2748	KRBA1	0.00606473	-23.8935	NDRG2	0.627566	-1.3915	KPTN	0.419141	-1.87373	SYNJ2	0.533378	-0.655405	GALNT1	0.0578033	-1.53668
ZNF600	1.14e-06	-2.05162	WWC3	3.13e-12	-26.3381	KIF19	0.118189	-1.39126	ZBTB10	0.0551423	-1.91248	EFCAB13	0.0524436	-23.6804	AC015813.1	0.000158794	-25.1925
FBXO30	0.0398203	-23.5743	AL021453.1	0.00299811	-24.1468	ZNF510	0.58065	-1.39093	FBXO3	0.401245	-0.495895	MIR4422HG	0.490516	-21.4927	HNRNPA2B1	0.0478862	-0.483035
APMAP	2.67e-10	-1.85106	ARL8A	9.01e-17	-26.7427	BEX4	0.0161774	-1.39039	TGDS	0.0137081	-2.2272	RPS6	0.00929084	-0.481785	C4orf46	9.57e-06	-25.1341
NABP2	0.00010246	-2.01497	NOP16	4.01e-09	-25.6082	MBD3	0.228684	-1.3896	SPC24	0.127108	-23.2391	ELOB	0.139832	-0.373666	GIMAP7	0.00152685	-1.03199
TUBGCP6	0.0207528	-1.90777	KLHL5	0.000593928	-24.4466	DHRS3	0.516372	-1.38912	DGCR6	0.339825	-22.7687	CLDN15	0.377775	-1.79941	UBXN4	0.0287035	-0.692993
TMEM186	0.0718442	-22.8046	TMEM79	0.010366	-23.4376	AC116366.1	0.665568	-1.38907	FBXL22	0.449833	-1.77624	GFOD2	0.57604	-1.35405	ST8SIA4	0.0653375	-1.01708
NKG7	2.49e-36	-4.49449	GABPB1-AS1	1.62e-33	-27.8784	CD6	1.08e-13	-1.38888	NCR3	1.81e-15	-1.77981	KIR2DL1	9.11e-10	-2.68865	CKAP5	3.75e-11	-26.5224
ZNF573	0.126717	-22.6671	IRF3	0.0760716	-1.94856	AC022893.1	0.755693	-1.38792	GPRIN3	0.548706	-0.356082	NDUFA9	0.734887	-0.290434	SPIN2B	0.10593	-1.56929
S100A4	3.56e-08	-1.34564	WDR36	5.01e-15	-26.5107	AC073111.5	0.0506321	-1.38693	ALCAM	0.0274996	-24.1675	RPL18	0.0212221	-0.457146	PRIMPOL	4.03e-05	-25.0412
AC093690.1	0.111022	-22.4757	AC005261.3	0.0297859	-23.6016	SLC45A1	0.716346	-1.38634	OXR1	0.53118	-0.458327	HABP4	0.669503	-0.662616	TUT1	0.0825364	-23.2553
STMN1	0.000961315	-1.88394	TARS2	3.45e-07	-25.3963	MCM2	0.32925	-1.38216	ZC3H11A	0.191536	-0.972043	IGF1R	0.218815	-22.4371	LANCL2	0.0038758	-24.3685
TMEM177	0.0089619	-23.667	EPHX2	0.000136532	-24.42	LPAR5	0.435968	-1.38136	FAM120C	0.306372	-2.09867	PARL	0.366416	-1.80651	ZNF776	0.0158346	-24.048
PACRGL	0.00613755	-23.8604	RFNG	6.45e-05	-24.573	ZNF627	0.421009	-1.38089	GOLM1	0.283398	-1.27517	EMD	0.314922	-0.423294	PSMA8	0.0125469	-23.8344
TFDP1	0.0805247	-1.64637	DAB2	0.0155396	-23.2925	ZNF823	0.689403	-1.38048	TBC1D22B	0.47705	-0.991169	MATK	0.614836	-0.204079	PPP2R5D	0.0739292	-1.49161
RNF11	0.00638567	-1.38217	PCED1B	0.000564977	-2.73311	RHBDD3	0.417246	-1.37881	PTCD3	0.270109	-0.72992	Z83844.3	0.30077	-22.6661	TMEM150A	0.0112087	-23.7208
PGBD2	0.0733841	-22.7589	TNFRSF14	0.0259311	-1.44711	ZNF814	0.673412	-1.37811	PRDM2	0.457198	-0.380429	BCAP29	0.586375	-0.406887	NUP50	0.0670032	-1.26761
NATD1	0.073061	-22.8321	TRIM62	0.0117033	-23.4878	KIF2C	0.672286	-1.37096	MKRN1	0.456289	-0.397915	FAM213B	0.584731	-1.04166	PTPRE	0.0669071	-0.808224
LINC01534	0.0111378	-23.7937	SFT2D3	0.000186554	-24.4163	ENTPD5	0.454493	-1.36977	CENPS	0.308631	-22.3131	COMMD3-BMI1	0.371387	-21.7742	COPS9	0.0197003	-0.715116
TGFBR1	3.33e-09	-3.74816	ARAP1	6.26e-15	-26.5538	CASS4	0.0526862	-1.36509	37500	0.0288155	-0.676529	FCGR3A	0.0213251	-0.657322	MED31	4.13e-05	-3.40942
SELL	0.00775906	-0.915217	ZNF41	6.98e-05	-24.6941	ZSCAN12	0.422513	-1.36362	PRKAR1B	0.28684	-0.935603	RNASET2	0.317794	-0.447381	TAF13	0.013131	-2.52537
RHOA	3.66e-05	-0.890326	DNAJC13	4.5e-10	-26.1024	GPR171	0.186516	-1.36249	TROVE2	0.0954946	-0.543638	LRRC8D	0.108908	-2.25974	MIER3	0.000628411	-24.7125
ID2	0.0156451	-0.78547	CHCHD6	0.000272531	-24.4319	SERF1B	0.486624	-1.36242	CLDN15	0.317174	-2.07717	AC017083.1	0.371387	-21.8391	CCR4	0.0212832	-23.9587
SPATA1	0.0738957	-22.8331	SIRT7	0.0253636	-2.18732	CAMK2N1	0.674982	-1.36232	TMEM131	0.461573	-0.712678	AC020915.3	0.589578	-0.770906	RHOQ	0.0663414	-2.26965
GPR153	0.0334357	-23.4298	C17orf67	0.00190854	-24.1022	ACVR1	0.547775	-1.36165	AC022182.1	0.401245	-21.6767	MRPL48	0.468263	-0.563726	ZHX2	0.0409516	-2.2221
MTHFR	0.0748592	-1.6635	BLOC1S4	0.0229451	-2.18192	LINC01678	0.67007	-1.36125	MNDA	0.455148	-22.5685	COX7B	0.582974	-0.217616	AFG3L2	0.0664631	-0.978195
LCN12	0.065612	-23.2065	CHRNE	0.00978385	-23.4835	SLC35G1	0.658147	-1.36026	ZNF76	0.443439	-0.66057	HSPA8	0.567945	-0.176961	PNPO	0.0603307	-23.2457
AC021087.1	0.11146	-22.5544	AC087500.1	0.0326786	-23.3579	CHRFAM7A	0.719982	-1.35997	GAS6-AS1	0.53118	-21.5864	SAP30	0.675011	-0.745581	RRP12	0.0859728	-1.43857
BORA	0.00574566	-23.8382	PATJ	4.99e-05	-24.9862	LRWD1	0.417432	-1.35778	HERPUD2	0.274262	-0.419532	CES1	0.304926	-0.670933	SLC2A3	0.0124597	-1.2269
MTFR1L	0.104474	-1.35164	R3HDM4	0.0435721	-1.70329	ZNF232	0.707878	-1.35247	LMBRD1	0.518762	-0.339061	PHC1	0.663606	-0.684998	PTP4A3	0.0797202	-22.6589
TRMT13	0.0375883	-2.20197	ZNF589	0.00246495	-24.2474	USP45	0.564009	-1.35171	PPP1R32	0.401245	-21.9823	TPM3	0.490516	-0.189672	MAML2	0.0447651	-1.19404
KIR2DL4	0.0247079	-23.6223	METTL7A	0.00108965	-24.1293	TMEM268	0.537788	-1.35096	WDHD1	0.370188	-2.08715	TRIP6	0.401681	-22.3851	EIF4A3	0.0351528	-1.60931
Z82206.1	0.0831452	-22.9947	GPRASP1	0.0193797	-23.8449	AC093512.2	0.69876	-1.34631	NAF1	0.490026	-0.871272	HTRA2	0.634658	-0.513439	LRRC63	0.076298	-22.7058
GNAL	0.0514157	-23.209	AC010618.3	0.00486549	-23.7481	IRS2	0.611411	-1.34578	AP5S1	0.407847	-1.02041	AC008267.5	0.506401	-1.48925	ZNF280B	0.0527661	-23.0376
TSPAN4	0.0507354	-23.1201	SERAC1	0.00439164	-23.8137	LINC00665	0.608868	-1.34409	RBMS2	0.407275	-22.2111	TECR	0.504747	-0.263545	TSPAN32	0.0541353	-0.721104
PDCD6IP	0.0980515	-0.794095	CCNT2-AS1	0.0249462	-23.1006	LCNL1	0.703346	-1.34338	NPC1	0.516499	-0.456542	NDUFA11	0.659068	-0.316951	MINK1	0.080693	-1.14868
AL133410.1	0.0836864	-22.806	ZNF510	0.0202305	-23.6009	MAP1LC3B2	0.69932	-1.3415	CTDSP2	0.49183	-0.806525	HLA-C	0.636842	-0.0826956	FGD3	0.0779831	-0.852278
ZNF691	0.113485	-22.3877	AL139099.1	0.0369653	-22.7651	AC023908.3	0.726827	-1.34029	ULBP2	0.53118	-21.7433	SLC25A5	0.689682	-0.170307	TBC1D25	0.0890851	-1.28003
ATP1A3	0.00018869	-24.8187	SFMBT2	2.01e-08	-25.6419	RAD51B	0.26001	-1.33916	CTRL	0.13915	-23.289	ACTL6A	0.170678	-1.72554	DHTKD1	0.00200805	-24.4519
SLC25A3	0.124269	-0.468117	AIFM2	0.0437458	-23.1206	POT1-AS1	0.743921	-1.33739	PHKA1	0.53777	-21.8088	SHMT1	0.715886	-0.806053	ELOA-AS1	0.094591	-22.9696
ANO6	0.0982819	-1.43917	AC010531.6	0.0250852	-23.2099	AC103724.3	0.704289	-1.33362	HSPBAP1	0.516728	-1.09785	SPATA5L1	0.660291	-0.78781	MED17	0.0804795	-1.31485
TUBB	0.0033694	-0.927488	WDR47	8.13e-06	-24.9899	ZNF197	0.40849	-1.33124	AL157935.2	0.24144	-22.8883	ASB2	0.284837	-22.4369	CDC45	0.00751747	-23.8859
KMT5A	0.000963706	-24.4631	SNX27	5.3e-07	-25.2253	RMND1	0.334005	-1.33122	RRAS2	0.197851	-0.825169	FHL2	0.220893	-22.5642	SMPD3	0.00441305	-24.2172
GOLGA7B	0.0774676	-22.966	SPATA24	0.0148975	-23.3188	ZNF280B	0.683891	-1.33049	SKAP2	0.472728	-0.486234	SPRYD3	0.609492	-0.51245	CMIP	0.0724472	-0.921103
TRBV12-3	3.92e-06	-2.73913	MFN1	1.81e-11	-26.1455	SH3YL1	0.138382	-1.32743	CDC6	0.0675808	-23.9106	AP002884.1	0.0703582	-23.8674	ANKRD52	0.000312328	-3.01477
KIF19	0.0200742	-2.28726	MATN1-AS1	0.000545113	-24.2773	RETREG1	0.513727	-1.32443	IQCG	0.335325	-1.08074	SGMS1	0.37673	-0.853207	MAMSTR	0.026238	-23.4412
HLA-C	1.09e-08	-0.800846	NEPRO	7.94e-16	-26.5778	MCM7	0.0347263	-1.32386	CASD1	0.0222557	-1.78697	IFT52	0.0145896	-1.43177	XRRA1	2.42e-05	-25.2137
SYNE2	0.10471	-0.523731	ALG10B	0.025888	-23.2587	ZNF367	0.706812	-1.32165	TMC4	0.518433	-1.08982	ZADH2	0.663606	-0.510814	KIFC1	0.0794848	-22.5752
TTC16	1.56e-07	-2.15043	SUSD6	3.64e-13	-26.3474	AQP3	0.0892467	-1.32103	CEBPA	0.0424631	-24.1507	AL139260.1	0.0336728	-23.8916	ECHDC1	0.000104258	-2.09859
LINC01089	0.115119	-1.12481	CCR10	0.0363819	-22.8559	SPTBN5	0.724831	-1.3198	AL139423.1	0.53118	-22.0445	C17orf58	0.687015	-1.10248	AC001226.2	0.0865258	-23.1995
COG6	4.76e-06	-25.3355	ZDHHC21	6.67e-11	-26.1996	ISYNA1	0.158503	-1.31196	MPHOSPH9	0.0780424	-1.07003	TRBV23-1	0.0873123	-1.44214	LINC00243	0.00036993	-24.7829
UNC45A	0.039251	-1.22726	TRIM32	0.00251832	-23.8466	SNPH	0.56555	-1.31082	SYNJ2BP-COX16	0.401245	-21.9299	38231	0.490516	-21.2986	NDUFAF2	0.0450358	-1.42309
AC008083.2	0.0115653	-23.8323	GTF2H2C	0.000213687	-24.3703	SLC26A2	0.460859	-1.3106	GINS2	0.310313	-2.03283	RRS1-AS1	0.371387	-21.8071	TMCO1	0.0204573	-1.11856
EMP3	4.16e-05	-1.0002	CMKLR1	5.38e-10	-25.933	ABI2	0.186516	-1.3104	ZNF451	0.0956569	-0.849576	FAAH2	0.112495	-23.6815	PDCD1	0.000649379	-24.7247
SLC1A4	0.140035	-1.76828	TRAF3IP2	0.0585609	-22.4401	SPTY2D1OS	0.764406	-1.30919	ZNF778	0.558811	-0.651429	GPAA1	0.747525	-0.214118	NUP153	0.111082	-1.07903
HIPK1-AS1	0.139838	-22.9138	NT5M	0.0599224	-22.6852	AC008438.1	0.766265	-1.30903	AL356020.1	0.563087	-22.1011	TM2D2	0.752399	-0.500563	MROH8	0.111081	-22.641
PSMB2	0.0119626	-0.990402	AL117379.1	0.000168605	-24.4154	AC007216.4	0.449404	-1.30894	MRPS27	0.308158	-0.739528	AL353759.1	0.371387	-21.7997	TYMS	0.0175702	-2.77314
PROCA1	0.0323649	-23.1783	PLPP6	0.00170119	-24.3097	HIST1H4J	0.545892	-1.30488	SEL1L3	0.401245	-0.690494	C1orf43	0.455901	-0.416262	CCDC61	0.0388367	-23.4224
AC093827.5	0.116555	-22.689	AC003681.1	0.0411547	-23.1721	GSTO2	0.738031	-1.30437	PDS5B	0.5353	-0.508581	AC007952.4	0.705927	-0.290481	HDAC9	0.0925839	-1.99315
PTCH1	1.48e-09	-26.0584	IL6ST	2.77e-15	-26.5528	CPSF2	0.0462826	-1.30312	NOMO3	0.0248744	-24.5106	RPL22	0.0187827	-0.467453	PTGDR	5.03e-05	-1.52187
CROT	0.154507	-1.44434	SPSB1	0.0666102	-22.7309	RDH10	0.77459	-1.30193	DDX19A	0.577548	-0.564778	HDAC10	0.763815	-0.271946	AC024592.3	0.111966	-22.289
AXIN1	0.144263	-1.1564	MITD1	0.0822249	-1.90597	AC005670.2	0.767232	-1.3018	SERINC1	0.565153	-0.271498	HLA-DRB5	0.752399	-0.210608	ZNF546	0.111081	-22.4915
TMEM53	0.0170535	-23.5137	BCLAF3	0.000463982	-24.4118	ETS2	0.50285	-1.30001	AL133415.1	0.329595	-1.23499	DARS2	0.372607	-21.9562	SLC25A29	0.0248496	-2.45463
TATDN3	0.0131592	-2.38215	CAPS	0.00023505	-24.7054	FLNB	0.471461	-1.29963	OGA	0.313939	-0.376838	TWNK	0.371387	-22.0294	ANAPC11	0.0212832	-0.870381
PTPRCAP	0.00215943	-0.733581	D2HGDH	2.11e-06	-25.036	TTI1	0.362584	-1.29896	DDX42	0.230654	-0.770486	LINC01311	0.241697	-22.7605	UQCC1	0.00566333	-24.0235
CCDC71L	2.15e-05	-25.046	FCGRT	6.81e-10	-25.8196	TRBV28	0.191737	-1.29882	MCM10	0.0990811	-23.2775	DRAIC	0.124559	-2.51968	TOR1AIP2	0.000783143	-2.79215
ATP13A3	0.000437449	-2.80394	ZNF333	8.53e-08	-25.499	ARL13B	0.293929	-1.29637	RABGEF1	0.163488	-1.65363	NEXN	0.192958	-23.1522	POMZP3	0.002882	-2.81371
TFB2M	0.0329547	-1.57008	AC090825.1	0.00155451	-23.9918	CXorf57	0.543537	-1.29492	PARP4	0.397294	-0.596868	SLC35C1	0.444573	-1.2384	LINC01259	0.0376129	-23.1737
39873	0.0376932	-2.19803	CPEB3	0.00246565	-23.8396	TRBV6-1	0.564009	-1.2938	HAS3	0.401245	-21.6608	GPR141	0.490516	-0.540819	P2RX7	0.0435984	-2.27641
DDX58	0.0152684	-1.69809	LINC00324	0.000287945	-24.4438	TNFSF8	0.486861	-1.29373	DHX30	0.318903	-0.568472	TNFSF13	0.371387	-22.2446	AP3B1	0.0230016	-1.02397
ENC1	7.36e-06	-2.07817	PAFAH2	5.05e-11	-26.0593	ERCC4	0.150953	-1.29059	TMEM14A	0.0745651	-0.965118	RAB11FIP5	0.0820513	-1.03264	WAC	0.000442272	-1.46368
LAIR1	0.0377768	-1.22501	AC124312.1	0.00229628	-23.8253	SLC48A1	0.560325	-1.29013	AL669918.1	0.401245	-22.0556	TRIM32	0.486577	-1.53341	U2SURP	0.0440725	-0.68501
AL033527.5	0.0223412	-23.4462	ZCCHC3	0.000837991	-24.1161	IL6R	0.537788	-1.28977	MIGA1	0.35763	-0.644213	MPV17L2	0.390566	-1.72461	CSNK2A2	0.0314333	-1.92322
RGS9	1.34e-31	-5.01731	ANKRD13D	2.29e-25	-27.4127	SLC2A3	3.31e-05	-1.2891	RGCC	1.62e-05	-1.63308	RPS21	0.000492096	-0.667056	C2orf76	3.63e-08	-25.6586
TPCN1	0.154097	-22.7592	CMBL	0.0670503	-22.8044	COL6A3	0.777116	-1.28904	VPS16	0.580377	-0.401158	TSPOAP1-AS1	0.766711	-0.362081	SYNGR3	0.112414	-22.5997
FGL2	1.57e-15	-26.6551	UBASH3A	1.04e-19	-26.8569	STMN1	0.00323881	-1.28887	PITPNM2	0.00444953	-24.7204	PARD6A	0.00254787	-24.6935	RFC4	2.03e-06	-25.354
PPM1L	2.7e-10	-26.1377	EXOC1	7.01e-16	-26.6496	PSTPIP2	0.0330529	-1.28887	U2AF1	0.0211077	-1.40332	RPSA	0.0145896	-0.496104	IPP	2.38e-05	-3.18869
ALDH4A1	0.148731	-22.878	DMGDH	0.0634656	-22.8253	AC040977.1	0.772632	-1.28727	CATSPER2	0.574203	-1.60109	COQ6	0.760658	-0.580311	EFHC1	0.112414	-1.93399
ZNF197	0.00051988	-24.6757	YRDC	1.7e-07	-25.4062	IMPACT	0.323664	-1.28605	VSIG10	0.178078	-23.1464	TAF12	0.218416	-0.849693	KIAA1841	0.00334971	-24.0529
KIF2C	0.0499259	-22.7894	PTCD1	0.00421339	-24.1002	ZCCHC14	0.605431	-1.28603	CDK2	0.404972	-1.46613	COA3	0.499961	-0.605711	GPATCH2	0.0528704	-1.53022
REXO2	1.11e-05	-2.33421	NUP37	1.18e-10	-26.0324	ACTR5	0.16729	-1.28487	MAPRE2	0.0843311	-0.530382	GPR153	0.0964896	-23.5648	DNAJA1	0.000560448	-1.34655
COMMD8	0.000125063	-1.88469	CRTAM	5.17e-09	-25.6305	SLC25A4	0.236555	-1.28436	AC006064.4	0.129939	-23.7065	AC022075.1	0.144956	-23.582	CCDC141	0.00130099	-24.7922
NCAPD2	0.0497088	-1.74191	DNAJA4	0.00378311	-23.7042	MISP3	0.59666	-1.28428	SEMA7A	0.402168	-22.2192	FANCM	0.492456	-1.20652	MYSM1	0.0503586	-1.11474
PPIG	0.125055	-0.578925	SIGIRR	0.0677455	-1.08709	LGALS4	0.74496	-1.28316	AGPS	0.538699	-0.502352	TIGD1	0.720388	-0.608095	HDAC8	0.0978471	-1.38607
SCAMP1-AS1	0.00171963	-2.66264	COG6	1.96e-06	-25.2192	RNASEK-C17orf49	0.359811	-1.28048	PPP1R12A	0.229367	-0.416908	IRAK2	0.237612	-22.8967	CORO1C	0.0056153	-24.1679
JMJD7	0.0143001	-23.4545	TLR3	0.000316406	-24.3655	KLHL2	0.488862	-1.27921	KDM4B	0.319432	-1.00487	LSM11	0.371387	-22.0762	UBE3C	0.022793	-1.90114
SNX20	0.158433	-0.958023	FAM66C	0.0670503	-22.8261	AL358333.3	0.776631	-1.27906	NBN	0.580241	-0.433299	TRABD2A	0.76633	-0.425914	DMTF1	0.113961	-0.910986
HIST1H4L	0.118388	-22.7462	BCORL1	0.0416956	-22.945	PODXL2	0.738358	-1.27863	NCR3LG1	0.536084	-21.5174	RAB5A	0.708505	-0.2664	DDX5	0.0955932	-0.398782
KLF11	5.81e-05	-25.0289	CLOCK	3.58e-09	-25.8877	DUS4L	0.224652	-1.27634	WDR34	0.122752	-2.53905	KIAA1671	0.135969	-1.57942	AATF	0.00142695	-1.21748
UBE2C	0.0601936	-23.3747	ARRDC5	0.00759834	-23.9511	CFAP97D2	0.648443	-1.2757	ARFGEF1	0.428979	-0.484356	RBAK	0.549948	-1.1033	STMN1	0.0594864	-1.034
LMBRD1	0.155347	-0.678984	CCT6B	0.0661237	-22.6602	JAKMIP2-AS1	0.773311	-1.27494	DIAPH3	0.576281	-21.7821	SLC43A2	0.763815	-0.958497	ERICH6	0.111957	-22.4498
LSM1	0.0378435	-0.888037	ERCC5	0.00710901	-2.38916	HIST1H2AH	0.559138	-1.27472	VSTM2B	0.401245	-21.9398	SELENOO	0.484644	-1.18151	GDAP2	0.0430602	-2.1183
SUMO1	0.0408162	-0.750999	RBL2	0.00882637	-1.46443	TMEM177	0.572207	-1.27448	UBTD1	0.401245	-22.5035	AP002812.5	0.490516	-21.2873	ACAP2	0.045876	-0.680905
ASCC2	0.0160448	-1.1779	AGAP4	0.000330651	-24.2988	AVEN	0.490822	-1.27291	CWC25	0.320338	-0.576196	AC083862.2	0.371387	-22.1626	AAK1	0.0239299	-0.73397
NLRC3	0.00156705	-1.33298	SLC2A11	9.06e-07	-25.101	ETV6	0.337794	-1.27254	DDX55	0.207922	-1.10263	WDR62	0.226279	-22.7939	PIGS	0.00550872	-1.72335
HIST1H2BN	8.91e-06	-25.3583	RFK	1.73e-10	-25.7991	CKS1B	0.175286	-1.27072	SLC25A42	0.08557	-1.44853	CLTB	0.100084	-0.664274	GPR183	0.000543009	-2.79938
YWHAB	0.0250268	-0.550511	QPCTL	0.000820896	-23.9683	AC092279.1	0.537788	-1.26904	NUPL2	0.35763	-0.650253	CFH	0.390932	-0.991032	ZNF430	0.0324765	-1.07766
HAVCR2	0.00033601	-2.90955	SRGAP2	5.61e-08	-25.5277	TRAP1	0.283662	-1.26501	ZRANB2	0.155086	-0.468163	TPRG1L	0.183269	-1.20149	DYNC2H1	0.00256768	-24.2858
AC009495.3	4.08e-07	-25.4197	ATP2A2	2.51e-12	-26.2864	HEATR5B	0.112254	-1.26311	LYN	0.0523116	-1.2558	RPL36	0.0528537	-0.429577	ACER3	0.000148345	-3.15903
BCR	0.00968444	-1.77746	AGPAT5	0.000127101	-24.6465	SEH1L	0.435462	-1.26082	SULT2B1	0.306372	-22.3252	ATP5MG	0.363281	-0.24659	ACVR1	0.0154505	-23.9612
PPP1CA	4.05e-10	-1.43066	ATXN7-1	1.06e-16	-26.6866	MRM3	0.0170172	-1.26029	B4GALT1	0.0143935	-0.729148	ADGRL1	0.00887103	-24.404	RPS6KA5	1.13e-05	-2.76665
MISP3	0.0166635	-23.7205	LIN7B	0.000443529	-24.2124	GATD3A	0.501449	-1.2574	CEP85L	0.329193	-0.478247	NLRP2	0.372189	-22.1793	LRP8	0.0242761	-24.1672
RFX3-AS1	3.97e-05	-25.0856	GFM2	2.64e-09	-25.8405	LST1	0.21444	-1.25325	ANKRD27	0.115703	-1.12816	DNAH10	0.129392	-23.2453	EMP3	0.00132086	-0.794427
TRBV20-1	0.000649913	-1.85707	METTL2B	1.57e-07	-25.5414	BACH2	0.321378	-1.25197	RBM19	0.177633	-1.08528	TBRG4	0.215638	-1.15554	KIF3A	0.00355898	-2.16528
ANKRD9	0.0414058	-23.389	CXorf57	0.0033056	-23.5628	MFSD12	0.586304	-1.25086	GOLGA6L10	0.401245	-22.3844	ZBTB32	0.490516	-21.009	FTX	0.047554	-2.12576
MDC1	0.00620608	-2.0494	CIITA	4.5e-05	-24.8737	TRAV30	0.417246	-1.25046	SAMD8	0.271914	-0.872879	FAM169A	0.304395	-0.992735	GPCPD1	0.0120534	-1.64159
CAND2	0.12437	-22.7312	CEP131	0.0485221	-23.2209	TMEM8B	0.752074	-1.24933	SFT2D2	0.544178	-0.326755	NOD2	0.727861	-1.03739	IL6ST	0.102383	-1.39861
NUPL2	0.0530618	-1.35141	SOCS7	0.00436842	-23.8256	NCKIPSD	0.608774	-1.24733	ITGAD	0.406735	-22.5335	C5AR1	0.502717	-21.2107	CBX3	0.0540266	-0.718493
CCDC112	7.4e-08	-3.41528	LINS1	2.38e-13	-26.3376	GNG10	0.0830474	-1.246	RAB27B	0.0398479	-1.10792	SPATC1L	0.032443	-23.9972	BET1	7.47e-05	-25.0512
SLC45A1	0.12437	-22.6776	CLEC11A	0.0487678	-23.1097	AL627422.2	0.752074	-1.24526	DFFA	0.544178	-0.605164	MRPL20	0.729178	-0.235115	ZNF420	0.101282	-2.02876
ZNF236-DT	0.0204286	-2.29166	PPP1R13B	0.000571721	-24.3924	FAN1	0.515547	-1.24462	LINC00987	0.337343	-1.24517	OASL	0.377696	-0.549157	ARPC1B	0.0287513	-0.626711
SREBF1	0.00126052	-24.6083	ACAD9	1.14e-06	-25.1596	AC005261.1	0.341231	-1.24013	DDX17	0.212323	-0.378773	HSF5	0.229062	-22.9658	KPNB1	0.0058358	-0.882618
CARHSP1	0.137491	-0.870749	SPINDOC	0.0578018	-22.6953	NKD1	0.76346	-1.23899	PDE3B	0.556895	-0.342011	YAE1D1	0.742734	-0.593229	NET1	0.107827	-23.1931
DNAJB14	0.0320048	-0.872974	PEPD	0.00565088	-2.04282	CAPN5	0.541017	-1.23869	EIF3C	0.384517	-1.19404	BRD8	0.431379	-1.07465	LRRC8C-DT	0.0364466	-23.29
SDCCAG8	0.113066	-1.13802	KBTBD8	0.0297893	-23.334	MCF2L2	0.716346	-1.23807	TRMT12	0.53118	-1.09367	ING1	0.669503	-0.669251	NT5E	0.0825448	-22.8798
TGOLN2	0.000195128	-1.3426	GRK5	9.71e-09	-25.8047	BRD8	0.248083	-1.23802	POLQ	0.135842	-23.0783	MTHFD1	0.161967	-1.28131	PSMA5	0.00189761	-1.30738
ARRDC3-AS1	2.2e-05	-24.9641	DDX20	8.72e-10	-25.7933	AL357060.1	0.191805	-1.23798	TIAM1	0.100269	-23.8263	TADA2A	0.124751	-2.36859	CNOT8	0.000895622	-1.48737
AC006504.5	0.00588117	-24.1152	KLC2	5.48e-05	-24.7106	FIGNL1	0.418813	-1.23759	SLC31A2	0.276664	-2.28226	POLR2F	0.309112	-0.484666	RAP1GAP2	0.013131	-1.09729
AL117336.3	0.0207092	-23.3759	FOXO4	0.000684086	-24.2275	DDX43	0.523534	-1.2358	TGFBR3	0.346256	-0.358592	LY6E	0.3834	-0.231881	38961	0.0302107	-0.744914
DPY19L2	0.12437	-22.6557	TRAV39	0.0479252	-23.4119	EFHB	0.750893	-1.23413	MRRF	0.543581	-0.788822	STIP1	0.726119	-0.361299	KLHL25	0.0994076	-23.4579
CHMP3	0.0442538	-1.16815	LENG8-AS1	0.00326866	-23.996	PWWP2B	0.586304	-1.22935	ARHGEF39	0.401245	-21.8268	AC011468.5	0.490516	-21.481	PRPF4	0.047342	-1.78781
ZNF777	0.0731125	-23.0341	DUSP6	0.0117221	-23.6374	ZNF200	0.672286	-1.22896	NIPBL	0.456514	-0.311692	IFIH1	0.585553	-0.594549	NLRP6	0.0648968	-23.3403
SLCO4C1	1.09e-09	-26.0726	HECTD4	2.27e-15	-26.7949	PAM	0.0417878	-1.22788	BACH2	0.0244056	-2.44941	GINS2	0.016268	-24.0864	PHF3	5.03e-05	-1.36361
TAP1	2.05e-05	-1.46731	STXBP5	1.87e-10	-26.1317	MARCKSL1	0.177565	-1.22786	IFITM3	0.0874379	-0.416875	IER5L	0.0994697	-23.3045	METTL6	0.000497184	-24.6002
AES	0.0653372	-0.49591	RNF19A	0.019946	-1.65695	LINC00294	0.650128	-1.22688	MARF1	0.430986	-0.566368	MDH1	0.554181	-0.298861	MAMDC4	0.0587402	-23.3272
MAD2L2	0.000160843	-1.50368	SGK3	7.93e-09	-25.7449	CBR1	0.243605	-1.2235	HOPX	0.135842	-0.370203	GPR65	0.159875	-0.559548	LSM4	0.00185773	-1.22138
OSR2	0.126748	-22.847	TRAV12-3	0.0545867	-23.3852	CBWD3	0.755909	-1.22296	GRM2	0.548731	-21.8348	FANCF	0.73713	-0.584877	TRAV14DV4	0.106746	-1.04141
FBRS	0.168306	-1.08813	F2RL2	0.0798264	-22.8292	RBM44	0.788391	-1.22293	FBXO11	0.59686	-0.479425	RABAC1	0.784605	-0.130848	CCDC174	0.117702	-0.882412
AGPAT2	0.130002	-1.17317	KLHL17	0.0540232	-23.1101	AC087164.1	0.755909	-1.22067	TCTN3	0.548731	-0.539655	ITGB1BP1	0.735899	-0.190094	BZW1	0.107392	-0.504526
FBXO6	5.84e-07	-2.49733	ZBED5	1.7e-12	-26.1245	TARBP2	0.105646	-1.22015	FAM149B1	0.049965	-24.0821	CIRBP	0.0475179	-0.454035	EIF5A2	0.000145694	-3.00565
NRL	0.0214699	-23.3824	KDM8	0.000749266	-24.1193	KBTBD7	0.534686	-1.2186	CCNQ	0.350677	-1.18929	AL024508.2	0.387512	-22.1514	DCTN5	0.0300084	-1.70648
AC242426.2	0.00296151	-24.1864	CEP162	1.28e-05	-24.8421	CERCAM	0.41705	-1.21054	CDKN2A	0.244206	-0.874736	AP001496.1	0.285362	-22.3335	CHSY1	0.00803511	-24.002
DPY19L4	0.130525	-1.88987	TWF1	0.078281	-1.59228	ZNF771	0.756169	-1.21037	PTBP3	0.549583	-0.278891	RGS17	0.738601	-0.993835	COP1	0.107363	-1.15334
ZNF606	0.0480616	-22.9787	ZW10	0.00383574	-23.627	C10orf88	0.59753	-1.20967	NOMO2	0.402942	-1.68849	ITGB2	0.494491	-0.164608	SLC41A1	0.0497686	-2.17634
HIST1H2AI	0.0129322	-23.8352	AVPI1	0.000245866	-24.4383	NDC1	0.475329	-1.20909	BX255925.3	0.314448	-22.6742	ZBTB3	0.371387	-21.9732	SULT1A3	0.0204869	-23.8914
PRPF40B	0.129622	-22.8979	ZNF512B	0.0572227	-23.007	AL513548.1	0.759359	-1.20675	INPP5B	0.552583	-0.856392	APBB3	0.741164	-0.776624	ATP2B1	0.10873	-0.762568
SPSB3	0.133154	-0.553046	MAP1LC3B2	0.0570487	-22.5559	CXCR1	0.758462	-1.20461	LRRC59	0.550704	-0.439502	CEP250	0.740991	-0.399682	CDK5	0.107505	-1.897
TRIP4	0.0442579	-1.74074	ZNF571	0.00339769	-23.9563	HSPA14	0.587092	-1.20441	GSEC	0.401245	-22.2359	AC116158.1	0.490516	-21.5094	BICRAL	0.0475121	-1.82584
CIPC	0.0206604	-23.3852	QSER1	0.000665109	-24.2352	HYI	0.521387	-1.20357	GLTPD2	0.345114	-22.743	AC079313.2	0.380485	-22.2817	SECISBP2	0.02979	-0.894961
PIGB	0.0015208	-2.23223	ZNF322	1.35e-06	-25.0036	MTMR1	0.343106	-1.20084	CDT1	0.215426	-2.21196	ATP1B1	0.233832	-1.90887	CCDC34	0.00537635	-23.8708
ZNF813	0.121859	-22.7695	AP005329.1	0.0451528	-22.9966	NR2F6	0.74496	-1.1959	TFCP2L1	0.538699	-1.49998	BIRC5	0.720414	-1.14635	SLC7A1	0.0972657	-2.00198
BIRC5	0.06369	-23.4163	INAFM2	0.00950056	-23.6199	CACNB3	0.654801	-1.19438	ADNP	0.438655	-0.769429	TBC1D10A	0.565909	-0.557964	AC008906.1	0.0596903	-23.2033
ITGAM	6.72e-12	-2.60521	PPP1R15B	3.97e-18	-26.8899	NOA1	0.00962481	-1.19287	PLCH2	0.00851331	-2.50179	AC144652.1	0.00454898	-24.6308	EML4	8.78e-06	-1.35409
ATG4D	5.16e-19	-4.5686	BISPR	1.11e-21	-26.9806	BCL11B	0.00128661	-1.19223	LINC02446	0.00190535	-0.890536	MPP6	0.00140567	-3.26811	TMEM260	4.82e-07	-25.692
TLN1	0.0214009	-0.765767	ALDOC	0.000547995	-24.1785	ZNF597	0.514008	-1.19172	CELSR3	0.335325	-23.0878	BUB1	0.37673	-21.8205	ZNF274	0.0271923	-1.87431
YIPF2	0.00165944	-2.68661	EDDM13	1.79e-06	-24.8796	AGFG2	0.352937	-1.19154	IL6ST	0.224499	-0.922487	CORO2A	0.237612	-1.57525	C9orf78	0.00631019	-0.824346
KLRC3	9.2e-13	-2.39994	SLC2A1	4.54e-19	-26.8708	NFKBIZ	0.00470188	-1.19032	HIPK2	0.00601098	-3.55793	RPLP1	0.0040425	-0.594672	KLF9	4.54e-06	-2.5463
ZBTB8OS	0.0128076	-1.2849	NLRC3	0.00157564	-2.24473	GTF2E1	0.45589	-1.18952	PLXNA2	0.308631	-22.2554	CDH24	0.371387	-21.8901	EEPD1	0.0182597	-23.6594
SLC25A13	0.0620595	-1.46197	POP1	0.00735052	-23.7453	FLCN	0.647994	-1.18919	C1orf112	0.424891	-1.9283	PHF10	0.545888	-0.773304	RIMS3	0.0584315	-23.2643
NANS	0.169044	-1.79087	AL157912.1	0.0911436	-22.3512	SMC5-AS1	0.798491	-1.18742	BORCS6	0.616795	-0.50608	TSPAN5	0.796407	-0.362513	WDR62	0.11927	-22.7117
EMC3	0.0669507	-0.75716	ARSB	0.00946612	-23.5783	ZEB2-AS1	0.654346	-1.18685	ITPRIPL2	0.437578	-22.3969	CAPNS1	0.565734	-0.319008	ZSWIM3	0.0596903	-23.2374
TOP3A	0.0333281	-2.2177	TSEN2	0.00166017	-24.1104	AGER	0.545892	-1.18639	SLC35D1	0.400989	-1.30168	ARHGDIB	0.454615	-0.187168	ZNF419	0.0384346	-23.2547
MYO1F	8.81e-10	-1.70663	WBP4	2.68e-16	-26.6604	LYSMD2	0.022823	-1.18546	EZH2	0.0164039	-2.1445	EPN2	0.0112146	-24.5177	ARMC2	1.2e-05	-25.2045
RCN1	0.151451	-1.14944	CCNL1	0.0891724	-0.958748	LARGE2	0.772369	-1.18532	ATP1A1	0.574203	-0.292063	SREBF2	0.760558	-0.301773	MINDY4	0.111694	-22.704
EPG5	1.34e-10	-26.1277	RBM28	5.44e-16	-26.5716	DGKA	0.031921	-1.18495	RANBP2	0.019406	-0.969051	RPL7A	0.0140625	-0.463495	MTAP	1.91e-05	-25.4403
UHRF1BP1	0.122643	-1.90345	ARID5B	0.0662712	-1.39419	AC074117.1	0.743921	-1.18456	NR1H3	0.53777	-21.2592	RAB3GAP1	0.71642	-0.618573	TAF9B	0.0957659	-2.03538
CDKN3	0.0141182	-23.4112	TERF2	0.000303734	-24.6226	BORCS8	0.488793	-1.18428	CCDC184	0.319218	-22.8276	ARHGAP42	0.371387	-22.0722	TAB1	0.0223221	-2.35912
CADM1	1.23e-08	-25.6779	NPRL3	3.72e-14	-26.4564	NSG1	0.0634213	-1.18358	ZNF611	0.0324274	-1.85873	CARD8-AS1	0.0237792	-23.9398	SNX14	6.2e-05	-2.33554
POLR3B	0.0109156	-23.855	AC007383.2	0.000179308	-24.5223	MKL2	0.452662	-1.18344	CDCA2	0.308631	-22.0653	SBF2-AS1	0.371387	-21.9007	WASHC2A	0.0189771	-1.46424
MFSD14B	1.77e-05	-25.0282	C9orf72	5.23e-10	-25.9164	FARSB	0.186516	-1.1822	TMEM117	0.0954725	-1.77408	SLC29A1	0.112495	-23.3295	NARS	0.000758466	-1.70635
BECN1	0.168643	-0.659875	AC093690.1	0.0904624	-22.3613	FGFRL1	0.793031	-1.1812	MSI2	0.60496	-0.392384	MICALL1	0.788389	-0.519796	UCHL3	0.118225	-1.33193
CMC4	0.0222195	-23.3197	AC008035.1	0.000817128	-23.9841	OXSM	0.537788	-1.18059	KLHL12	0.357339	-0.933755	COX8A	0.39083	-0.254297	XRCC6	0.0327572	-0.672573
NPIPB3	0.168366	-22.4544	POU6F1	0.0912678	-22.3365	GCNA	0.799218	-1.17895	AL022328.4	0.616795	-1.17002	SPCS3	0.796755	-0.161065	TRBV30	0.119547	-23.4421
CST3	1.44e-17	-4.23499	RWDD4	3.37e-21	-26.9123	OXNAD1	0.00165983	-1.17741	RNF146	0.0024564	-2.5065	CCR6	0.00182193	-25.1856	PLEKHB1	6.02e-07	-25.4711
LACC1	0.115885	-22.7399	ANKHD1-EIF4EBP3	0.0403198	-23.1306	EPHA1-AS1	0.736752	-1.17569	GOLGA8Q	0.533763	-21.1623	ANO10	0.702995	-0.633095	RPS6KB1	0.0923295	-1.59467
PILRB	0.0135872	-1.47953	BCL6	0.00022191	-24.5065	SLC38A7	0.469023	-1.17532	CACNA1A	0.312891	-22.6277	ANKRD33B	0.371387	-21.8237	DHDDS	0.0198307	-2.42247
PRTFDC1	0.167456	-21.9441	AL356019.2	0.091059	-22.3694	AC092329.3	0.798191	-1.17341	ARVCF	0.613011	-1.46858	ZBTB34	0.795343	-0.923932	C1orf52	0.121102	-0.878114
PSAP	0.00114678	-0.927386	RASA1	3.64e-07	-25.614	PEX5	0.329696	-1.17092	THADA	0.191969	-1.06366	SYNGR3	0.218849	-22.6819	CDCA8	0.00387967	-23.974
VNN2	7.85e-07	-3.19756	HSPA14-1	2.96e-12	-26.1791	NAMPT	0.116751	-1.17023	ESYT2	0.0551423	-0.960085	POLR2L	0.0538741	-0.511956	ZNF540	0.000158794	-24.9357
RP9	0.147098	-0.99638	HLA-G	0.0607504	-22.7706	POU6F1	0.767718	-1.17	L3MBTL3	0.566617	-0.628276	MRPL14	0.754162	-0.319795	CD3E	0.112645	-0.362916
AC104184.1	0.143337	-22.8734	YPEL5	0.0863618	-1.22866	GPRC5D-AS1	0.767969	-1.1695	METTL22	0.567231	-0.809578	SMG8	0.75532	-0.618468	LINC01136	0.111082	-22.5598
APOOL	0.0808615	-2.0507	MAMSTR	0.0159416	-23.2741	AMPD3	0.690241	-1.16907	UBAC1	0.479669	-0.702473	SNURF	0.619108	-0.951465	PLEKHA1	0.0761947	-0.880126
PPIB	0.0608376	-0.493749	UTP14C	0.00654049	-23.6813	LINC01891	0.634807	-1.16855	MIDN	0.422639	-0.411936	ZNF345	0.539732	-1.4087	ZNF814	0.0571785	-23.1815
ZNF707	0.0002584	-24.7452	ACTR8	4.24e-08	-25.3812	CD38	0.275193	-1.16778	CIDEB	0.148541	-1.39034	FAM157C	0.177206	-23.123	SLC35A5	0.00236194	-24.1281
EPAS1	0.145189	-23.0027	SLC45A4	0.0616506	-23.0439	ZDHHC9	0.769187	-1.16648	ZNF276	0.570547	-0.358557	MDGA1	0.756065	-0.97048	CLHC1	0.1114	-22.5959
ENDOG	0.00155263	-24.3842	SLFN11	1.96e-06	-25.1589	ADAMTS10	0.358325	-1.15913	GFOD1	0.228929	-1.68152	PTOV1-AS2	0.237612	-22.933	TUBB4A	0.0056153	-24.0231
KPTN	0.0155029	-23.8631	SFXN4	0.000409657	-24.3466	C12orf66	0.498928	-1.1582	HSPA1A	0.324241	-0.684935	RNF43	0.371387	-22.022	ATP1B3	0.02524	-0.949704
PEG10	0.0629523	-23.4264	HEATR5A	0.0091544	-23.3999	TMEM53	0.652751	-1.15818	EDEM1	0.437174	-0.890062	SLC35A2	0.56336	-1.06487	STK3	0.0594533	-23.3014
PPP3CC	1.23e-14	-2.14564	TMEM120A	5.5e-21	-26.837	PPA1	0.00224442	-1.15784	AKT3	0.00306164	-1.66632	C19orf70	0.00220639	-0.945408	NUMB	1.22e-06	-3.44919
MTMR2	0.160128	-1.4416	EPS8L1	0.0681219	-22.778	ATP2A1-AS1	0.779105	-1.15659	TPX2	0.585273	-1.44631	ARMH1	0.770466	-0.595462	CELSR2	0.112645	-22.4275
SPINDOC	0.0731125	-22.8097	SULT1A3	0.0119802	-23.724	STOML1	0.67304	-1.15657	MANBA	0.456514	-0.590958	AGAP9	0.585553	-1.37831	FAM111B	0.0649824	-23.1328
HACD3	0.00977294	-1.61858	SERPINI1	0.00013233	-24.3209	LINC02210-CRHR1	0.435968	-1.15554	FAM222A	0.306372	-22.2127	NDRG3	0.365829	-0.76021	PQLC2	0.0156361	-23.5719
NDUFAB1	0.0386108	-0.888566	POC1B-AS1	0.002422	-23.8415	ACSL6	0.562984	-1.15248	NEK5	0.401245	-22.0291	TANC2	0.489555	-1.55015	CALM2	0.0449856	-0.57128
AC090152.1	0.151451	-1.26036	ADAM9	0.063366	-22.9366	DCLRE1B	0.772369	-1.15173	NKAP	0.574203	-0.363246	TOP1	0.760558	-0.235529	PTGR2	0.111694	-22.634
JAKMIP1	0.156834	-0.913865	SEC24B-AS1	0.0666351	-22.8077	GPR82	0.774939	-1.15156	LBHD1	0.577548	-1.02114	CIC	0.764225	-0.412585	GPRC5D-AS1	0.111968	-22.5077
ZNF22	0.0512607	-0.835271	AP002387.2	0.0105726	-2.31594	MIEF2	0.59958	-1.15155	FAM89A	0.402942	-22.3355	KIF13A	0.494188	-21.817	COA1	0.0505159	-1.41355
HDX	0.0312759	-23.1936	IRF2BP1	0.00158205	-24.0127	MIR497HG	0.544975	-1.15036	XPNPEP3	0.397932	-0.783761	ECSIT	0.450383	-0.574435	IKZF1	0.0401113	-0.666145
MBD1	0.0317484	-1.44122	AC016831.1	0.00143101	-24.303	NEIL1	0.541017	-1.14649	PRKAB2	0.388094	-1.27575	AC011603.2	0.434313	-1.62278	AP002986.1	0.0364466	-23.1733
PYHIN1	2.41e-06	-1.52662	VPS41	5.7e-12	-26.2428	WDR7	0.123977	-1.14393	HSBP1L1	0.0604681	-23.9522	SNAI3	0.0592744	-2.10174	PRDM2	0.00026851	-1.42735
HBA1	0.0718442	-22.7577	EIF1B	0.0233716	-1.55999	BBOF1	0.665625	-1.14392	CHMP4B	0.451155	-0.391849	TBX21	0.576229	-0.299991	LMAN2	0.0660749	-0.649134
HMGN3	0.000451878	-1.06508	CCDC146	4.75e-08	-25.5122	PLEKHB1	0.279995	-1.14339	CRLF3	0.150929	-0.829744	PLEKHG1	0.18106	-23.1004	MRPL20	0.00287182	-1.30565
LGALS1	3.32e-34	-3.23714	GSPT1	8.47e-31	-27.6899	DUSP2	4.57e-10	-1.14338	KLRC2	4.43e-12	-2.38383	CD320	8.39e-07	-1.33454	SEC23B	3.75e-10	-4.17715
ZNF682	0.000725108	-24.5355	OTUD6B	2.79e-07	-25.3286	NPIPB4	0.328358	-1.14197	NT5E	0.185066	-23.0992	CFAP45	0.218808	-22.7219	SET	0.00437608	-0.890119
MVP	0.0604155	-0.714907	BLOC1S3	0.00654967	-23.762	ARL4D	0.635082	-1.14164	MTHFR	0.422639	-0.880083	LSM6	0.540009	-0.406619	PREX1	0.059089	-0.878084
NEK10	0.129696	-22.7958	UAP1L1	0.0572332	-22.6328	MRPL12	0.759359	-1.13939	C2CD5	0.552593	-0.838703	BRICD5	0.741364	-1.00437	GINM1	0.10873	-1.01649
ABHD15	0.155916	-1.79696	UBA7	0.0904624	-1.88172	KIF18A	0.775579	-1.13829	CHMP1B	0.579088	-0.417853	SWSAP1	0.764697	-0.723052	SLC25A20	0.113537	-1.05942
MYO5A	0.167295	-1.06682	ARHGEF40	0.0739647	-22.952	F5	0.787929	-1.13795	IL21R	0.590796	-0.501032	ST13	0.779131	-0.150292	MANEA-DT	0.115527	-1.93664
ADCY7	0.0699481	-0.987597	AP002360.1	0.00988484	-23.6177	ZGRF1	0.658571	-1.13705	HNRNPAB	0.443895	-0.69548	SSU72	0.568962	-0.262727	HMGXB3	0.0624813	-1.3564
AC009275.1	0.169164	-22.0491	OGFRP1	0.0927208	-22.3236	MC1R	0.803896	-1.13649	MLKL	0.624061	-0.634607	MIR646HG	0.800554	-0.887513	APPBP2	0.124217	-1.11321
C5AR2	0.171987	-22.2638	DICER1	0.11928	-1.79752	NPIPB15	0.812081	-1.13482	HAUS1	0.633691	-0.416649	CCNDBP1	0.809276	-0.180033	CDK2AP2	0.127295	-0.667144
HDGFL3	0.171645	-1.0303	RBM14-RBM4	0.0927208	-22.4142	AP001610.1	0.804175	-1.13309	WIPF2	0.624937	-0.507966	OXSM	0.800978	-0.645221	PGAM5	0.122061	-22.5442
ZNF358	0.202658	-22.5029	KCP	0.141805	-22.027	MPZL1	0.841222	-1.13245	TIMM23B	0.677191	-0.450904	AL359504.2	0.841918	-0.723432	S100PBP	0.152352	-1.49474
PSMB9	0.000654105	-0.856076	SZT2	1.07e-07	-25.462	ZNF568	0.304298	-1.13231	PSMB7	0.17234	-0.599394	BCL2	0.199523	-0.991745	CCRL2	0.00299814	-24.3173
DDX43	0.00278434	-24.1681	ARRDC3-AS1	9.98e-06	-24.8483	FGFR1OP	0.41308	-1.12862	CDK5RAP2	0.242295	-0.76476	LGALS9	0.285282	-0.957982	SFXN2	0.00763994	-23.8646
RRM2	5.69e-05	-25.0582	KDM6B	3.52e-09	-25.9023	ANTXR2	0.222381	-1.12802	LSR	0.122752	-2.75234	TXN	0.137111	-0.510369	TNFAIP3	0.00146324	-0.852631
DNAJC27	0.136558	-1.85295	AC245452.1	0.0579962	-22.6064	ZNF764	0.763834	-1.12725	MFSD1	0.556895	-0.454562	AL592295.4	0.744416	-1.03352	CEP290	0.111033	-1.23535
PDE4A	1.21e-15	-26.7576	KHDC4	3.91e-20	-26.9965	ATF7IP2	0.00306545	-1.12709	CDK9	0.0041881	-1.71685	TCF19	0.00254787	-24.8095	ATG9A	1.67e-06	-25.6099
PAQR4	0.132116	-22.7145	ZNF777	0.0577779	-22.9196	AL031714.1	0.762877	-1.12698	ZNF335	0.556895	-0.398776	MAPK13	0.742734	-0.347339	KRT10	0.111006	-0.548016
HDAC8	0.163543	-1.24033	LINC01684	0.0698525	-22.9068	RBM14-RBM4	0.7803	-1.12387	TDRD7	0.587666	-1.01369	ALKBH2	0.773218	-0.707902	ZNF382	0.112872	-22.4811
GNB1	0.0714252	-0.922732	IRAK1BP1	0.0100786	-23.4091	AC010883.1	0.660174	-1.12375	SLC35F6	0.445558	-0.977315	NIPSNAP3A	0.571421	-0.634033	MTDH	0.0643175	-0.588322
FKBPL	0.0858533	-22.8694	TRIM68	0.0223665	-23.0846	IPO4	0.700362	-1.12331	TMEM161B	0.498269	-0.752508	AC027682.4	0.641181	-1.23706	TIGD6	0.0770262	-22.8758
GSTO2	0.123549	-22.8198	ZNF717	0.0465913	-23.1177	FAM241A	0.749037	-1.12276	AC092755.2	0.542481	-22.1925	SNX30	0.724685	-1.0551	MRPL57	0.100443	-0.753015
VPS18	0.0188644	-1.68313	SARM1	0.000456799	-24.4718	DMWD	0.502588	-1.12209	SCML4	0.329595	-0.419336	PLCXD1	0.372671	-1.80031	AC095055.1	0.0245533	-23.397
TRAV41	0.000229313	-25.0113	ARL15	3.2e-08	-25.537	TTN	0.272683	-1.12163	ATL2	0.145216	-1.41485	COX6C	0.1775	-0.341261	ATP8B3	0.0022548	-24.1309
ARHGAP45	0.0156718	-0.823585	AGBL5	0.000287945	-24.4	GRAMD2B	0.486809	-1.12012	PDE4A	0.318903	-0.793575	PLXDC2	0.371387	-22.0433	EPHB6	0.0217513	-2.49233
ENKD1	0.169807	-22.3036	HIST1H2BE	0.0927208	-22.5123	CD9	0.805343	-1.11908	PTGDS	0.626036	-0.380931	AC131971.1	0.80322	-0.650694	ASAH2B	0.122429	-22.9257
ADAMTS6	0.0088622	-24.0716	LINC00115	0.000131987	-24.7134	ZKSCAN8	0.435512	-1.11874	AC104695.3	0.306372	-22.4701	CCDC115	0.363281	-0.492822	PKMYT1	0.0155073	-23.8406
VAMP8	0.0230882	-0.69525	AC016065.1	0.000658253	-24.198	SARM1	0.521387	-1.1151	NAPEPLD	0.345071	-1.36112	AF230666.1	0.380485	-22.3569	AC009690.2	0.027974	-23.3817
CMTM6	0.0999767	-0.776051	TRBV7-3	0.0253519	-24.4925	AC109454.2	0.705252	-1.11487	TOR1AIP1	0.517609	-0.394178	TLNRD1	0.660711	-0.911572	UBAC2	0.0811695	-0.845008
MAIP1	0.0409545	-1.77345	LINC00893	0.00283241	-23.8354	LANCL2	0.577866	-1.11385	LGALS2	0.401245	-22.5091	NSUN4	0.490516	-0.985331	PIK3CG	0.0467696	-1.52837
ABHD12	0.0719277	-1.21388	DNAL1	0.0100983	-23.4837	AC007114.1	0.66082	-1.11306	WIPF1	0.446371	-0.234296	BAG3	0.572194	-0.717819	BORCS5	0.0642436	-1.25494
TTC38	4.37e-23	-3.25269	MIAT	1.74e-24	-27.5943	GABARAPL1	0.000123913	-1.11266	AC108134.3	0.000266302	-2.55953	CD7	0.000618192	-0.7948	NFKBIZ	6.74e-08	-2.59619
COPRS	0.170863	-22.3106	PRRG2	0.094161	-22.3152	AC005224.3	0.809066	-1.11227	ANKRD36	0.629152	-0.369628	NLRP6	0.805556	-0.879218	ZNF180	0.124946	-1.93819
ARMCX4	0.0841362	-23.3555	AL139089.1	0.0212849	-23.7489	VASH1	0.700362	-1.11106	DRAM1	0.492369	-1.32495	C3orf62	0.638491	-0.944692	AC245452.1	0.0768747	-22.7732
FLCN	0.0194036	-23.7224	MORC3	0.0028623	-2.53125	MCM8	0.516083	-1.11029	SMARCAD1	0.337973	-0.801009	LYPD3	0.37673	-21.8698	RHOU	0.0266429	-23.6844
MNAT1	0.14732	-0.997567	ZBTB18	0.0607531	-22.6167	HIST1H4A	0.767718	-1.10959	FANCB	0.566689	-1.49254	HSF1	0.754594	-0.225559	CHST14	0.111082	-22.5435
TNFSF10	0.00799826	-2.00014	RAB34	8.12e-05	-24.6132	CEP57L1	0.425563	-1.10744	IKBKB	0.290044	-0.757219	BOP1	0.325791	-0.85644	SERINC1	0.0147421	-0.922949
BAZ2B	0.0436211	-1.24717	DHRS3	0.00319074	-23.94	RNF185	0.583632	-1.10663	AL122035.1	0.401245	-22.1027	DDTL	0.490516	-20.9847	ADPGK	0.0478328	-1.2335
ICK	0.166942	-1.79726	SLC12A4	0.0732368	-23.0946	RNF227	0.785457	-1.10594	METTL14	0.590097	-0.548555	TMEM243	0.778405	-0.166844	SLC19A1	0.114143	-22.3576
LINGO3	0.166942	-22.2385	MROH8	0.0904638	-22.4743	AC078795.1	0.793031	-1.10532	CENPJ	0.60496	-1.09882	ARL3	0.788799	-0.418587	STPG1	0.116928	-22.5607
HDAC4	0.166942	-1.46746	LENG9	0.0768689	-23.0208	CTU1	0.788266	-1.10514	BAZ2A	0.594142	-0.264074	ANAPC4	0.782018	-0.346757	TRAV25	0.115138	-22.8244
KIAA0040	0.00335722	-1.88784	RRM2B	1.1e-05	-25.0402	CARS2	0.41705	-1.10493	AL035071.1	0.24325	-23.0185	FAM41C	0.284884	-22.1332	HILPDA	0.00792462	-23.848
FERMT3	5.53e-09	-1.76741	MAST3	1.39e-15	-26.7164	UQCC2	0.0384737	-1.10279	SYNE2	0.0232807	-0.478207	CCDC86	0.0151202	-2.2892	TRAV13-2	2.65e-05	-25.4109
SLC10A3	0.166942	-1.05549	CAMKK1	0.0735632	-22.9248	AC145285.2	0.786435	-1.10091	ARIH1	0.590097	-0.393516	ACOT4	0.778876	-0.578546	ZNF620	0.114386	-22.686
TPM3	0.00133135	-0.724889	POLR3D	4.65e-07	-25.5233	ENG	0.332801	-1.09706	FZR1	0.193369	-1.42917	AL121574.1	0.219391	-22.5074	TM7SF2	0.00415947	-24.3564
NRROS	3.57e-05	-2.26816	CHKB	9.01e-10	-25.7303	ZNF33B	0.191942	-1.09496	MRPL37	0.10191	-1.02982	ASAH1	0.126092	-0.696674	SLC35A3	0.000793735	-2.95183
ALG10B	0.0351893	-23.3733	USP3	0.00784022	-2.43104	NT5C3B	0.559138	-1.09426	CCDC3	0.401245	-22.0172	PRKRA	0.485548	-0.606098	NDUFAF8	0.043817	-0.933441
CCDC85B	0.0163947	-0.749035	TTC24	0.000328472	-24.3985	C11orf80	0.489402	-1.09306	DOCK10	0.320226	-0.458428	AL034550.2	0.371387	-21.7546	NUF2	0.0221225	-23.819
AL590399.1	0.0551235	-23.1365	NR4A3	0.00614807	-24.0047	NR4A3	0.628823	-1.08834	IL12RB2	0.419985	-22.2659	PURA	0.535291	-0.489485	STIL	0.0567808	-22.9748
PPP1R18	2.26e-08	-1.71337	ASH1L-AS1	5.95e-15	-26.4493	SGTA	0.0515057	-1.08792	FUS	0.0278855	-0.502743	WDR86	0.0198439	-24.1423	TERF2IP	6.43e-05	-1.12172
AC103702.2	1.13e-07	-25.7367	CLEC16A	8.84e-13	-26.3388	TRAF7	0.0976455	-1.08703	EFCAB2	0.044033	-2.7545	RPS2	0.0396488	-0.41104	SCAF11	0.000154081	-1.12631
P4HB	0.0801712	-0.563684	ANO8	0.0143505	-23.392	ZNF776	0.681783	-1.0862	KHDC4	0.468288	-0.536369	ATXN7	0.603447	-1.31874	PARP15	0.0711308	-0.894229
HLA-A	5.42e-06	-0.700012	FAM24B	8.73e-12	-26.0074	TRDMT1	0.130593	-1.08581	AL669831.5	0.0632181	-2.29468	DHRS7	0.0662275	-0.569564	PDIK1L	0.000243404	-24.7087
PLPPR2	0.0496213	-22.9812	AC008267.5	0.00399881	-23.6391	ENTR1	0.602136	-1.08519	AL356488.2	0.403948	-22.4627	LINC00891	0.496341	-21.4076	FKBP11	0.052376	-0.865761
DCP2	0.0796325	-0.883725	AC147067.1	0.0142642	-23.3301	PRELID2	0.681167	-1.08388	PSMD1	0.467745	-0.44785	ZFP62	0.601653	-0.765175	CLINT1	0.071241	-0.946728
NUTM2A-AS1	0.016893	-1.15549	FZD3	0.000375991	-24.5414	GEMIN6	0.494937	-1.08386	ASCC3	0.323281	-0.570077	LUCAT1	0.371387	-22.1511	TOB1	0.0247058	-0.861283
TSHZ3	0.00826976	-23.8867	ZNF329	0.000107137	-24.5416	PFKFB3	0.430647	-1.08033	MAP2K3	0.301515	-0.47228	CERS4	0.345094	-1.10962	CENPW	0.014716	-23.9372
CDC37	0.0015769	-0.850882	AC239800.3	8.65e-07	-25.3047	MMD	0.337712	-1.07853	DDX23	0.206742	-0.938678	AP003352.1	0.225606	-22.8107	JPX	0.00549351	-1.39571
TTC30B	0.166942	-22.1028	CAPS2	0.0904624	-22.5528	AC011313.1	0.792708	-1.07851	PEAK1	0.604152	-0.721624	JAML	0.787942	-0.426821	HIST1H3I	0.11669	-22.5909
SLC38A9	6.12e-11	-26.1367	REV3L	3.67e-16	-26.7463	CDKN2AIPNL	0.0301126	-1.07692	MAL	0.018069	-2.90131	TRAPPC1	0.0130976	-0.640544	ZNF841	1.65e-05	-25.3967
AC106782.1	0.167456	-22.4309	AC145285.2	0.091059	-22.2749	AURKB	0.798191	-1.07458	GNL3	0.613618	-0.513967	KIF16B	0.79545	-0.872132	PI4KA	0.121102	-1.0581
UBC	0.00252548	-0.642024	RXRA	3.13e-06	-25.2591	SLC38A6	0.379526	-1.07415	UPF2	0.235234	-0.48641	AL133415.1	0.254265	-1.40416	HSD17B12	0.00639616	-2.56198
CAAP1	8.99e-05	-3.02547	PIP5K1C	4.62e-09	-25.6479	BSCL2	0.23452	-1.07399	ZKSCAN5	0.129115	-2.54166	PDE4A	0.142874	-1.23535	CARM1	0.00127939	-24.6132
RGS3	0.00333802	-1.85516	TMEM63B	1.02e-05	-24.9907	RELT	0.41705	-1.07382	CTU1	0.242295	-22.9096	LINC02062	0.284837	-22.3786	STK10	0.00857313	-0.88174
NAA40	4.33e-05	-3.09359	ABCA5	2.52e-09	-25.7788	HELLS	0.209099	-1.07362	SRBD1	0.115574	-1.2493	BPHL	0.128236	-23.2907	TLNRD1	0.000998302	-24.6184
CHST12	9.41e-10	-2.00813	ERCC6L2	3.85e-16	-26.6836	ZNF331	0.0306721	-1.07101	TP53INP1	0.0181019	-2.24002	RPL18A	0.0133632	-0.517296	SRPK1	2.37e-05	-1.99377
AL160313.1	0.166942	-22.3878	GIN1	0.0907151	-22.4022	PPT2	0.795884	-1.0699	NCOA1	0.609301	-0.34269	DHX38	0.789532	-0.264368	TNRC6C	0.119432	-0.966301
HOXA9	0.166942	-22.2015	BAIAP3	0.0908249	-22.4376	TMEM202-AS1	0.796611	-1.06929	SLC9A8	0.610396	-0.403869	ERLEC1	0.791118	-0.199388	AC034236.2	0.117895	-22.7613
ALS2CR12	0.174708	-22.3996	SNHG8	0.125275	-1.36488	WDR90	0.81835	-1.06884	SMG7	0.63879	-0.377172	TTI2	0.817104	-0.456067	WIPI1	0.129034	-1.1966
ZDHHC4	0.111219	-1.057	CENPBD1	0.0284877	-23.3597	ICA1	0.71187	-1.06724	SLC30A5	0.529334	-0.479255	NAV2	0.663606	-20.1929	HLA-DOA	0.0811695	-22.9591
ILK	0.0222532	-1.34292	KLHL15	0.00063495	-24.2881	IBA57	0.520253	-1.06681	USP6NL	0.342926	-22.717	DNAJC1	0.380963	-0.355989	PSMG3	0.0286848	-1.87472
RAB8A	0.0731125	-0.795322	MOSMO	0.0102841	-23.548	PIGV	0.664341	-1.06567	SEC11A	0.448841	-0.28669	NEIL1	0.574645	-1.07192	BTBD11	0.0627428	-23.2087
CLPTM1L	0.000526247	-2.82833	SLC30A6	1.28e-07	-25.4735	PHF19	0.314681	-1.06282	CCDC88C	0.175263	-0.476857	CAPN12	0.210404	-1.21276	KCNA3	0.00351905	-1.77002
POLD1	0.149594	-1.85179	HOXB3	0.0627366	-22.7662	ZSWIM3	0.771813	-1.06195	CHD1L	0.573669	-0.608558	UBE2C	0.759744	-1.02619	LRRC47	0.112645	-1.06169
CHST14	0.111333	-22.4912	SNRK	0.0512609	-1.73867	SLC29A1	0.718313	-1.06134	PRSS16	0.53118	-21.4083	SIGMAR1	0.672648	-0.416268	NUDT17	0.0835323	-22.8683
ADAT1	0.0810566	-1.609	AL033527.5	0.0156926	-23.3316	EFCAB13	0.689403	-1.06042	TLN1	0.477739	-0.246437	KLRG1	0.615753	-0.20158	DDHD1	0.0753419	-0.909585
QPCTL	0.00145799	-24.0833	HDAC6	1.76e-06	-25.2409	ZNF586	0.35222	-1.06003	ZNF292	0.223769	-0.412173	PLPP5	0.237612	-1.08842	CLN5	0.00558307	-23.858
ITGAV	0.027517	-2.33991	CERNA1	0.00126797	-24.1494	FZD3	0.539694	-1.05983	VPS37A	0.376641	-0.901037	RPS11	0.421836	-0.209756	EDF1	0.037618	-0.574216
SNAPC2	0.0772658	-1.60845	NDUFC1	0.0267638	-1.87448	ZNF253	0.674982	-1.0562	PIGS	0.463686	-0.528998	MRPS18C	0.593665	-0.430149	SND1	0.0690408	-1.06634
ZNF582	0.0207877	-23.2675	EPHX4	0.000695845	-24.3101	ZNF235	0.526529	-1.0558	COL6A3	0.346256	-22.9006	CXorf40B	0.383361	-0.793906	SERPINH1	0.0283054	-23.4176
COL6A2	0.00194542	-1.54677	USP19	1.83e-06	-25.0743	TRAV8-2	0.357698	-1.05274	HMMR	0.226719	-23.3531	AL009179.1	0.237612	-22.8514	CNOT2	0.00624146	-1.01492
RNF115	0.0568043	-0.89078	BOLA1	0.00564149	-23.4491	SH3TC1	0.620424	-1.05077	UBE2H	0.413732	-0.666105	CD74	0.520097	-0.20387	NDUFA7	0.055993	-1.742
TUSC2	0.0494973	-1.12845	TMEM164	0.00362787	-23.7327	PMF1	0.595454	-1.05071	AL357054.4	0.401351	-22.0718	AC078846.1	0.491723	-1.17765	FAM229A	0.0479764	-23.6775
TVP23C-CDRT4	0.0840585	-22.9475	LINC00294	0.0206942	-23.482	TMEM182	0.699657	-1.05013	QSOX1	0.492369	-0.646504	BUB3	0.637472	-0.239202	CACNA1C-AS2	0.0766406	-22.8089
TP53RK	0.193776	-1.37364	HIPK1-AS1	0.115934	-22.7994	TBC1D4	0.830765	-1.0491	PER1	0.66039	-0.306177	GABPB1	0.830979	-0.363025	NDUFAF5	0.141717	-1.48177
AC243547.2	0.168366	-22.3166	DDIT4-AS1	0.0913387	-22.3967	MID2	0.799389	-1.04888	ARHGAP9	0.617951	-0.234569	EMC4	0.797088	-0.162127	RNASEH2B	0.121931	-0.835864
CD68	0.00245948	-24.3789	ATG4A	6.25e-06	-25.0719	RP2	0.40123	-1.04841	AC004854.2	0.240409	-22.7368	AC093635.1	0.284837	-22.2718	RAB2A	0.00815059	-0.810983
SPATA33	0.128655	-1.83957	STARD5	0.0511613	-23.2185	XIST	0.754975	-1.04814	NSD1	0.546885	-0.299096	RASSF1-AS1	0.731401	-1.01988	SF3A1	0.105392	-0.657655
GLUL	0.171707	-0.896606	IGF1R	0.0918001	-22.1883	H2AFY2	0.801285	-1.04576	ALDH3A2	0.621988	-0.771779	CHMP2A	0.798783	-0.170619	GPN1	0.12278	-1.10878
ANO8	0.0206604	-23.5067	AC007216.4	0.000664384	-24.2078	SNTA1	0.521387	-1.04541	AC132872.1	0.345114	-22.9052	ABHD17B	0.380632	-1.75038	LMNA	0.0296624	-1.04727
CAMSAP1	0.105174	-1.97554	ACSM3	0.0271359	-23.2514	ARL17B	0.710498	-1.04486	PM20D2	0.527173	-0.955906	AL442663.3	0.663606	-20.4615	NR2C1	0.0819662	-1.21395
NT5C	0.0268974	-0.956168	NAGA	0.00105485	-24.0286	COQ2	0.537788	-1.04444	ACOT7	0.370188	-0.91178	PHF1	0.401088	-0.454563	TM2D1	0.0350254	-1.17426
IFI6	0.000348159	-1.31001	CMTR2	3.08e-08	-25.6374	MAGOHB	0.270922	-1.0432	AQP3	0.142099	-1.26476	HIST1H2BM	0.172279	-23.2137	SRP9	0.00256895	-0.934055
ARF5	0.000122127	-1.07865	SYVN1	3.81e-09	-25.8566	DCTN6	0.228067	-1.04249	CASP8	0.125876	-0.520957	PIDD1	0.137454	-1.61442	DPP8	0.00143198	-1.53076
ZNF222	0.169044	-22.2678	TMEM202-AS1	0.0924389	-22.4539	PRRG2	0.803573	-1.04238	ISG20	0.623537	-0.19659	DTD2	0.800276	-0.644295	GTF2H3	0.123402	-1.20675
FAM110A	9.15e-09	-25.7754	ELL	2.86e-14	-26.3759	RGS1	0.0606732	-1.03992	EXOC4	0.0322797	-0.903336	STYK1	0.0222467	-23.9648	RNF168	6.47e-05	-1.74071
KIR2DL3	2.65e-44	-5.38635	ZNF791	2.38e-28	-27.5743	DNAJB1	2.77e-08	-1.03727	ITGAX	7.16e-11	-3.32738	HOPX	6.71e-06	-0.978233	HEATR5B	3.64e-09	-26.2196
UHRF1	0.00309396	-24.2716	LINC01003	1.4e-05	-24.6981	FN3KRP	0.41705	-1.03718	TRAPPC10	0.245263	-0.695147	TSPAN15	0.285362	-22.4493	EPB41	0.00925791	-0.975387
HHAT	0.112768	-23.1162	ZNF527	0.0365097	-23.2228	ZNF587B	0.725404	-1.03693	AC011468.5	0.53118	-21.6177	PPP3R1	0.687592	-0.539257	ARMCX4	0.0868143	-23.408
CDH23	0.169807	-22.3354	ST20-AS1	0.0927208	-22.5074	ACOT1	0.804308	-1.03643	KLF6	0.626036	-0.146607	FGFBP2	0.803237	-0.113764	CKB	0.122415	-22.557
DNAJC18	0.00227075	-24.201	PSEN1	5.07e-06	-25.1575	SAMD4B	0.397716	-1.03639	ZNF155	0.236852	-23.0332	C10orf143	0.271291	-1.19865	ELAC2	0.00735391	-2.07879
C3AR1	0.00255803	-24.0806	PLCG2	6.53e-06	-25.1422	COX18	0.403205	-1.03406	RFK	0.240452	-1.14233	PTGS1	0.284837	-22.1632	TRBV11-2	0.00737567	-25.0242
IP6K2	0.00128065	-1.69395	ABCC5	6.45e-07	-25.1266	ZNF286A	0.335438	-1.0338	SYNE1	0.203367	-0.3474	TRBV10-3	0.223915	-1.62674	ADCK2	0.00461217	-24.2543
RUVBL1	0.090248	-1.39466	CHODL	0.0227496	-23.0855	SLC17A9	0.700362	-1.0329	FBXL4	0.501471	-0.860312	TMBIM1	0.642245	-0.324311	SIK2	0.0778523	-2.08968
ALOX12-AS1	0.174683	-1.3847	FAM178B	0.0948966	-22.3186	ZNF573	0.81141	-1.03226	COG1	0.632398	-0.463331	KLHDC4	0.807192	-0.205157	OSR2	0.124589	-22.8994
CFL1	2e-07	-1.02027	TRBV23-1	6.56e-14	-26.6368	ADK	0.0687696	-1.03222	SIRT7	0.0358282	-0.87212	TNFRSF10A	0.0282764	-2.62687	CHMP7	6.2e-05	-25.2117
GALC	0.000156426	-2.4223	TYSND1	9.81e-09	-25.5223	CFAP36	0.248231	-1.03155	MT-ATP6	0.136703	-0.203172	TRAV4	0.161268	-23.4919	ELF4	0.00166781	-2.81576
CCNA2	0.169604	-22.1048	TMEM191B	0.0927208	-22.4014	AL391069.2	0.804235	-1.03046	FER	0.625563	-0.852227	VSIR	0.802384	-0.13647	FKBP5	0.124564	-1.46772
WDR18	0.0237638	-1.87228	ZNF783	0.000840436	-24.3002	ZNF329	0.537788	-1.02904	MAP3K4	0.358097	-0.673764	HHEX	0.390716	-22.1374	SENP5	0.0323275	-1.396
ESCO1	0.11043	-0.880222	FBP1	0.0280368	-23.1499	SELENON	0.71187	-1.02843	RNF144A	0.52919	-0.76513	AC084026.2	0.663606	-20.8837	HIST1H2BM	0.0809154	-23.1313
MLC1	1.9e-07	-25.5634	USE1	1.16e-12	-26.1569	NOL12	0.10135	-1.0261	ATXN7	0.0495412	-24.0553	FLT3LG	0.0441771	-0.694301	ZNF570	0.000114193	-25.0258
EEF1E1	0.000491693	-24.3727	ATP11C	1.52e-07	-25.5097	DSN1	0.319059	-1.02519	TTC17	0.1767	-0.485205	TMEM179B	0.213269	-0.645883	MIA2	0.00370679	-1.57731
BORCS6	0.000511754	-2.34488	SCAF1	1.08e-07	-25.4975	EGLN2	0.306157	-1.02483	VTA1	0.172574	-0.886443	TSGA10	0.199958	-2.09228	CENPN	0.00311307	-2.77094
SYTL1	0.0614419	-0.666506	LINC00672	0.00681796	-24.1811	TMEM106A	0.642262	-1.02435	STARD4	0.423519	-1.002	ZNF141	0.541557	-0.779634	EPC2	0.0587402	-2.08274
MARK2	0.0202591	-1.66826	SLC25A17	0.000542927	-24.1838	TBC1D32	0.51314	-1.02383	LUZP1	0.335325	-0.726485	ZYG11A	0.37673	-21.9933	DDX24	0.0283054	-0.631043
PRKAG1	0.00697634	-1.53662	TMC4	6.13e-05	-24.5878	POLD3	0.419202	-1.02232	SLC4A2	0.278924	-1.50302	ACTG1	0.312469	-0.269927	VRK2	0.0131949	-1.6034
XPNPEP1	0.00165179	-1.93238	DEAF1	1.49e-06	-25.0768	PIGA	0.34612	-1.02096	ABHD11	0.215695	-1.84895	FAM161A	0.233832	-22.9531	ARHGAP21	0.00539007	-24.0654
KIFC3	0.000180394	-24.9219	PYGO2	1.98e-08	-25.5481	E2F3	0.26001	-1.01938	TMIGD2	0.13915	-23.2747	POLR3H	0.170678	-1.75519	PIGG	0.00218388	-2.03597
CDHR1	0.171987	-22.3953	KIF9-AS1	0.0952169	-22.5153	AL162231.1	0.811428	-1.01704	ATP8B3	0.632405	-1.06001	TBCD	0.807994	-0.241476	NACC1	0.125737	-1.92513
RENBP	0.168366	-22.337	FBXO48	0.0912706	-22.3028	AC001226.2	0.799389	-1.01606	FAM50A	0.617951	-0.292486	SEC62	0.797045	-0.135239	OBSCN	0.119764	-23.0217
TMEM126A	0.0496414	-1.26445	ZNF526	0.00367112	-23.6773	SLC25A14	0.595454	-1.01603	DDX11-AS1	0.401359	-21.7825	CCNB3	0.491723	-21.444	LINC01678	0.0483274	-23.514
PAM	0.049711	-1.50385	ZNF671	0.00370165	-23.6597	TNIP3	0.595781	-1.01508	ITGA1	0.402044	-22.0943	SYN1	0.491843	-21.2608	SASS6	0.049284	-2.17842
CCNB1IP1	0.065612	-1.23062	SPACA6	0.00870705	-23.4827	FAM216A	0.650751	-1.01496	UBXN10	0.434444	-1.91331	SCPEP1	0.557237	-0.535108	ZNF514	0.0589167	-23.157
AC073254.1	0.111157	-22.4595	MBD4	0.0491417	-2.07267	GRASP	0.716346	-1.01474	GSN	0.53118	-1.05886	ELP1	0.669503	-0.684144	UST	0.0825662	-23.0725
MTAP	0.104993	-1.96591	RSBN1	0.0445671	-1.706	EXO5	0.709997	-1.01442	ACTN1	0.52558	-0.985382	CDNF	0.663606	-20.3734	CNOT1	0.0823242	-0.72451
SLC30A1	0.0200742	-23.893	AIM2	0.000617254	-24.2463	TGIF2	0.518496	-1.01363	SECISBP2L	0.342926	-0.470405	LINC00271	0.379681	-22.0177	FANCI	0.0276054	-2.43769
ZNF683	7.22e-13	-2.17339	KDM7A	3.18e-19	-26.9456	HMGA1	0.00408232	-1.01362	PCLAF	0.0052507	-24.7557	KDM6B	0.00297014	-2.6053	NLRP1	4.6e-06	-1.9006
SLC25A46	0.0755801	-1.28575	TRGV4	0.0240323	-1.87627	RASGEF1B	0.671871	-1.01319	BIRC3	0.455148	-0.455598	C18orf32	0.58455	-0.305845	DPYD	0.0668072	-0.969789
AL161729.1	0.172924	-22.1368	ATP2B4	0.123711	-1.25126	MALINC1	0.814966	-1.01137	TAPBP	0.636135	-0.1571	NCK2	0.81321	-0.420408	AC093668.3	0.125737	-23.2015
C1orf21	1.35e-37	-4.41644	CHST11	5.57e-28	-27.3644	SPOCK2	9.43e-08	-1.00976	FOS	6.74e-08	-1.2057	C1orf61	6.38e-06	-25.4921	HAVCR2	4.3e-09	-26.0452
C7orf26	0.0649803	-1.45965	FBXL22	0.00879906	-23.4203	CNTROB	0.651276	-1.00941	ZCCHC8	0.435146	-0.611386	DBI	0.559932	-0.197841	AL590399.1	0.059089	-23.1889
RACGAP1	0.0139806	-24.0282	MAP3K7CL	0.000294854	-24.257	MRPL35	0.48757	-1.00935	EFHC2	0.318872	-22.629	CNIH3	0.371387	-21.781	PLTP	0.021536	-23.8671
ZBED1	0.00638718	-2.02863	POLRMT	5.01e-05	-24.8677	ZNF14	0.417444	-1.00599	CEP70	0.274904	-1.68252	ZNF175	0.304395	-22.7263	NR4A3	0.01167	-24.1724
MANEA-DT	0.192451	-1.73445	MAPK12	0.116144	-22.7539	AC007405.3	0.831067	-1.00479	MAP3K14	0.66039	-0.589708	DGCR6L	0.830979	-0.146027	AC104184.1	0.140073	-22.9258
ZC3H10	0.0414571	-23.2929	PCYOX1L	0.00335547	-24.0671	USP35	0.586313	-1.00419	AL034550.2	0.401245	-21.8914	NPR2	0.490516	-21.188	HOTAIRM1	0.0482043	-1.02688
PPP6R1	0.0104013	-1.38631	LBHD1	0.000136532	-24.7106	SPIN1	0.436457	-1.00197	SUPT5H	0.306372	-0.435406	SFXN3	0.367996	-0.905626	PCBP4	0.0167127	-1.94058
MCOLN2	0.000961315	-2.6205	AC104986.2	3.29e-07	-25.3296	PIK3CB	0.328763	-1.00132	TULP4	0.187594	-0.914562	AC024592.3	0.218808	-22.3712	RASA2	0.00437908	-1.10068
AC104794.2	0.00150046	-24.5055	LINC02328	1.77e-06	-24.9679	PRKCZ	0.35222	-1.00107	TXNRD1	0.223462	-1.19408	SPDYE16	0.237114	-22.8704	CDK11B	0.00607058	-1.31559
IQCK	0.174023	-22.3957	AL035071.1	0.0975093	-22.6324	AC093827.5	0.817028	-0.999934	MTMR9	0.638526	-0.456423	BIN1	0.814598	-0.111604	PNISR	0.129781	-0.426253
AC011446.2	0.0158597	-24.1995	ZNF566	0.000413895	-24.3764	AC064807.1	0.499251	-0.999551	SIPA1L1	0.324864	-0.892309	PLD3	0.371743	-0.5301	MTF2	0.0252644	-1.25643
GPRIN1	0.111441	-22.4458	FAM229A	0.0326353	-23.5102	SGCE	0.719982	-0.999278	IGHV1-69-2	0.53118	-21.2334	OTUD7B	0.674575	-0.661798	ELMOD2	0.0858149	-1.61615
AC019205.1	0.0167665	-23.5315	CCDC141	0.000450305	-24.6237	CHMP7	0.502337	-0.999171	SPAG5	0.329193	-22.5645	SERPINA1	0.372451	-22.9031	MAPRE1	0.026238	-1.08812
ZSCAN21	0.120188	-22.7356	CKAP4	0.0436107	-22.9969	SEMA3F-AS1	0.743278	-0.996065	TMEM183A	0.53777	-0.351338	ANKRD26	0.713853	-0.561735	JTB	0.0971051	-0.529514
RIMKLA	0.174004	-22.3908	AC034236.2	0.0974995	-22.5946	ZNF382	0.816818	-0.995912	ENTPD1-AS1	0.638497	-0.638372	DDX23	0.814536	-0.264564	ATP2A1-AS1	0.126774	-22.6425
MROH8	0.111022	-22.5887	IFT46	0.0297893	-23.2177	NTNG2	0.716346	-0.995065	FAM136A	0.53118	-0.456305	ZNF14	0.669503	-0.626573	ZNF302	0.0838993	-1.33017
RIC8A	0.112691	-0.967339	HNRNPA1L2	0.0292653	-23.3425	TET1	0.713788	-0.99167	MIR29B2CHG	0.53118	-0.857056	PLAA	0.666725	-0.319328	SOCS2	0.0828333	-2.0267
NALT1	0.0326413	-23.2077	PRDM15	0.00174326	-24.3913	SYNGAP1	0.545892	-0.989256	CLASP2	0.401245	-0.686191	LINC02084	0.458323	-0.633844	MIR222HG	0.039169	-23.2158
RPGRIP1L	0.204073	-22.3814	SPDYA	0.141805	-21.9874	DGCR6	0.842018	-0.989231	RBM14	0.677742	-0.715141	ZBTB18	0.842309	-0.766631	BRMS1	0.153934	-0.837252
POLG	0.199086	-0.989506	EEFSEC	0.148487	-1.72111	AL645568.1	0.834343	-0.988794	CIPC	0.66708	-1.30724	SIAH1	0.834251	-0.4419	CD8B2	0.145512	-1.27816
MARK4	0.000403086	-2.90764	C5orf22	8.47e-08	-25.4569	DDX20	0.293929	-0.986652	ATRX	0.164211	-0.414032	CD151	0.194366	-0.813434	SLC25A30	0.00280197	-24.2607
GTPBP2	0.00302227	-24.2377	F8	1.28e-05	-24.7674	ANKS3	0.41705	-0.986512	SCAF11	0.24465	-0.371316	PRTFDC1	0.285362	-22.0785	PXK	0.00859076	-2.03551
TRIM21	8e-06	-2.65547	RSPRY1	7.97e-11	-26.1831	AP3M2	0.161093	-0.986343	ABCB10	0.0782498	-2.68457	TIMP1	0.0915053	-0.70021	AC058791.1	0.000380765	-24.8031
FAM120A	0.215792	-0.883305	SLC29A2	0.141805	-22.0453	PLA2G4C	0.84751	-0.985805	TMED4	0.685419	-0.219005	C1orf216	0.846247	-0.396686	ZNF493	0.159802	-0.897788
TRBV7-3	0.0346495	-24.6079	ZEB2	0.00825262	-1.53759	TNFAIP8L1	0.555487	-0.983672	UCN	0.401245	-21.9955	CALR	0.480917	-0.244049	SEPSECS	0.0419788	-2.2452
NDUFV1	0.108336	-0.613	TEC	0.0271359	-23.2431	ARL6	0.711501	-0.983671	USP33	0.52761	-0.351335	AC016394.2	0.663606	-21.4835	VPS4B	0.0826052	-0.767313
TUT1	0.0801343	-23.2029	FAR2	0.016623	-24.0235	ZNF140	0.692156	-0.983346	CLIP1	0.483607	-0.373079	DAPK2	0.621792	-0.682583	IRAK4	0.0766744	-0.906996
MSN	1.11e-09	-1.62976	ORC4	2.89e-16	-26.5933	PLEC	0.0231639	-0.983072	RIPK3	0.0164813	-1.94754	ROPN1L	0.0112146	-24.2021	CNP	1.3e-05	-25.1348
SHKBP1	0.00233914	-1.14255	THAP5	3.03e-06	-25.0562	IFT43	0.379119	-0.98276	GPAM	0.234664	-1.78696	TRAF3IP2-AS1	0.25358	-23.0366	CNOT6L	0.00686518	-1.02516
GON7	0.0361549	-1.77711	KIF1C	0.00214674	-23.7918	IFI27L1	0.55457	-0.980591	LRRN3	0.401245	-21.7264	PRPSAP1	0.480223	-0.657201	SLC20A1	0.0430521	-0.986146
SERINC3	0.0586461	-0.874259	CDKL1	0.00614807	-23.6418	DRAM1	0.628884	-0.978339	AL024508.2	0.419985	-22.2882	FZD3	0.53654	-1.13055	RHOT1	0.0581943	-1.5099
AC022893.1	0.199508	-22.7469	AL355338.1	0.141522	-22.0361	AC004982.2	0.838095	-0.977545	SAP30L	0.674138	-0.716527	DCUN1D4	0.840215	-0.474067	SCRN1	0.145672	-22.8612
CIB1	0.130586	-0.503089	TRIM16	0.05196	-22.9908	ARHGAP31	0.755348	-0.975952	LINC00894	0.547903	-21.96	RRP8	0.734711	-0.360403	NCAM1	0.10543	-0.975994
HS6ST1	0.000102064	-24.9158	AC136475.1	6.88e-09	-25.5428	MAPK8	0.241722	-0.974528	PCSK1N	0.133068	-23.2011	NT5DC1	0.155268	-0.926505	KMT5A	0.00147329	-24.5159
ZFAND6	0.00419065	-1.62703	MLYCD	1.67e-05	-25.0764	RANGAP1	0.41705	-0.974105	LST1	0.248931	-1.19621	NOP10	0.286507	-0.549243	ALCAM	0.00866327	-23.9471
TRPV2	0.109059	-0.947155	THBS3	0.0272009	-23.1987	SLC25A25-AS1	0.711576	-0.973368	KIAA1671	0.52761	-0.766969	AC009242.1	0.663606	-20.2717	CCDC14	0.0819858	-1.31261
VHL	0.035025	-1.01488	MGAT5	0.00172805	-24.3352	EID2	0.545892	-0.973291	PPP1R37	0.401245	-1.4684	MORN3	0.455901	-1.63985	NLE1	0.0390094	-23.1824
GPAA1	0.000103284	-1.50298	WDYHV1	3.71e-09	-25.5844	MAP3K13	0.228032	-0.972768	AC011450.1	0.124324	-23.296	STK3	0.137111	-23.3838	P2RY8	0.00147276	-0.981004
TPX2	0.0116931	-23.8655	AL138724.1	0.000217407	-24.266	ZNF684	0.46512	-0.972289	NR2C2	0.312447	-0.94047	AFDN	0.371387	-21.8014	MDGA1	0.0190774	-23.846
SKA1	0.0207092	-23.3124	SLC12A2	0.00067069	-24.6074	CENPF	0.521566	-0.971836	GLB1L2	0.34595	-1.33397	HACD1	0.381254	-22.3176	HSPA9	0.0299878	-0.826615
SLC35G2	0.000345776	-24.4565	AC245060.5	7.7e-08	-25.5127	ZBTB7B	0.291453	-0.971692	PADI6	0.160683	-2.56758	ZNF613	0.186998	-23.3504	ZBTB5	0.00272766	-24.3701
SETX	0.182121	-0.681091	AC023908.3	0.101134	-22.5928	GPA33	0.823407	-0.970548	SH2B3	0.64866	-0.584987	RNF219	0.8226	-0.502792	LRCH1	0.133526	-1.31729
AP003352.1	0.119888	-22.6761	MAFIP	0.0433759	-23.016	EPDR1	0.742814	-0.969812	GORASP1	0.53777	-1.57925	TMEM165	0.712402	-0.267774	ZNHIT2	0.0954719	-1.92081
SSX2IP	0.0669895	-2.0595	JMJD7	0.00962875	-23.3399	ARL10	0.65726	-0.96885	ATN1	0.440353	-1.0713	EFHD2	0.567557	-0.205069	SZT2	0.0613832	-2.08269
CDADC1	0.000324749	-1.92892	ZNF211	3.71e-08	-25.3998	KCTD9	0.273814	-0.966988	TTLL7	0.146479	-23.4008	SH2D1B	0.1775	-2.02223	BMT2	0.00252996	-2.21773
NIP7	0.00902343	-1.28326	ZNF446	9.41e-05	-24.3812	TRUB2	0.429584	-0.964544	C9orf3	0.293967	-2.13626	ZNF566	0.339104	-1.78504	CCNK	0.0153704	-1.04246
KNSTRN	0.111943	-22.5963	AC132192.2	0.0355608	-22.9511	DNAAF5	0.722627	-0.96431	TMSB15B-AS1	0.53118	-21.8648	RPS19BP1	0.683875	-0.203196	AC008549.2	0.0859949	-23.1076
EEF1AKMT1	0.00258099	-24.0588	RAB11B-AS1	6.66e-06	-24.8766	ZNF865	0.405331	-0.963994	TRAV25	0.240409	-23.0437	TST	0.284837	-22.2346	SLBP	0.00813736	-1.17393
IL18BP	0.00338835	-1.86066	FAM185A	1.05e-05	-24.9072	MAN2A2	0.41705	-0.963459	AC099850.1	0.24325	-23.0917	RRAS2	0.285362	-0.752109	TAP2	0.00839929	-2.05152
SP110	0.130472	-0.592655	ETFBKMT	0.0516009	-23.2285	KBTBD8	0.7552	-0.960355	RC3H1	0.547352	-0.291236	TOMM5	0.732013	-0.171409	POLG	0.105051	-1.19713
NCOA6	0.0391541	-1.56256	DPF3	0.00260496	-24.0931	ATRIP	0.571081	-0.958746	MED18	0.401245	-1.47636	TBC1D24	0.490516	-20.8639	CCDC66	0.0450358	-1.5578
ISCA2	0.210227	-0.810299	PYCARD-AS1	0.141805	-22.2372	MBLAC1	0.844173	-0.958723	ZC3H12D	0.680311	-1.04144	ZNF805	0.843411	-0.340821	RBM12B	0.15404	-1.87287
ZNF688	0.00805831	-2.48571	AC078846.1	8.6e-05	-24.4233	PCOLCE	0.426485	-0.95788	BCL3	0.29335	-0.835465	EIF3J-DT	0.334192	-1.01504	UBE2J2	0.0147236	-1.31924
SLC37A1	0.215792	-1.34061	CLIP2	0.141805	-22.3299	NEO1	0.84751	-0.955385	AC104118.1	0.68579	-1.37498	MEF2A	0.847279	-0.224422	NBEAL2	0.160613	-1.13268
JAKMIP2	0.114274	-1.22952	ZNF200	0.0348421	-23.5024	HEATR5A	0.722061	-0.952544	AP001020.3	0.53118	-21.3678	GGNBP2	0.682036	-0.213893	C5orf34	0.0854754	-22.9718
PTGR2	0.111943	-22.5816	NPL	0.0356439	-22.8783	CDKN3	0.722627	-0.951717	KIF14	0.53118	-20.9856	SPOUT1	0.683875	-0.5444	MCRS1	0.0883753	-1.18739
EZH2	4.44e-08	-25.5556	CCDC159	1.76e-13	-26.2525	UBASH3A	0.0808664	-0.951344	CD300C	0.0388453	-24.0237	RPL3	0.034085	-0.376453	MCL1	0.000110858	-1.21424
RINL	0.00787193	-2.37765	LATS2	7.94e-05	-24.4795	ADPRM	0.424046	-0.95081	XRCC2	0.288435	-23.3162	SMN1	0.32275	-22.5384	MFF	0.0146844	-1.03809
CDK10	0.227313	-1.15781	RAB4B-EGLN2	0.143361	-22.0072	AC007038.1	0.851773	-0.950425	PIAS2	0.694581	-0.444008	PSKH1	0.852594	-0.436454	TST	0.163066	-22.1525
SUMO2	0.00818148	-0.623708	TNFRSF25	7.41e-05	-24.8746	ESS2	0.423708	-0.949213	APPL2	0.288018	-1.43301	C20orf204	0.318488	-22.6052	GSC	0.0131434	-23.8226
SIGLEC7	0.00017161	-24.5836	PIK3CB	1.72e-08	-25.8434	MCM5	0.257716	-0.94913	AL590399.1	0.138806	-23.4084	GSTP1	0.170678	-0.380007	WBP11	0.00231477	-1.20048
USP42	0.0526517	-1.50245	INO80B	0.00432708	-23.9587	ADCK5	0.607378	-0.947598	AL033527.3	0.405804	-22.3545	NMUR1	0.502717	-0.705946	MPHOSPH10	0.0535726	-1.15371
ZNF823	0.0729377	-22.7419	MAP3K9	0.0111483	-23.6497	CPEB3	0.669943	-0.945761	PSMC6	0.455148	-0.382964	NHP2	0.582412	-0.287612	DNTTIP2	0.0667775	-0.700464
CACNA2D2	2.39e-05	-25.1687	KLHL11	1.28e-09	-25.8491	SMG6	0.195418	-0.945309	AC005070.3	0.103473	-23.976	ZNF606	0.125775	-23.1135	NEDD4	0.000783143	-24.4495
ODF2	0.15663	-1.05358	LINC00886	0.0667131	-22.7507	NUDT13	0.774955	-0.941486	FAM13B	0.577633	-0.326562	GZMM	0.764427	-0.116182	INO80D	0.113418	-0.976292
CD79B	0.134022	-1.49949	SRR	0.0576591	-22.7911	A1BG-AS1	0.761189	-0.939763	SOX4	0.555384	-21.8549	ARFRP1	0.742165	-0.319527	ZNF322	0.10835	-1.93665
PCLAF	0.00102778	-24.4816	UBE2M	6.48e-07	-25.2209	ZNF611	0.335438	-0.938315	PNISR	0.203367	-0.309607	RUNDC3B	0.223535	-22.86	PDPK1	0.00505494	-1.7457
SDE2	0.0386034	-1.30508	RLN1	0.00245394	-23.9131	ZBTB6	0.564009	-0.93791	SOX12	0.401245	-22.0935	WHRN	0.490516	-0.746325	CENPBD1	0.0430073	-23.5268
VAV3	0.0731247	-1.30468	APOA1	0.0103127	-23.4474	AC139887.2	0.665045	-0.93689	MAP4K4	0.448914	-0.621127	RBM6	0.57604	-0.379308	RAB11FIP2	0.0649546	-1.99506
ZNF507	0.00309396	-2.10164	SAP30L	8.1e-06	-25.052	CKS2	0.40849	-0.936517	SPATA20	0.24144	-0.92317	FKBP7	0.284837	-22.3288	USP13	0.00750452	-24.1523
KLC1	0.214449	-0.940927	AC009053.2	0.141805	-22.0515	AC068896.1	0.846571	-0.936463	RXRB	0.685166	-0.429834	GBP3	0.846142	-0.216682	TRAM1	0.158882	-0.531303
SPAG5	0.186554	-22.2932	PLGLB1	0.109219	-22.7727	AL136987.1	0.828826	-0.936344	TTC37	0.657497	-0.385123	LSM3	0.827945	-0.149185	EML5	0.138379	-22.6748
TPCN2	5.36e-05	-24.9422	PLK3	3.37e-09	-25.7139	CNOT3	0.220194	-0.935239	AC009093.2	0.122752	-23.7774	SCN5A	0.13466	-23.3097	RNF138	0.00130099	-1.57685
ATL3	0.114009	-0.993189	BRAF	0.0511613	-2.02293	KHDC1	0.722061	-0.93514	KLHL35	0.53118	-20.974	RSL1D1	0.676489	-0.219268	A2M	0.084898	-23.2616
SLC25A11	0.16156	-1.12616	SGK494	0.0694591	-23.2184	SMARCA5-AS1	0.779834	-0.934894	GUF1	0.586017	-0.609675	SPSB2	0.771186	-0.944445	OGFRP1	0.112872	-22.4903
FUCA1	0.00117718	-24.3056	ROCK2	9.09e-07	-25.5185	C5orf51	0.338272	-0.933623	TMEM115	0.208376	-1.21609	GFER	0.227646	-0.866109	YTHDF3-AS1	0.0050046	-23.9334
SETD6	0.00251324	-23.9445	TMEM69	6.4e-06	-24.8388	SLC39A4	0.403205	-0.933529	RBPJ	0.240409	-0.793759	AC005899.6	0.284837	-22.3034	CARNMT1	0.00786369	-1.83209
MGAT1	0.216205	-0.712331	VPS28	0.165633	-0.983453	ZNF775	0.84751	-0.933142	AC092747.4	0.68528	-1.31523	MRPL42	0.846247	-0.245587	GNB2	0.160426	-0.497966
CAMK2N1	0.049711	-22.942	ALKBH8	0.00413837	-23.7454	CHEK1	0.603848	-0.932993	AC079807.1	0.404706	-22.414	AC015819.2	0.497736	-21.738	MAP2K2	0.0527561	-1.30279
POLR3K	0.0481392	-1.73525	BORA	0.00357151	-23.7233	SGSM2	0.59232	-0.932871	PIAS1	0.401326	-0.361213	AC124045.1	0.490516	-21.7731	CUL7	0.0476187	-23.7482
MTCH2	0.217036	-0.935371	CASTOR2	0.141805	-21.9151	ZHX1-C8orf76	0.84751	-0.932066	RNF141	0.68579	-0.602493	SOCS3	0.8466	-0.308428	PPP4C	0.160984	-0.560005
CTPS2	0.0526568	-23.0225	SDSL	0.00537809	-23.7738	WDR27	0.618696	-0.931479	CCDC30	0.411391	-22.381	NADK2	0.515546	-1.44902	CALCB	0.0541292	-23.1365
AC004951.1	0.00108352	-24.5553	WDR73	7.85e-07	-25.1651	TRABD2A	0.335994	-0.930318	PANK2	0.203488	-0.856647	LRRC37A	0.22401	-23.0023	CUL4B	0.00483108	-2.647
TIMELESS	0.00167624	-24.0463	AC016831.5	2.55e-06	-25.4796	NUDT9	0.365629	-0.92993	GPSM2	0.23354	-22.6969	NKD1	0.245127	-22.924	ZNF280C	0.00587256	-23.9815
ADAP1	7.52e-08	-25.7094	PTPRM	4.28e-13	-26.3538	REV1	0.0905207	-0.929354	ORC6	0.0430079	-24.2982	AC008040.5	0.0353187	-24.1365	JAK1	0.000137261	-0.932468
CUEDC2	0.194081	-0.70623	EML5	0.117236	-22.5081	SNAI3-AS1	0.831067	-0.929265	B3GNTL1	0.660809	-0.596047	AGPAT3	0.83166	-0.389469	TRAF3IP2-AS1	0.140073	-22.9543
TOP2A	0.00623585	-24.1208	EID2	6.64e-05	-24.5621	CDYL	0.421529	-0.929127	EXOSC8	0.285349	-0.738556	IFNGR2	0.314872	-22.3556	UBAP1	0.0135078	-1.42535
ACOT8	0.193986	-1.06201	ACACB	0.118349	-22.8228	AL356019.2	0.831067	-0.928544	ZNF407	0.661274	-0.603132	CLCF1	0.831708	-0.470257	RNF20	0.142184	-1.17805
NPC1	0.00975158	-1.66904	UNC119B	0.000114036	-24.4895	FURIN	0.431818	-0.928126	LINC00909	0.305376	-0.890118	SNHG15	0.355021	-0.566935	LINC01891	0.0152416	-23.4846
UBXN1	0.200956	-0.425272	TBC1D22A	0.155248	-1.70454	BX293535.1	0.836353	-0.92811	ZNF687	0.671328	-0.698927	SLC25A43	0.837365	-0.471308	IL6R	0.144995	-2.06083
STPG1	0.118139	-22.5084	ATXN7L2	0.0416197	-22.9692	GINS4	0.738358	-0.927535	KIDINS220	0.536084	-0.407856	AL683807.1	0.707527	-1.08496	G3BP2	0.0952638	-0.600737
GPATCH2L	0.027517	-1.63422	PVRIG	0.00112639	-24.1444	GNAQ	0.537788	-0.926701	NACC2	0.37138	-1.1742	EEA1	0.407772	-0.672427	ZNF275	0.0348965	-2.34253
TMEM189	0.000328654	-2.37707	TRAPPC12	4.56e-08	-25.5124	FKBP4	0.277154	-0.926585	NUDT13	0.149739	-23.5522	A2M	0.179902	-23.344	MYO19	0.00256768	-2.66019
CARD19	0.218887	-0.674567	ATG9B	0.141805	-22.0334	CD79A	0.848474	-0.926466	EMSY	0.687363	-0.460543	SLC39A10	0.847966	-0.18554	MAPKAPK2	0.16212	-0.763011
ARVCF	0.0309373	-23.1344	SPG7	0.00581065	-2.05441	LINC00954	0.541491	-0.926406	HIST1H2AM	0.395936	-0.87864	LINC02273	0.443008	-1.60896	TTC39C-AS1	0.0372995	-23.3344
AL132780.1	0.114338	-22.5868	ANKS1A	0.0389125	-22.8911	FANCB	0.733489	-0.925935	TTYH3	0.532597	-21.3116	CRYZL1	0.699553	-0.369731	FDX2	0.0893344	-23.0097
TBL3	8.16e-09	-25.6409	TRIM52	2.37e-14	-26.3604	THYN1	0.0582939	-0.925587	CD44	0.0320614	-0.478257	TFCP2L1	0.0221992	-23.9035	ZNF282	4.81e-05	-25.1265
MELK	0.123363	-22.6324	AC104118.1	0.0459721	-23.3152	SPATA24	0.748688	-0.924115	SNX5	0.54211	-0.391827	INCENP	0.722534	-0.795133	MPPE1	0.0998753	-0.78215
ZIK1	0.179355	-22.4891	FAM19A1	0.101892	-22.6012	AC134669.1	0.825901	-0.922513	FASN	0.649257	-0.747509	DNAL4	0.823325	-0.512623	HIST1H3A	0.133508	-1.91642
MAVS	0.0701532	-1.6555	RHOBTB2	0.00999999	-23.4914	MFGE8	0.659435	-0.922436	SLFN13	0.445558	-0.759743	IGLV2-14	0.57092	-1.01132	ASNSD1	0.0630139	-0.990836
CELSR3	0.192293	-22.8161	S100A9	0.122411	-23.497	ST8SIA1	0.832245	-0.92142	PPP2R5A	0.66426	-0.328694	SGPP1	0.833125	-0.481875	FAM174B	0.142012	-22.8002
LINC01446	0.194667	-22.6209	SNN	0.126259	-22.6877	AC006299.1	0.833947	-0.919446	RPS6KB1	0.66708	-0.53251	SLC25A33	0.834251	-0.382692	RPL27A	0.145964	-0.392657
NHLRC3	0.0357704	-1.34018	ZFPM1	0.00189405	-24.0666	RNASEL	0.547442	-0.919403	MAP1A	0.401245	-22.101	CDR2	0.466852	-0.84633	ZNHIT6	0.0414918	-1.47913
MKS1	0.0095537	-23.7278	GEMIN8	0.000146927	-24.4172	NIT1	0.440537	-0.918875	P2RX5	0.306637	-22.5208	TRGC1	0.371387	-0.717367	FOXP4	0.0167254	-23.7497
SYTL3	0.0967608	-0.622773	PXN	0.0417622	-1.34239	AARS2	0.700362	-0.918766	CDCA4	0.512865	-0.55463	HSD17B12	0.653328	-0.624966	AAAS	0.0794848	-1.67602
AL139089.1	0.0294663	-23.8638	CD68	0.00143101	-24.2637	FANCG	0.541017	-0.918548	TMC8	0.387773	-0.334064	HDGFL3	0.43464	-0.711456	PROCA1	0.0364466	-23.2307
PTBP3	0.233014	-0.529468	AL392046.1	0.145013	-21.9785	AC091045.1	0.852241	-0.917533	PARP11	0.696786	-0.583151	TMEM258	0.856927	-0.0837427	SCARF2	0.163066	-22.1457
PRIMPOL	1.7e-05	-24.9882	COQ8B	4.69e-10	-25.8533	ENO2	0.186516	-0.917529	GSTZ1	0.0950149	-23.4266	DTL	0.110823	-23.0395	CSNK1G3	0.000785555	-1.63729
AC243829.2	0.0327099	-23.2619	GTPBP2	0.00178438	-24.1226	ZNF268	0.54599	-0.916931	API5	0.401245	-0.4635	LCLAT1	0.460867	-1.19191	CBL	0.0407089	-1.46385
NAIF1	0.228834	-1.69591	ITSN1	0.143917	-22.1193	GRAMD1C	0.852227	-0.916498	TBCE	0.696131	-1.42407	RRAGC	0.855739	-0.275215	ZNF341	0.163066	-22.232
TTI2	0.199086	-1.70475	LAMTOR3	0.150122	-1.71363	MAP3K14-AS1	0.836137	-0.91476	CRTC3	0.670434	-0.408873	ICAM3	0.836219	-0.0922127	POLR2G	0.14675	-0.611965
OSBPL5	2.2e-16	-3.55986	PLCL2	4.79e-21	-26.9863	PTGER4	0.00214653	-0.91414	NFKBID	0.00305628	-24.9305	RPL23A	0.00228005	-0.627558	SYAP1	2.02e-06	-2.02724
RGS5-1	0.0791994	-22.9221	GRASP	0.0158261	-23.6228	ZNF280C	0.68956	-0.914063	NBPF10	0.47881	-0.697313	LMNA	0.616761	-0.341049	TCF7L2	0.0748656	-1.72046
BNC2	0.123549	-22.9336	ADCK1	0.0467493	-23.3247	GK	0.74944	-0.913787	ING1	0.542918	-0.838314	INF2	0.724931	-0.803895	MTMR10	0.0990251	-2.01092
PEA15	7e-05	-2.90983	FASLG	3.43e-09	-25.7343	ZBED1	0.22141	-0.913514	KANTR	0.122752	-2.54471	SYNPO2	0.134826	-23.3055	ZNF766	0.00130099	-1.65571
LPP	0.1532	-0.747274	TUT1	0.0640322	-23.0883	TMEM86B	0.772733	-0.911492	GSTM1	0.575016	-0.453909	NOSIP	0.761572	-0.18092	TRMT1	0.112872	-1.23699
TBC1D22B	0.1841	-1.72172	LGALS4	0.103576	-22.3818	AL354822.1	0.826131	-0.910564	TP53BP1	0.650943	-0.60238	SLC9B1	0.82493	-0.801393	PPTC7	0.136544	-1.3424
SPTY2D1OS	0.176661	-22.3863	ZFYVE9	0.100249	-22.559	WDR19	0.819962	-0.909737	CSDE1	0.643972	-0.177336	PRAF2	0.820466	-0.330043	SGMS1	0.131287	-1.2009
DCLRE1A	0.0808615	-23.1739	CCPG1	0.030375	-2.12869	FBLN5	0.694788	-0.908978	GGA1	0.485091	-0.47038	LITAF	0.627385	-0.152022	TMEM186	0.0755152	-22.8569
MRPL48	0.0570027	-1.24233	TRBV6-1	0.0060105	-24.3352	AP000787.1	0.625096	-0.908309	DHRS4L2	0.418926	-0.607996	POLR1A	0.531933	-0.855333	SH3YL1	0.0572025	-1.7638
HIST1H3G	0.179478	-22.2467	CKB	0.101987	-22.3903	BRIP1	0.825901	-0.903275	ITPRIP	0.65042	-0.302361	ATP6AP1	0.823325	-0.14585	TAPBPL	0.135596	-0.687161
AL513550.1	0.0568043	-23.2784	AC138969.1	0.00655991	-23.8265	PPP1R13B	0.635082	-0.903018	TIGD2	0.422639	-22.3435	TMEM237	0.539732	-1.49984	ANKHD1-EIF4EBP3	0.0572025	-23.2976
AGAP5	0.169807	-22.4224	AC093673.1	0.0927593	-22.6225	TBCE	0.806149	-0.902851	ERCC6	0.626036	-0.569516	KLHDC7B	0.803237	-0.396918	FKTN	0.122442	-23.0418
COLGALT2	6.81e-06	-25.2227	C6orf47	1.09e-10	-25.9744	TATDN1	0.167081	-0.902364	OPN3	0.0829567	-23.7407	AC135457.1	0.0952062	-23.2659	IFT80	0.000434027	-24.6207
UQCR10	0.0156451	-0.711261	RIC8B	0.0002784	-24.5679	RETSAT	0.486809	-0.901086	MACROD1	0.317897	-1.58762	RHNO1	0.371387	-0.909872	DOCK10	0.022863	-0.983613
RSBN1L	0.0126111	-1.04812	ZNF28	0.000183765	-24.526	ZNF692	0.454126	-0.900574	AL391069.3	0.308631	-22.3152	AC016394.1	0.371387	-21.9235	HNRNPA3	0.0196328	-0.634927
MAPRE2	0.0402638	-0.770116	MPV17L2	0.00259504	-23.9014	BEST1	0.569266	-0.899394	AC021739.4	0.401245	-21.7408	PLCB3	0.490516	-21.2449	AMBRA1	0.0450358	-1.83178
MKNK2	0.00378903	-1.61108	SP140L	0.000311903	-2.81046	TBC1D7	0.41705	-0.898429	TRIB3	0.245304	-1.76279	IDH1-AS1	0.286226	-22.1739	VCL	0.00922921	-1.38958
APAF1	0.00464893	-2.57388	HTD2	3.32e-05	-24.569	AKAP7	0.41705	-0.897584	INPP4B	0.260661	-0.699018	TRBV14	0.293085	-23.3668	RALGAPB	0.0111773	-1.82989
GATB	0.053547	-22.8597	ERP27	0.00565225	-23.9045	ZNF461	0.620424	-0.897582	PEX3	0.414382	-0.817983	AC114490.3	0.519766	-1.46147	IFNG-AS1	0.0549153	-23.1425
YTHDF1	0.054218	-2.16539	GFOD2	0.00561429	-23.677	AC007383.2	0.619593	-0.897269	GINS3	0.413091	-22.1005	SNRPD2	0.519959	-0.209951	GPR25	0.0547152	-23.0582
LINC00663	0.0756258	-22.8903	LFNG	0.0141156	-23.3562	CCRL2	0.67818	-0.897115	B4GALT4	0.464249	-0.553745	LINC01534	0.598606	-1.31615	TRMT6	0.0689093	-2.11328
YME1L1	0.154259	-0.632058	LRRC75A	0.0648077	-23.2009	IFNL1	0.773271	-0.896368	MCRS1	0.575904	-0.427127	SEC11C	0.762335	-0.174648	KIF18A	0.111891	-22.7174
HDDC2	0.154195	-0.628581	FAM157C	0.0648077	-22.8739	FBP1	0.773177	-0.896349	TSPOAP1	0.575779	-0.589144	PTPRCAP	0.762335	-0.111715	C1orf53	0.111858	-22.5116
CALR	3.41e-06	-1.1374	TLK2	6.63e-12	-26.1466	HPGD	0.128442	-0.895383	YIPF6	0.0623188	-1.40912	NSA2	0.0636205	-0.524131	PCNX1	0.000280487	-1.97587
COPZ1	0.000143385	-1.56242	MMP23B	6.04e-09	-25.648	ING5	0.241407	-0.895187	SLX1A	0.131489	-23.1986	AC015912.3	0.148851	-2.22764	SMURF2	0.00138201	-24.4667
NAXE	0.00889798	-1.09463	ZFP1	8.61e-05	-24.4125	AKT1S1	0.426676	-0.893935	CYSTM1	0.29335	-1.65392	SURF4	0.336381	-0.474573	SUGP1	0.014547	-1.75357
FEM1A	0.0612128	-2.06933	RSPH3	0.00735052	-23.7434	CDK2	0.647986	-0.892149	TICAM2	0.424591	-22.5092	USP5	0.545852	-0.534262	SYTL3	0.0600912	-0.66711
EFCAB7	0.206619	-1.68076	ZNF341	0.141805	-22.0654	OIP5	0.842018	-0.891663	MRNIP	0.677299	-0.611355	WARS	0.842309	-0.228671	XRCC2	0.149972	-23.0968
WDR62	0.121344	-22.6593	AC010969.2	0.0447709	-23.5094	URB2	0.74496	-0.891139	YAF2	0.5383	-0.422972	CREBL2	0.719749	-0.615589	TRIM46	0.0952638	-23.0974
VANGL1	9.43e-07	-25.2359	AGAP2	5.79e-12	-26.2271	HSPH1	0.124691	-0.891058	ZNF718	0.0606725	-1.5067	DBNL	0.0610632	-0.713231	PPFIBP2	0.000202789	-24.9561
RDH10	0.202899	-22.5532	LINC00630	0.141805	-22.0692	FAM19A2	0.841324	-0.890675	DNHD1	0.677191	-1.02814	TTLL4	0.841918	-0.718027	PARVG	0.153112	-0.714337
POLR2J3	0.148731	-1.89061	TTC30A	0.0620999	-22.6855	KIF11	0.770855	-0.89041	APOBEC3B	0.572191	-21.8212	MAN2C1	0.758584	-0.33511	SPTBN5	0.111614	-22.6577
PIP5K1A	0.0557329	-2.09264	RSRP1	0.0155539	-1.22425	AP002495.2	0.622614	-0.890397	MAFB	0.417782	-22.3006	TRPT1	0.525876	-0.609885	SSH2	0.0576822	-0.69973
IP6K1	0.114009	-1.53085	B9D1	0.0358314	-22.9381	FAM221A	0.72325	-0.890119	AC087632.1	0.53118	-21.5226	BLOC1S1	0.684911	-0.203293	SNAPIN	0.0876193	-1.41901
NAE1	0.247636	-0.767833	AL353608.2	0.176307	-22.3644	PRSS53	0.877157	-0.890086	S1PR5	0.723423	-0.172823	COG5	0.877613	-0.204693	GOT2	0.170545	-0.964692
MFSD1	2.64e-09	-3.08719	BTBD9	2.35e-15	-26.5497	AL138963.3	0.0433391	-0.889239	L2HGDH	0.0247152	-23.9377	DPF3	0.0170504	-24.3437	NFYA	3.36e-05	-25.1173
MAST3	0.0632619	-1.50047	SDHAF4	0.00774345	-23.6908	SLC18B1	0.649006	-0.889108	PSPN	0.429243	-22.4786	CCHCR1	0.552555	-1.07281	ZNF585B	0.0584622	-23.1762
SEC24B-AS1	0.0829862	-22.9222	OSBPL11	0.0189473	-23.4705	OTUD7A	0.697973	-0.888368	SLC25A32	0.48943	-0.424391	RTKN2	0.633313	-1.2576	AC243829.4	0.0762389	-22.7351
SRXN1	0.0554438	-23.0093	ITGAM	0.0161073	-1.9767	CENPP	0.629884	-0.888108	AC009118.3	0.419985	-22.2061	FKBP2	0.537694	-0.378133	MTG1	0.0585116	-0.942004
HSH2D	0.0102882	-1.52742	BFSP1	0.000133029	-24.4922	PRDX3	0.435968	-0.8875	LINC00630	0.306372	-22.4548	WDR83OS	0.367325	-0.300265	AC007114.1	0.0158346	-23.4917
SIGLEC9	0.00223645	-24.284	FNIP2	4.85e-06	-25.1286	MMS19	0.396947	-0.887432	ZNF691	0.236706	-22.6591	PGK1	0.270884	-0.350537	ABCA3	0.00686518	-24.1769
CLSTN3	0.0188056	-1.10212	CCDC125	0.000445867	-24.4469	ATP10D	0.501703	-0.887391	ZFP3	0.329193	-22.682	CHAC2	0.372451	-21.9139	EIF3E	0.026238	-0.64877
DGKQ	1.17e-07	-3.47118	ZNF264	4.92e-13	-26.2687	PEF1	0.0927437	-0.887306	ZC3H18	0.0439048	-0.951963	NAPRT	0.0366444	-1.59891	WDR77	0.000104205	-3.00667
SUSD1	0.0237267	-1.84967	FBXO46	0.000811174	-24.0359	LIMK2	0.537788	-0.885167	C2CD2L	0.355808	-1.5738	HNRNPA1P48	0.389665	-1.72977	VHL	0.0321424	-1.01703
AGAP2	0.246935	-1.02102	AC005224.3	0.151391	-22.3618	RGS16	0.863041	-0.885116	SLC25A24	0.70948	-0.354047	VIPR2	0.865539	-0.359902	PRSS21	0.163612	-22.1407
EIF4ENIF1	1.51e-06	-25.3993	SDHAF2	1.14e-11	-26.0051	MKNK1	0.136473	-0.885095	TMEM237	0.0667789	-24.0328	LINC00526	0.0663901	-23.3603	TMEM241	0.000278485	-24.8212
ANKRD11	0.0829845	-0.827115	PPP1R3F	0.0159293	-23.4129	HIST2H2BF	0.690024	-0.884247	SMARCAL1	0.479271	-0.870056	SLC25A51	0.617263	-0.533718	SLC7A6	0.0746305	-2.09156
FXN	0.0019353	-24.3846	COQ6	3.69e-06	-25.2868	PSMB5	0.388064	-0.883733	FKBP15	0.235234	-1.07402	S100A9	0.258628	-23.7467	HSDL1	0.00644494	-23.9539
SLC39A1	0.244025	-1.12977	ALS2CR12	0.149456	-22.2853	FOXD2	0.861243	-0.882604	FAM193A	0.703571	-0.455752	TMEM251	0.861661	-0.631047	FBXO44	0.164325	-0.968624
AL355816.2	0.125237	-22.8229	LINC00565	0.049746	-23.4395	AL133338.1	0.75358	-0.882268	DMTF1	0.545179	-0.375777	PUS1	0.731151	-0.658239	ZNF512	0.104132	-1.37772
B4GAT1	0.0786285	-22.7314	CMC4	0.0155923	-23.2051	CLUAP1	0.689403	-0.882207	PAN2	0.477058	-1.01964	BARD1	0.614836	-0.687613	ZNF75A	0.0741394	-1.46559
TIPRL	0.21195	-0.699908	LINGO3	0.141805	-22.1242	IGF1R	0.84446	-0.8817	UBN2	0.680941	-0.661382	RANBP3	0.843411	-0.283046	RGS10	0.156514	-0.532575
CDC14B	0.244423	-1.6085	ZNF879	0.149565	-22.4727	AC098850.3	0.861336	-0.88028	OGG1	0.703912	-0.509606	HIST1H3C	0.861743	-0.5142	RB1	0.164346	-0.797552
POLR2F	0.0529642	-0.901857	SPATA6L	0.00420317	-23.7036	GID4	0.605116	-0.879166	MED29	0.404972	-0.72423	DAP	0.498734	-0.541374	LOXL1	0.0513281	-22.8771
NOTCH2	0.213202	-0.993902	P2RX5	0.141805	-22.1352	BAIAP3	0.84446	-0.878969	FBXL19	0.682274	-0.990737	VPS35L	0.843411	-0.322143	S1PR1	0.157151	-0.731459
HECTD3	0.24339	-1.01728	BX255925.3	0.148825	-22.2884	ZNF607	0.858798	-0.8789	CXorf40B	0.703284	-0.45416	LPCAT1	0.861526	-0.164192	AL132639.2	0.163218	-22.3231
POLRMT	0.242725	-1.67108	IQCK	0.148876	-22.2814	JRKL	0.860394	-0.878013	TPCN2	0.703351	-0.742165	SELENOS	0.861526	-0.121507	TMEM80	0.164286	-1.04508
ATP5S	0.0668133	-1.09204	ACCS	0.0095561	-23.4617	HIST1H2BH	0.655901	-0.876521	TUT4	0.439419	-0.339021	TRAV8-6	0.566561	-1.3935	AGAP6	0.0599146	-23.2725
NSMCE2	0.00831874	-1.78091	SLC39A3	8.42e-05	-24.5766	C5orf15	0.426485	-0.875624	B3GAT3	0.291236	-0.545404	AC005034.3	0.329627	-22.8139	TPRA1	0.0141054	-2.43444
TXN2	0.152954	-0.677547	SPDYE1	0.0640322	-22.8197	LRRC8B	0.772741	-0.875436	MAP2K7	0.575258	-0.42582	EVI2A	0.761665	-0.349245	CENPC	0.113174	-0.608036
HIST1H2BL	0.111219	-22.5192	KLC4	0.0308978	-23.3839	LMO7	0.718313	-0.875381	CARNS1	0.53118	-0.931646	SRF	0.672648	-1.12121	AC103724.3	0.083173	-23.009
BIN2	0.00303388	-0.756421	PBX3	5.44e-06	-25.2368	CCDC65	0.39825	-0.87521	SLC12A2	0.236852	-1.91	BOLA3	0.274749	-0.719684	ARHGEF6	0.00768107	-1.27295
SPDYA	0.166942	-22.1016	AC116366.3	0.109515	-1.24846	TNFSF13B	0.791807	-0.874507	DDX56	0.601321	-0.502616	FAM162A	0.785912	-0.216365	MB21D2	0.116455	-22.4813
C18orf25	0.0521123	-1.7365	MTMR8	0.00403123	-23.8311	CA11	0.602136	-0.872513	NPM2	0.403948	-22.1761	FSIP1	0.49707	-21.7916	PRCC	0.0517725	-1.40301
KLHL25	0.0979933	-23.4054	NECAP2	0.0419407	-2.05968	ALG14	0.705363	-0.871317	CLSTN3	0.518244	-0.367117	CWC22	0.663606	-0.465214	MAP4K4	0.0811695	-1.2971
NADSYN1	0.0668788	-0.928031	ZNF624	0.0093391	-23.6915	LINC00278	0.65419	-0.870066	PPP1R16B	0.437578	-0.466036	ISG20L2	0.565619	-0.421453	APEH	0.0615231	-1.08646
HERPUD1	0.246935	-0.40382	HOMER1	0.151793	-22.4392	KIF3C	0.863931	-0.869609	DCTN5	0.70948	-0.504991	CPSF4	0.866234	-0.31907	KIF19	0.164604	-1.71709
RRBP1	0.0117738	-1.28323	URGCP	0.000164718	-24.5164	NOC3L	0.448932	-0.868624	PILRA	0.307848	-22.7101	AL645941.3	0.371387	-21.951	ZNF184	0.0174138	-23.7039
AL049869.3	0.050143	-23.1392	CHKB-DT	0.00430237	-23.7706	ZNF316	0.606619	-0.86815	SFSWAP	0.405933	-0.394913	ZFAS1	0.500914	-0.257109	PELO	0.0527207	-1.78334
STAT1	0.246309	-0.709386	GRAMD1C	0.149881	-22.1687	SLC29A2	0.861336	-0.868077	DCTN4	0.705676	-0.292116	MRPL58	0.862771	-0.202853	ITCH	0.164346	-0.677541
YARS	0.159649	-0.790682	AC016355.1	0.0673842	-22.7754	PROCA1	0.778887	-0.867798	AC124016.2	0.581562	-21.9308	TMEM50B	0.76789	-0.247641	PRR29	0.112534	-22.5386
AC137767.1	0.220008	-1.04527	DISP1	0.142348	-21.9649	SNED1	0.848823	-0.867095	ZNF281	0.689522	-0.332772	GSK3A	0.84832	-0.334142	TMEM214	0.163066	-1.25104
LFNG	0.0203616	-23.4708	AC005332.7	0.00063121	-24.6238	HDAC6	0.518987	-0.865583	NEMF	0.343492	-0.398251	CDK2	0.380485	-1.68296	CNNM4	0.027464	-23.5902
ZBP1	7.64e-30	-3.4099	UNC119	4.62e-26	-27.3083	LEPROTL1	1.21e-05	-0.86459	SREK1	4.41e-06	-1.40701	TRAV35	0.000143907	-3.35734	PDK1	1.12e-08	-26.087
TBL1XR1	0.0565587	-1.37297	MFSD12	0.00599245	-23.5835	NBPF1	0.625092	-0.864187	AL137003.2	0.418203	-22.3946	DPM2	0.531933	-0.477048	KLF8	0.056261	-23.3626
CAPZB	0.0299966	-0.577542	SIGLEC9	0.00130078	-24.1689	UBXN10-AS1	0.540155	-0.863949	KIF13B	0.377479	-0.544938	SLC25A14	0.421523	-1.593	KIAA0895L	0.0356288	-23.1598
AC093673.1	0.113862	-22.7369	HSPA1B	0.0380969	-22.8711	IL11RA	0.728943	-0.863638	PAX8	0.53118	-21.2724	CNIH1	0.695567	-0.293242	FKBPL	0.0884285	-22.9217
TRAF3IP2-AS1	0.143337	-22.902	AP1S2	0.0840151	-1.89304	LFNG	0.768311	-0.862167	DCAF11	0.567726	-0.363156	MRTO4	0.75532	-0.481855	AC091729.3	0.111082	-22.6826
NEDD1	0.0526958	-1.36555	CTNS	0.00431657	-23.7283	NKRF	0.606958	-0.862067	ATP8A2	0.405771	-22.4062	P4HTM	0.502599	-0.617612	VCPKMT	0.0533409	-1.23346
C6orf106	0.032378	-1.26664	ABCG1	0.00147886	-24.2049	MORC2	0.541017	-0.861861	PRMT6	0.391998	-1.93216	ABHD16A	0.439057	-0.705873	PNPLA4	0.0367713	-23.123
MSH5	0.0342729	-23.3284	LACTB	0.00213527	-23.8304	TRAV17	0.552972	-0.860267	KCNC4	0.401245	-21.9072	RHOB	0.476092	-1.05904	VASH1	0.0410994	-23.7166
ITGB7	1.48e-11	-1.78029	FBRS	2.86e-18	-26.9133	ARHGEF3	0.0089704	-0.860075	SLC33A1	0.00843586	-24.805	RPS27A	0.00491509	-0.474428	OARD1	6.67e-06	-2.65508
TMEM254	0.223081	-1.64867	PILRA	0.142564	-22.3243	SIGLEC10	0.850521	-0.859913	PDCD6IP	0.694067	-0.251502	PPIH	0.848702	-0.153112	AC005899.6	0.163066	-22.2212
UBXN2B	0.22107	-1.16966	AP001496.1	0.142352	-22.0848	ZNF416	0.848823	-0.859409	BBS1	0.690221	-1.35693	AP4S1	0.84832	-0.440024	SUCLG2	0.163066	-0.78378
MYH15	0.246935	-21.7116	VPS33B	0.157312	-22.5808	Z83844.3	0.867581	-0.858678	CHD8	0.70948	-0.279604	ASPH	0.870321	-0.60409	CENPS	0.164346	-22.0941
UAP1	0.000403086	-2.09435	PER3	6.65e-08	-25.363	RUSC1	0.290752	-0.857965	BTAF1	0.16013	-0.753788	LTC4S	0.184748	-23.0879	USP28	0.00301596	-1.49869
ULK1	0.220897	-1.7239	TSPAN15	0.142412	-22.2005	ID1	0.850044	-0.857117	DAPP1	0.691075	-0.832492	NME3	0.84832	-0.146637	AC093635.1	0.163066	-22.1897
PBDC1	0.113066	-0.927858	IPO4	0.0292807	-23.6337	SIK1B	0.715352	-0.856543	CHAMP1	0.53118	-0.883843	MED18	0.667275	-0.90312	39326	0.0848004	-0.445594
CFLAR	7.01e-06	-1.42716	PEX13	3.25e-11	-25.9298	SENP2	0.141905	-0.856163	SIK3	0.0703611	-1.51311	RTEL1	0.0739779	-23.6812	SLC39A3	0.000312328	-24.745
CEMIP2	0.119888	-0.679622	TRIM7	0.0399252	-23.0761	HIST1H2AI	0.736027	-0.856017	TSC1	0.533373	-0.795503	ZNF10	0.702056	-0.630956	TMCO4	0.0918827	-1.6045
AMMECR1L	0.00264455	-24.4028	PIGN	7.78e-06	-25.0009	EBPL	0.405344	-0.855835	SNED1	0.240609	-22.7407	AC104695.3	0.284837	-22.3332	OPTN	0.00836517	-0.790804
PIGK	0.246935	-0.993359	CASP4	0.179931	-0.96993	CLIP2	0.864549	-0.85467	PRR7	0.70948	-0.541679	HIST1H4E	0.867253	-0.490111	TALDO1	0.165063	-0.587128
C11orf21	0.000666683	-1.54696	DNMT3A	1.42e-07	-25.3622	BZW2	0.315342	-0.85418	TAMM41	0.175923	-1.57742	ESYT2	0.211329	-0.757748	ERVK3-1	0.00357031	-1.79946
CD8A	2.44e-10	-1.44818	AKT3	2.97e-17	-26.889	HSPD1	0.013571	-0.853953	SRSF11	0.0124927	-0.58783	CDT1	0.00577609	-24.3583	PUS1	6.83e-06	-25.3687
SOS2	0.0144	-2.41247	BLOC1S5	0.000287239	-24.4905	AF165147.1	0.486809	-0.853284	PPP2R5C	0.318903	-0.263923	ROR2	0.371387	-21.984	TXLNA	0.0220966	-2.35552
AK9	0.0694854	-2.07836	EAF2	0.0100786	-23.4401	SFXN4	0.659578	-0.852836	TBC1D2	0.445558	-1.70273	PPA1	0.571226	-0.415043	AQP3	0.062775	-1.69826
C17orf53	0.167295	-22.1881	NOS3	0.0908311	-22.3412	ZNF527	0.797474	-0.852187	AMDHD2	0.610704	-0.586805	AREG	0.791506	-0.486901	RAP2C-AS1	0.118144	-22.8616
IL7	0.00127123	-24.4858	SEPSECS	1.14e-06	-25.2652	DDX11	0.341231	-0.851872	ADAM8	0.212408	-0.454237	DNAJC6	0.229404	-22.7462	PML	0.00569057	-1.45795
SPHK1	0.0217131	-23.3268	TNFAIP3	0.00436343	-1.57917	AIG1	0.537788	-0.851652	EXOSC10	0.351156	-0.608076	PARP2	0.389043	-1.02511	TRNT1	0.0309302	-1.49806
SSH1	0.00643669	-2.03718	TK2	5.13e-05	-24.8987	MXI1	0.417814	-0.850678	VPS13C	0.276664	-0.377313	AC007613.1	0.305117	-22.5333	KMT2B	0.0122775	-2.04271
AC091057.6	0.00217878	-24.0564	ZMYM6	4.64e-06	-25.1314	MRPL49	0.396745	-0.849754	ERBIN	0.236706	-0.534974	OGFRL1	0.267638	-1.03522	LENG8-AS1	0.00682956	-24.1637
PYCARD-AS1	0.166942	-22.3515	PMF1-BGLAP	0.0904344	-22.4528	MTURN	0.792597	-0.849157	PTPRA	0.604152	-0.276653	RCHY1	0.787942	-0.339498	ZNF22	0.118814	-0.742706
PLEK	8.21e-15	-2.44575	C1orf122	7.64e-21	-26.8498	CD5	0.00260213	-0.848395	ZBP1	0.00358447	-0.800163	DPH2	0.00205377	-24.7288	MSL1	1.51e-06	-3.00849
INPP1	0.0608746	-2.06811	POLR3B	0.00713144	-23.7401	LMNB2	0.645145	-0.847529	RGPD2	0.424189	-1.7734	PRDX3	0.544136	-0.926095	AC003681.1	0.0582838	-23.3391
HLA-DMB	5.44e-08	-25.6823	ACBD3	2.85e-13	-26.3044	CDC14A	0.0858673	-0.847266	EPB41L4A	0.0413939	-2.69116	EFNA4	0.032443	-23.8022	SLCO3A1	8.75e-05	-3.06016
CABP4	0.0649803	-23.2768	LRRC37A3	0.00962875	-23.4867	BCL6	0.656318	-0.84656	ALG13	0.440353	-0.509865	ZNF671	0.566859	-1.35642	CNOT3	0.0617344	-1.49021
GPR27	0.119289	-22.5167	STXBP6	0.0422579	-22.9823	ARRDC5	0.739086	-0.845451	NRDE2	0.536396	-0.453303	TUBE1	0.709887	-0.626854	GALT	0.0952135	-1.5712
SAP30L	0.145216	-1.8611	AL354822.1	0.0607531	-22.7486	TMSB4Y	0.767718	-0.845212	LSS	0.566689	-0.767515	TTYH2	0.754162	-0.627415	FAM19A2	0.111081	-22.6945
PZP	0.0748592	-22.7931	RIPOR2	0.0271359	-1.20572	EME2	0.674982	-0.844685	AREG	0.463686	-0.891245	ETFB	0.593712	-0.362898	ASB7	0.0685931	-1.48555
APBB1IP	0.00133301	-1.02953	WRNIP1	5.34e-07	-25.291	TARDBP	0.334005	-0.843309	LGALS3BP	0.198022	-1.40725	AC004854.2	0.220893	-22.5999	GDI1	0.00492089	-1.66497
PSTK	0.0469437	-2.16589	ZBTB16	0.00356365	-23.8222	CDC7	0.591593	-0.842655	INPP5A	0.401326	-22.2416	NLGN4Y	0.490516	-21.4057	WRN	0.0482691	-2.15837
EHD1	0.037218	-0.942704	JRK	0.00219547	-24.2869	AL031777.3	0.555504	-0.841796	KRTAP16-1	0.401245	-22.2299	SHISA5	0.484374	-0.282121	UHMK1	0.0435204	-0.746675
YWHAE	0.238439	-0.668063	AL035413.1	0.146812	-22.1581	PFKM	0.855852	-0.840916	ZNF280C	0.7008	-0.979798	ACOX1	0.859535	-0.255462	LIPE	0.163066	-22.2006
TMA7	0.0221128	-0.552253	WDR27	0.000580064	-24.3046	WRAP53	0.516372	-0.839914	CCR7	0.339579	-1.81087	TJP2	0.37673	-22.2732	IGFBP3	0.0266539	-23.4131
ADGRB2	0.180627	-22.9221	BX293535.1	0.102725	-22.3878	KLHL25	0.826131	-0.839783	ADCY9	0.6508	-0.890584	ATP5PD	0.823887	-0.117569	PEX3	0.135596	-1.33902
ILVBL	0.144513	-1.46275	VSIG10	0.0603335	-22.7602	LRFN3	0.767365	-0.839234	LRCH4	0.565549	-0.442397	ANXA11	0.752573	-0.130387	TMEM189	0.111929	-1.22332
TRANK1	0.044665	-0.96966	ZNF618	0.00337242	-24.0755	KDM1B	0.586313	-0.839131	LRRC58	0.401245	-0.595691	RNF165	0.490516	-21.2601	TVP23B	0.0479468	-1.72332
AC118553.1	0.168417	-22.0613	AC011313.1	0.0913387	-22.391	CATSPER2	0.799768	-0.836268	NME2	0.618465	-0.177203	ILVBL	0.797214	-0.41208	ZBED1	0.121375	-1.19875
AL645941.3	0.246935	-21.8166	JAKMIP2-AS1	0.158557	-22.5257	UBE2Q2L	0.868136	-0.83613	RAD51	0.70948	-20.5723	CLIC4	0.871454	-0.620663	DYNC1H1	0.1665	-0.504818
CDK20	0.246935	-21.8459	CELSR3	0.165327	-22.7017	ZNF793	0.87292	-0.83562	AF117829.1	0.710995	-0.923899	PPFIA1	0.872594	-0.250234	BBS9	0.16735	-1.74408
PTPRA	0.00167885	-1.30809	DEPDC5	1.24e-06	-25.2599	TACC3	0.342516	-0.835007	ZNF331	0.212323	-0.809294	BNC2	0.22984	-23.0683	ROBO3	0.00528052	-23.9296
SGF29	0.139838	-1.00356	SPATA1	0.0584192	-22.7187	TMEM150A	0.764406	-0.832526	SYCP3	0.55834	-21.7562	AC138969.1	0.746736	-0.982918	JADE1	0.111082	-1.38348
MANEA	0.00174959	-24.2845	DEXI	2.85e-06	-25.0355	ZC3H3	0.373221	-0.832443	LINC01136	0.234381	-22.779	FKBP14	0.249784	-23.0922	PDE1B	0.00599437	-24.0899
ITGB1	3.72e-10	-1.58921	ZNF581	4.08e-17	-26.5715	SSR3	0.0152848	-0.832028	NINJ1	0.0131414	-0.951348	GRAP	0.0071456	-24.0899	MAML1	7.88e-06	-25.3965
LCK	1.04e-05	-1.07081	AC138150.1	5.57e-11	-26.2268	PELI1	0.153482	-0.831839	PAQR6	0.0756186	-23.7364	GEMIN7	0.0854872	-1.16263	SNTA1	0.000348992	-24.5727
PRIM2	0.0498121	-1.71854	DHX32	0.00383059	-23.7011	NOCT	0.59753	-0.831749	YY2	0.402942	-22.4517	AC020911.2	0.494057	-1.17102	HDLBP	0.0507842	-1.29355
TMEM244	0.00246532	-24.2522	ZNF862	6.33e-06	-25.0137	FARSA	0.401763	-0.83173	CDK11A	0.240409	-0.450046	TLR6	0.284837	-22.3692	DIS3	0.00789541	-1.69235
KDM5A	2.69e-05	-1.3761	C1RL	4.13e-10	-25.8428	RNF214	0.185062	-0.830753	AC135457.1	0.0948584	-23.4031	AL049780.2	0.105176	-23.386	SNX29	0.000700429	-2.33074
MAP7D1	0.01448	-1.41491	AL161421.1	0.000243527	-24.3691	ELK1	0.474451	-0.830388	BTRC	0.314228	-1.15121	GML	0.371387	-21.9738	SRSF5	0.0223221	-0.624519
AC073195.1	0.00920462	-23.8047	SLC35A1	0.000142847	-24.6232	TTLL1	0.437844	-0.829848	CADM1	0.306372	-1.07094	AL158071.3	0.371387	-0.915041	ZNF638	0.0174138	-1.16014
RDH13	3.69e-05	-25.0644	CD79B	2.31e-09	-25.6572	LDLRAP1	0.20653	-0.829684	LINC01215	0.114438	-1.50022	AP001107.9	0.127779	-23.3153	PPP1R37	0.000970111	-24.5986
MYL6	1.61e-08	-1.20077	BCL3	1.96e-15	-26.6228	PRPF6	0.040261	-0.827429	STK4	0.0241992	-0.458995	SUV39H1	0.0160665	-24.0551	TRIM56	4.31e-05	-1.99787
PEX2	0.163879	-1.24945	IRGQ	0.0698217	-22.899	KIF1BP	0.7803	-0.826244	PSMC3	0.587666	-0.286344	ATP5F1B	0.772987	-0.146181	TMEM191B	0.112872	-22.568
LINC01588	0.230971	-1.66862	IFI30	0.144104	-22.1147	AL391988.1	0.852227	-0.826077	CFD	0.696206	-1.00503	B3GALT6	0.856589	-0.68633	DZANK1	0.163066	-22.1455
CACNA1C-AS2	0.0731125	-22.7566	SNX30	0.0117221	-23.7014	MFSD13A	0.672604	-0.825773	BBX	0.456514	-0.331489	PPP2R5B	0.585553	-0.779083	CYB5D1	0.0649546	-23.0785
CANT1	0.16279	-1.12305	AL356599.1	0.0696021	-22.8584	RWDD2B	0.7803	-0.825611	CUL3	0.587666	-0.483701	DTWD2	0.77219	-0.931248	MAP3K14-AS1	0.112872	-22.5686
TCFL5	0.130223	-22.5967	ACP6	0.0573704	-22.4859	NOTCH2NL	0.760863	-0.824227	SP3	0.553194	-0.338427	MAP3K8	0.741753	-0.176864	HMMR	0.106509	-23.1336
PRSS21	0.167573	-22.0884	DUSP1	0.116068	-0.860242	CLIC5	0.798227	-0.823877	CENPN	0.614402	-0.700277	CD244	0.795789	-0.245269	LSM2	0.1213	-0.806961
CCDC12	0.0131592	-0.83601	PRDM10	0.000210827	-24.5952	GALK1	0.459783	-0.823762	NASP	0.310313	-0.565227	ZNF426-DT	0.371387	-22.0639	LSM10	0.0201989	-1.28273
SH2D2A	0.118286	-0.693161	LINC00866	0.0391525	-23.0323	CCSAP	0.734898	-0.823533	VHL	0.533172	-0.355831	EIF4EBP1	0.699747	-0.376023	AC098484.3	0.0907646	-1.98509
GNPTG	0.0385659	-0.915021	MED14OS	0.00243626	-23.7983	WDR89	0.563203	-0.821936	AL157838.1	0.401245	-22.0086	TCAIM	0.490516	-1.57158	RABEPK	0.043817	-1.81674
ZNF710	0.115758	-22.753	CSRNP2	0.0399561	-23.1836	RTP5	0.736086	-0.821897	AC015967.1	0.533273	-21.4231	DPAGT1	0.702523	-0.642679	DDX46	0.0930811	-0.588317
SRCAP	0.113488	-1.90806	SMG1	0.0562273	-1.65934	WDCP	0.722061	-0.821568	AP001469.3	0.53118	-22.3341	CDS2	0.682347	-0.290207	SPSB1	0.0855088	-22.8977
EBP	0.00335857	-1.29492	TUBGCP4	9.14e-06	-24.9327	ENTPD6	0.410421	-0.821528	MB21D2	0.241942	-22.7004	AC010654.1	0.284837	-22.3574	ZNF576	0.00759904	-23.7578
ZNF700	8.84e-05	-24.9167	OAZ2	5.47e-09	-25.5469	BCAS4	0.238304	-0.820767	CHN2	0.129939	-1.44449	POC1B-GALNT4	0.145601	-23.2094	BCLAF3	0.00132896	-24.5799
ACOT7	0.123409	-1.49218	OVCH1-AS1	0.0437458	-23.0661	TRIT1	0.743921	-0.820185	ZBTB42	0.53777	-21.3011	SLC35E4	0.714004	-1.12019	GABPB2	0.0961746	-1.39641
AC008906.1	0.0558665	-23.1509	AC020915.1	0.00617834	-23.6612	PVT1	0.629884	-0.820044	SCLY	0.420253	-1.21753	MSTO1	0.537694	-1.12327	CREBZF	0.0584622	-1.14749
KLHL11	0.0118118	-2.37745	RAI1	0.000185759	-24.5586	TP53BP1	0.454473	-0.819204	GPR35	0.308631	-22.2076	FAM213A	0.371387	-21.6231	BLOC1S4	0.0191927	-1.2241
ALMS1	7.07e-05	-3.01703	EHBP1	3.7e-09	-25.8344	ATXN7-1	0.225413	-0.817055	TCIRG1	0.124066	-0.521577	SYT5	0.135969	-23.0632	NCOA7	0.00142092	-1.38844
ZC3H12D	0.00413396	-24.5441	LINC00954	2.99e-05	-24.7492	LINC01943	0.41705	-0.816758	C3orf38	0.25771	-0.662739	IL15	0.292455	-1.9582	CAST	0.0112052	-0.687714
RAB11FIP5	0.012788	-1.4477	SRD5A1	0.000210471	-24.3648	FAM189B	0.459783	-0.813007	KAT6A	0.310306	-0.520218	NEK5	0.371387	-21.8924	SYNCRIP	0.0201912	-1.12157
EFNA5	5.16e-05	-24.9819	NUDT9	3.16e-09	-25.638	CBX5	0.21947	-0.812599	CATSPERG	0.119672	-23.6663	CDCA5	0.133872	-23.0572	IL27RA	0.00131282	-1.47295
KLHDC4	0.00270413	-1.35493	MSRB1	5e-06	-24.7487	KDM5B	0.397401	-0.810429	TRAM2-AS1	0.236706	-22.8707	ISOC1	0.270025	-0.976661	CXorf57	0.00687716	-23.7301
CHCHD1	0.0216195	-1.87026	SKP2	0.000630269	-24.3072	GPX7	0.518987	-0.810054	PRKAG2	0.342926	-0.78815	UQCR11	0.380485	-0.239343	HIST1H4I	0.0274494	-23.5135
LINC01001	0.175105	-22.5418	TMPPE	0.0984087	-22.5725	AC104118.1	0.81835	-0.808631	RAP1A	0.639452	-0.219509	STX7	0.818146	-0.355598	SLC9A3R1	0.131026	-0.459893
TRPM2	0.0754753	-22.8604	S100A2	0.0134368	-23.5551	MGME1	0.67575	-0.808538	SLC30A9	0.463686	-0.517705	ACAD9	0.594756	-0.866792	KCTD11	0.0669815	-23.4674
AC123768.3	0.246935	-21.607	LINC01446	0.167672	-22.5065	ASB2	0.874593	-0.808231	AC044849.1	0.713205	-0.563285	NALT1	0.873878	-0.614158	CCAR1	0.168754	-0.662061
FAM222A	0.166942	-21.9415	RICTOR	0.102627	-1.22972	DTWD2	0.788706	-0.807483	FBXO25	0.59698	-0.516553	SGMS1-AS1	0.784605	-0.674796	AC093827.5	0.115472	-22.7414
RAMP1	0.0211028	-23.3068	PGLS	0.00388466	-2.18751	PI4K2A	0.528676	-0.807445	ARMC5	0.346811	-1.56037	CPVL	0.384425	-22.0639	RTEL1	0.0286734	-23.5987
DARS2	0.248745	-21.8218	ZNF670	0.219754	-21.6689	WDR78	0.889337	-0.807211	MT-CO2	0.749211	-0.0533552	AHR	0.893659	-0.265135	HIST1H2BO	0.17866	-22.6785
ZNF726	0.0377619	-23.2098	HNRNPA1P48	0.00267694	-23.9992	PI4K2B	0.572905	-0.806096	AC010894.2	0.401245	-21.9409	FUT8-AS1	0.490516	-21.1766	CCDC57	0.045876	-1.22499
PTPN12	1.37e-08	-3.49743	TENT5A	2.82e-14	-26.4467	RGCC	0.0591469	-0.806007	RPGR	0.0318207	-2.42311	SFXN2	0.0222467	-23.9472	INTS2	5.03e-05	-24.9387
TBX21	1.62e-17	-2.96632	TOM1	7.59e-22	-27.0608	TOB1	0.00122766	-0.8057	CCR6	0.00153179	-25.3247	APOO	0.00114491	-24.8546	RNF2	3.44e-07	-25.6894
FYN	0.0858981	-0.596815	OLFM2	0.0176899	-23.2527	TULP3	0.696389	-0.805403	PLCD1	0.487201	-0.629126	RPRD2	0.629919	-0.394824	MAP1LC3B2	0.0759995	-22.7226
TAF10	0.0205858	-1.08358	TNFSF8	0.000524073	-24.497	POLR1C	0.511873	-0.805328	TACC1	0.332862	-0.465406	CDCA3	0.37607	-21.877	ITGA6	0.026238	-2.35292
AP002026.1	0.172888	-22.529	SLC3A1	0.0966183	-22.6624	AP001107.9	0.814035	-0.803802	PBDC1	0.636068	-0.317955	SMARCAD1	0.812905	-0.292685	MAZ	0.128104	-0.872878
RALB	0.0327572	-2.16851	FCRLB	0.00156795	-23.9677	UBE2O	0.544975	-0.803518	SEC31B	0.397294	-1.19156	NRG2	0.4481	-22.2726	AL158163.2	0.0378586	-23.7539
SDHA	0.240045	-0.590651	AL031283.1	0.147333	-22.1351	COLQ	0.857426	-0.802739	PPP4R3B	0.701609	-0.243775	CBX7	0.859883	-0.310271	EFR3A	0.164216	-0.841323
LIPE	0.166942	-22.1483	MAPRE3	0.0906115	-22.2882	NUF2	0.794804	-0.802078	JAK2	0.607344	-0.50859	MLF2	0.788889	-0.162462	IMPA1	0.118663	-1.34421
MXD1	5.78e-05	-2.50628	CTSH	2.73e-09	-25.5088	YEATS4	0.215467	-0.800298	PHRF1	0.115761	-1.27913	CFAP44	0.130469	-22.9898	TET3	0.00105452	-24.9564
SAMD3	1.23e-07	-1.60742	USP25	5.12e-14	-26.472	SRP54	0.0674951	-0.798419	TRBV6-1	0.0350688	-24.7245	RNPS1	0.0279324	-0.69947	XPOT	6.24e-05	-2.68151
AC005614.1	0.166942	-22.0891	LMO7-AS1	0.0906115	-22.4654	AC103691.1	0.794538	-0.798285	C1orf35	0.606607	-0.423354	ZNF575	0.788799	-0.564161	TSC1	0.118225	-1.36623
CD58	0.0198249	-1.32678	CLCN6	0.000511206	-24.4527	NME1	0.507944	-0.798235	TRBV6-4	0.330073	-23.1233	LRRC14	0.375849	-1.16871	SNUPN	0.0260269	-2.3107
NOL8	0.0174464	-1.92549	RAB33B	0.000410741	-24.1369	FBXO22	0.498941	-0.798163	BRD1	0.324241	-0.652814	PPARGC1B	0.371387	-21.9635	ZBED6CL	0.0238188	-23.5748
C6orf99	0.166942	-22.0863	GPSM2	0.0903363	-22.3111	RNASEH1-AS1	0.792511	-0.798106	RABGGTB	0.603844	-0.344544	PLA2G12A	0.787942	-0.582034	AC099489.1	0.11669	-22.5463
AC009053.2	0.166942	-22.1658	AC021092.1	0.0906115	-22.3091	LINC00526	0.794739	-0.797044	DYNC1LI2	0.606997	-0.370389	CHTF8	0.788889	-0.3287	EIF4EBP3	0.117419	-22.4493
ZNF324	0.138368	-1.48367	LONRF3	0.0581687	-22.6164	ARSB	0.764096	-0.796977	IL5RA	0.557106	-0.831441	C19orf47	0.74611	-0.744012	LMNB1	0.111081	-1.40671
GSTP1	8.33e-13	-1.78005	EOMES	1.21e-19	-26.8644	VAMP5	0.00342276	-0.796358	EVA1B	0.00476523	-24.738	NEDD4	0.00276097	-24.5324	ZFP36L2	6.05e-06	-0.99859
MT1F	0.0239134	-1.02455	WDR91	0.00075893	-24.5096	NRIP1	0.537788	-0.79623	LYZ	0.350838	-23.9807	AC022400.6	0.388548	-22.3769	VIRMA	0.0314333	-1.48626
ARRB2	0.18378	-0.481472	ASAH2B	0.102004	-22.7589	ZBTB34	0.825901	-0.795448	AEN	0.65042	-0.406652	SMC6	0.823325	-0.262628	PPP1CB	0.135601	-0.851735
KCNRG	0.246935	-21.7943	MT1F	0.183404	-1.37897	AC007728.2	0.866519	-0.795138	ATG12	0.70948	-0.232481	PSMD2	0.86909	-0.12233	HLA-DOB	0.164286	-22.4319
CMKLR1	1.29e-09	-26.0507	IRAK1	2.34e-15	-26.5548	GLRX	0.0433391	-0.793685	DHX32	0.0247152	-24.0888	RAB12	0.0164746	-24.266	MAL	3.31e-05	-25.268
FOSL2	0.0068943	-1.25828	ST3GAL3	5.47e-05	-25.0631	SLC22A5	0.418813	-0.792999	NGLY1	0.277043	-0.641174	TMEM81	0.305813	-22.5678	DOLK	0.0120751	-23.7489
SEC22A	2.7e-05	-25.0167	ZXDC	1.47e-09	-25.8514	HAGH	0.197482	-0.792897	APP	0.105886	-23.4043	LIN9	0.125779	-22.8423	RNLS	0.000831874	-24.4807
AP2M1	0.0612067	-0.654085	RNF139-AS1	0.00677922	-23.8453	PLEKHG2	0.640287	-0.79285	AC008750.7	0.423241	-22.3697	TYW1	0.540691	-0.635747	ATM	0.0595482	-0.620021
ANKRD34A	0.170092	-22.3016	ACOT1	0.0932666	-22.4887	SLC16A11	0.806944	-0.792808	CTDSPL2	0.626036	-0.390157	INTS13	0.803946	-0.440051	TP53INP2	0.122893	-22.763
TRAV9-2	5.44e-06	-2.71284	YIPF1	4.21e-11	-25.8903	CD82	0.149891	-0.792284	KAT6B	0.0717295	-0.715844	RPL22L1	0.0808413	-0.58317	PPM1G	0.000435482	-1.28
BRPF1	0.000346052	-2.79044	VPS9D1	4.93e-08	-25.491	APBA3	0.281695	-0.792277	NCAPH	0.150768	-2.42703	G6PD	0.182505	-0.631476	CD69	0.00299814	-0.809887
FOXM1	0.052767	-22.9641	TRAV16	0.0054166	-24.3235	TNF	0.618696	-0.791985	RAPH1	0.412076	-22.3423	HDHD5	0.516809	-0.692503	ARL6IP5	0.0568147	-0.520666
PRELID1	2.96e-05	-1.12258	POGLUT1	4.1e-10	-26.0354	PIP4P1	0.184902	-0.791446	VPS36	0.0948584	-0.660662	AC079922.2	0.105859	-2.29719	CEP83	0.000611404	-24.6647
PTK2B	0.0147124	-1.24202	CISH	0.000262083	-24.372	PLEKHA5	0.482371	-0.791255	PPM1L	0.316482	-0.991929	IQSEC2	0.371387	-21.909	ID2	0.0227908	-0.71684
NUF2	0.0190346	-23.7665	RHBDD3	0.000549439	-24.3559	TAOK2	0.514008	-0.790947	WDR92	0.336891	-22.6902	HUS1B	0.37673	-22.1586	C15orf61	0.0281037	-1.05956
SNX4	0.179355	-1.22595	RPL3	0.126031	-0.346901	CSRNP2	0.819653	-0.789764	SBF1	0.643457	-0.386163	LRRC37A2	0.820314	-0.519475	STS	0.129194	-22.7687
NINJ2	0.035031	-2.16507	TRAV3	0.00190635	-24.6279	CENPH	0.547775	-0.789139	ACE	0.401245	-22.0888	PIGT	0.468263	-0.37749	FOCAD	0.0408569	-2.23349
DAB2	0.0221521	-23.4071	USP35	0.000816015	-24.3268	NAXD	0.537788	-0.78811	SRSF10	0.357014	-0.32354	KCTD21-AS1	0.389665	-22.0294	TXN	0.0324561	-0.741125
MADCAM1	0.246935	-21.628	NOP53	0.195351	-0.770644	AC096992.2	0.871643	-0.786446	RTP5	0.710995	-0.966176	MUTYH	0.872496	-0.207433	ZNF343	0.16585	-22.1045
MSC-AS1	0.176778	-1.73747	AP003352.1	0.0979649	-22.5617	AC005070.3	0.817746	-0.786375	NFAT5	0.63879	-0.335862	ZSCAN32	0.816124	-0.621442	AP2M1	0.130082	-0.541215
FLVCR1	0.0064571	-23.9872	ZNF346	7.08e-05	-24.8463	HNRNPUL2	0.423275	-0.785084	SACS	0.287319	-0.908871	PTPMT1	0.318455	-0.53659	EPM2AIP1	0.0135493	-2.00431
AC091180.2	0.246935	-21.6855	MCC	0.157564	-22.5015	LINC01358	0.867893	-0.78478	AMACR	0.70948	-20.6763	RAMMET	0.870321	-0.146064	ZNF582-AS1	0.164346	-22.3478
RNF10	0.24817	-0.689307	MAPKAP1	0.221504	-1.56916	EML6	0.8816	-0.784099	NEDD4	0.731051	-0.770868	KIF3A	0.88342	-0.212881	DNAJB12	0.17285	-0.98114
ZNF844	0.257683	-22.3203	AL034550.2	0.22066	-21.5061	AL359258.2	0.89929	-0.781074	ARHGEF2	0.771967	-0.327181	FAF2	0.910395	-0.145948	ANXA6	0.19321	-0.391541
AP000692.2	0.174412	-22.1993	RAP2C-AS1	0.0978601	-22.6949	ZC3H10	0.817212	-0.780513	C8orf82	0.63872	-0.922711	KBTBD2	0.81599	-0.20933	ARMH3	0.128952	-1.18184
AHNAK	0.0205996	-0.589689	LINC00278	0.000510347	-24.4583	HIST1H2AG	0.506398	-0.780331	ALDH9A1	0.330329	-0.591719	PUS7	0.374122	-22.5977	LOXL1-AS1	0.0252781	-23.4364
FMO4	0.166942	-22.5575	AL391069.2	0.0904344	-22.4347	KNL1	0.792511	-0.779999	ICA1L	0.603565	-1.71689	TRAV14DV4	0.787942	-0.277483	PKD1	0.118171	-1.85878
KDM3A	0.236609	-0.905597	VKORC1L1	0.14573	-22.3596	AP005329.1	0.854958	-0.779864	ZNF707	0.699925	-0.822378	SYCP2	0.858124	-0.508227	TMPRSS3	0.163066	-22.2181
HIST2H2AB	0.24817	-1.62689	ACE	0.219754	-21.7034	AC142472.1	0.884836	-0.77841	CASS4	0.735568	-0.437219	CBWD2	0.886342	-0.173284	TMEM123	0.174993	-0.547141
MPG	0.0911672	-0.74689	AL161725.1	0.0227709	-23.1396	PDF	0.700362	-0.777898	SETD1B	0.501484	-0.654127	DUS1L	0.64253	-0.507393	AC020928.1	0.0772915	-22.9022
CORO6	0.00709324	-24.2594	SLC12A7	8.03e-05	-24.7599	TMCO6	0.42488	-0.777215	ICK	0.288445	-1.4257	RPP25	0.323305	-22.4332	LINC01089	0.014229	-1.50489
HTT	0.0856412	-1.08086	SLC6A16	0.0185311	-23.601	WDR91	0.697973	-0.776257	LINC02391	0.488798	-1.67436	GPHN	0.632125	-0.955659	AC099778.1	0.0761857	-22.8787
AC011978.2	0.174738	-22.9301	ZSCAN21	0.0982103	-22.6211	EFCAB11	0.81835	-0.775263	NALT1	0.63879	-1.41271	FMC1	0.817486	-0.33324	NEK10	0.127295	-22.8482
DIRC2	0.0376932	-23.3181	PSMD6-AS2	0.00264781	-24.2193	WEE1	0.572692	-0.775188	MS4A6A	0.401245	-22.4421	KLHL35	0.490516	-20.8374	SLC9B1	0.043817	-23.3348
TSSC4	0.0967319	-0.910544	LINC01259	0.0244056	-23.0067	MGAT4B	0.700763	-0.775097	RNF13	0.513782	-0.459479	CRACR2B	0.653828	-1.2207	NT5M	0.0783321	-22.852
KIAA0895L	0.0314601	-23.1074	NFYC-AS1	0.00161505	-24.0583	DPEP2	0.545476	-0.77461	DALRD3	0.398564	-0.671342	CYTH3	0.450716	-1.63175	GVQW3	0.0382013	-23.2778
CDCA3	0.252643	-21.7426	AC010894.2	0.219754	-21.5556	USP46-AS1	0.894772	-0.773843	CRYBG3	0.756532	-1.20268	RAB11A	0.900307	-0.0966689	GALNT3	0.184159	-1.02745
HERC4	9.9e-05	-2.93839	SETDB2	4.88e-09	-25.6737	STMN3	0.235654	-0.771864	PIK3R5	0.129939	-0.616727	P2RX4	0.143139	-1.82489	CCDC125	0.00129136	-24.6151
HIST2H2AC	0.148731	-1.1567	LINC00910	0.0616506	-22.7037	FBXL18	0.769358	-0.771812	BICRA	0.57095	-0.778313	SH2D3A	0.756402	-0.639363	MORN2	0.111402	-22.6673
FOXO3	0.0158968	-1.94414	ZBTB22	0.00036093	-24.2044	GGT7	0.494817	-0.771611	C6orf120	0.321923	-1.26117	SLC12A9	0.371387	-0.861668	CSNK1G2	0.0243195	-1.43759
DDX41	2.24e-16	-26.6704	B4GALT4	1.11e-20	-26.8943	PIK3IP1	0.00269916	-0.770649	AP2A2	0.00356167	-2.09817	TPT1	0.00243154	-0.615672	ZNF621	1.43e-06	-25.6862
USP1	0.0202259	-1.11054	MED18	0.000520278	-24.4292	SAMD1	0.509467	-0.770127	PALB2	0.33075	-1.98559	SYK	0.37607	-1.15219	R3HCC1L	0.0264789	-1.52245
NDUFS2	0.246935	-0.752628	CCDC184	0.152524	-22.4417	NPHP4	0.864549	-0.770063	GSC	0.70948	-0.99769	PTCH2	0.867253	-0.675389	CCDC127	0.164325	-1.83709
EME2	0.00105111	-24.68	LRIG2	6.7e-07	-25.491	MPHOSPH6	0.335994	-0.76967	KDM4A	0.203275	-2.28525	CDIP1	0.224118	-0.948453	ARMC10	0.00492089	-2.1704
TRBV7-7	0.255353	-21.9278	AC074044.1	0.220076	-21.631	RYR1	0.896855	-0.769034	CASP3	0.767214	-0.278668	CCDC25	0.906862	-0.0999726	WSB1	0.189964	-0.565097
EDEM1	0.176152	-1.41539	DIABLO	0.0973017	-22.4809	FOXD2-AS1	0.815754	-0.768825	RB1CC1	0.638014	-0.282634	ANKRD35	0.813384	-0.518653	TRIO	0.125986	-22.8583
FGF11	0.247305	-21.6445	SMIM15	0.227771	-1.55113	MORF4L2-AS1	0.883121	-0.768119	ZNF160	0.733955	-0.376932	TMX2	0.885346	-0.193443	HOMER1	0.171607	-22.6059
MORN1	0.0181444	-23.8249	ZSCAN12	0.000514943	-24.3358	TBC1D13	0.507993	-0.767723	SPAG4	0.330202	-22.6882	RASSF7	0.37607	-0.587505	ZNF800	0.0271832	-0.772998
PPP2R5E	0.0753892	-0.794081	AC011446.2	0.0107733	-24.0844	EPHX2	0.668409	-0.767608	YPEL5	0.454013	-0.289144	CYB561A3	0.579235	-0.465631	SCYL2	0.066299	-1.63696
BUB1	0.253385	-21.6861	WFS1	0.219754	-21.7343	ZYG11A	0.895503	-0.76709	CENPT	0.75982	-0.37599	SUSD3	0.904647	-0.519082	EIF3F	0.187805	-0.369484
EBF4	0.049191	-23.016	LINC01918	0.00396422	-23.7754	AC092683.1	0.600549	-0.766586	KPNA5	0.403837	-0.682864	GCAT	0.49546	-21.1263	HINT3	0.0510111	-1.76589
PIGV	0.0062894	-23.8285	AC007326.4	6.81e-05	-24.6124	DTX3	0.421529	-0.766543	AC124016.1	0.28627	-0.770577	LEPR	0.314922	-22.5601	BLK	0.0127769	-24.0298
OSBPL8	0.100158	-0.639503	ERMAP	0.0252958	-23.1253	CLDND2	0.70505	-0.765923	KLHL24	0.517397	-0.391765	TRBV13	0.660687	-1.16814	MAX	0.0811695	-0.779111
SKA2	0.00685918	-1.81465	ZSCAN26	5.75e-05	-24.7394	CTSF	0.418985	-0.765644	NEU3	0.277114	-2.15219	NCF1	0.31003	-1.14917	DAAM1	0.0126017	-2.0531
TMEM104	0.0098734	-2.44278	SPRYD4	0.000143018	-24.3399	DNAJC13	0.438287	-0.765402	AC092910.3	0.306372	-22.392	AC090517.4	0.371387	-1.82304	CAMK1D	0.0174138	-1.3644
HNRNPR	0.0915179	-0.580747	FUT10	0.022869	-23.137	ATP11A	0.700362	-0.76536	PRPF8	0.502188	-0.32254	SYT11	0.643119	-0.349795	SLC25A46	0.0785909	-1.20131
NEIL3	0.0528756	-22.9702	AC009133.3	0.00546917	-23.4854	GAA	0.618947	-0.765291	AF230666.1	0.412322	-22.4937	SOX4	0.516809	-21.7182	TAMM41	0.0556389	-2.13118
TRAV38-2DV8	0.00110823	-25.1454	TXNL4B	8.15e-07	-25.1952	TRIB2	0.337658	-0.763884	EPB41	0.204329	-0.465913	CSKMT	0.225606	-1.0527	LACTB	0.00483108	-23.9979
ETFBKMT	0.0657364	-23.3431	CCDC120	0.00981101	-23.622	RRM2	0.658571	-0.763799	ZNF529-AS1	0.44344	-1.30463	SYNC	0.567995	-1.33236	CKAP4	0.0606851	-23.1638
RSAD2	0.0303878	-23.5041	C3AR1	0.00148711	-23.9656	CCDC117	0.541017	-0.760634	MT-CO1	0.395012	-0.103091	VCAN	0.439835	-22.7057	TANGO2	0.0382532	-1.78845
ARPC5L	1.67e-08	-1.56718	TMEM80	2.73e-15	-26.4015	TNFAIP8	0.0435432	-0.76024	FAM174A	0.0247152	-2.90461	RTL6	0.0171	-24.0844	PLEKHM2	3.36e-05	-25.488
CDK8	0.0342305	-2.24107	PSEN2	0.00187242	-24.0174	PECAM1	0.547411	-0.760229	E2F8	0.401245	-21.5084	NFRKB	0.464967	-0.656319	AC021028.1	0.0399755	-23.1832
LINC00239	0.111219	-22.3944	MTURN	0.030375	-23.1941	NAGA	0.716663	-0.76019	CDC42EP3	0.53118	-0.35918	DNAJB9	0.671659	-0.348132	AL365361.1	0.0837943	-2.07261
WDR5B	0.166942	-22.1598	FBXW9	0.0908249	-22.4807	TFR2	0.796326	-0.759897	STRN	0.609653	-0.542092	ARF1	0.789969	-0.104553	MFSD6	0.119252	-1.33946
PXT1	0.247418	-21.921	KCNRG	0.219754	-21.6801	AC002467.1	0.884836	-0.759646	MAEA	0.734655	-0.364843	ATL1	0.886168	-0.356993	IPCEF1	0.174662	-1.12495
FBXL19-AS1	0.170228	-22.4663	BCL9	0.093615	-22.4449	MAP3K9	0.808631	-0.75911	USP25	0.627852	-0.505923	GLB1L3	0.804736	-0.844529	BAG3	0.124994	-1.54564
TMCC3	7.45e-16	-26.8203	DYNLT3	3.16e-20	-26.8803	SPON2	0.0030473	-0.758931	ANK3	0.00407308	-3.47457	FAU	0.00293046	-0.57895	TM9SF4	2.07e-06	-2.54369
MYL6B	5.36e-05	-24.7599	GTF3C3	3.42e-09	-25.7484	PIM2	0.220194	-0.757988	LCORL	0.122752	-1.35095	AP1S3	0.13466	-23.0457	TRIM33	0.0012903	-1.76651
PIK3R5	0.121472	-0.740038	SYNPO2	0.0414584	-23.0562	SNX25	0.738031	-0.757532	KIAA0825	0.535318	-1.26731	ORAI2	0.706941	-0.409254	SYK	0.0936323	-1.96368
HMOX1	0.0530618	-23.3682	TJP3	0.00559709	-23.5464	SLC5A6	0.619105	-0.756822	IP6K2	0.413091	-0.511393	PDIA3	0.519331	-0.223682	MED10	0.0570414	-0.583296
ASF1B	0.00214332	-24.2072	C6orf120	4.3e-06	-25.1159	POLR3E	0.394245	-0.756228	TBXAS1	0.236706	-22.6958	NUFIP1	0.265252	-0.993902	LAMP1	0.00756067	-0.86827
SMIM30	0.113066	-1.8717	AP001816.1	0.0308723	-23.2575	C17orf80	0.717507	-0.754971	PHACTR4	0.53118	-0.4323	LYRM9	0.672425	-0.745551	RCCD1	0.083173	-23.003
FAM219A	0.00968444	-24.0957	SMIM3	0.000151408	-24.3329	GABPB1	0.442157	-0.754627	PARP8	0.307138	-0.352366	ACE	0.371387	-21.952	CXXC1	0.0178038	-1.55311
PTPN4	0.218351	-0.526313	ANKRD16	0.141805	-22.1062	PGBD4	0.847871	-0.754589	ZFC3H1	0.68643	-0.225748	ARHGEF19	0.84763	-0.535311	DTNB	0.160507	-1.25923
CABLES2	0.0404956	-23.3131	WDR86	0.00314512	-23.8921	BICDL1	0.583632	-0.75429	NUP210	0.401245	-0.42349	TRAV36DV7	0.490516	-21.3194	ZSCAN18	0.0456397	-23.3551
TINF2	0.0339329	-1.16949	AL592183.1	0.00159573	-24.2699	SMG9	0.545476	-0.753099	SERPINB9	0.398564	-0.444154	PTGDS	0.451232	-0.563204	MED19	0.0395987	-1.26656
ABCA10	0.246935	-21.9416	PNPLA7	0.172879	-22.5653	TBCEL	0.874603	-0.751649	ZNF701	0.720463	-0.646019	SLC25A28	0.875183	-0.378864	SMAGP	0.169577	-1.11163
PAK4	0.0244761	-23.4159	CASTOR3	0.00105361	-24.3385	ITFG2-AS1	0.537788	-0.751498	KBTBD7	0.369668	-1.85568	HECTD2	0.399646	-22.4305	PANO1	0.0334364	-23.5803
UBR2	0.00348706	-1.25619	LYRM9	9.14e-06	-24.8054	IVD	0.410759	-0.751493	BAHD1	0.241942	-1.81285	DPCD	0.284837	-22.4543	BTN2A1	0.00812379	-1.66502
C12orf73	0.176746	-1.76307	FRS3	0.0979956	-22.8786	ZNF230	0.81835	-0.7509	LIG3	0.63879	-0.806842	ZNF583	0.817406	-0.621611	PRPF40B	0.127195	-22.9503
LINC01136	0.111341	-22.5075	RAB6B	0.0316077	-23.2041	SAC3D1	0.718615	-0.75037	IKZF4	0.53118	-21.7921	NFX1	0.673352	-0.423828	TNKS2	0.08626	-0.920405
PPP1R7	0.153414	-0.59245	SH3RF2	0.0641452	-22.7819	RECQL5	0.773012	-0.75014	AC245060.5	0.575578	-0.719962	PPIF	0.762335	-0.410589	DDIT4-AS1	0.111845	-22.5634
AC005261.3	0.0401437	-23.7163	TMTC3	0.00309765	-23.9555	ZNF124	0.582987	-0.750025	KCTD21	0.401245	-22.0608	CPT1B	0.490516	-21.5615	AQR	0.0474421	-1.17446
MT-CO1	0.0186857	-0.323518	AL590764.1	0.000414769	-24.5074	RBMXL1	0.500738	-0.749952	VPS33B	0.324787	-22.9668	TMEM169	0.371387	-22.15	TAF4B	0.0239324	-23.6093
TAPBP	0.1532	-0.431061	AC084018.2	0.0634227	-22.9191	RTN4IP1	0.772632	-0.749835	ZNF124	0.574297	-0.810798	IER3IP1	0.760558	-0.242965	AC008957.1	0.111694	-22.7776
DNLZ	0.116099	-1.53487	TSPAN4	0.0382712	-23.0055	TTC4	0.729029	-0.749822	AP006284.1	0.53118	-21.3909	UXS1	0.696037	-0.538011	SGK494	0.0885378	-23.3854
DNAJC25	0.019966	-23.7231	TMEM143	0.000613029	-24.28	ABCC1	0.517538	-0.74839	SMC5-AS1	0.341397	-22.7869	UQCRQ	0.380158	-0.308546	NUFIP2	0.0286848	-1.16857
AC025423.4	0.255948	-21.9458	AP000704.1	0.220324	-21.5253	AC079807.1	0.898344	-0.748057	ARID4A	0.769754	-0.214535	MT-CO2	0.907123	-0.0276453	ZFC3H1	0.191684	-0.56538
ADRB2	2.12e-06	-2.26384	IL10RB	5.73e-12	-26.0158	MRPS35	0.124691	-0.746861	CCR4	0.0606725	-24.1791	AC078845.1	0.0592744	-23.8152	CROT	0.000212816	-3.07252
TAF6L	7.77e-06	-25.113	GPR155	1.54e-10	-26.0391	PPT1	0.170848	-0.746719	JUND	0.0848573	-0.607519	FOXD2-AS1	0.0982597	-23.2807	JOSD2	0.000578867	-1.63513
GLB1L2	3.64e-05	-24.8246	TATDN2	2.3e-09	-25.8672	NISCH	0.20653	-0.746663	FAAH2	0.114438	-23.8189	CENPM	0.127779	-2.30175	DCUN1D4	0.000954243	-24.6735
CLIC1	6.3e-11	-1.52217	INO80	1.15e-17	-26.7566	FKBP11	0.0106562	-0.745879	POLR1B	0.0104223	-2.79493	SLC25A17	0.00491509	-24.4345	METTL16	6.67e-06	-3.16526
SPC25	0.0791994	-22.7391	ZNF69	0.0158492	-23.4471	HIST1H2BJ	0.690024	-0.745215	ZSCAN9	0.478461	-1.36912	LYPLA2	0.617029	-0.357862	TRAV12-3	0.0731769	-23.5523
SLC25A36	0.0662233	-0.817698	ZNF776	0.0089216	-23.8805	GPN3	0.651589	-0.744895	LMBR1	0.436027	-0.525918	GSDMA	0.55984	-1.33569	PPA2	0.0609816	-1.36702
NEFH	0.180177	-22.2584	PIGH	0.128124	-1.76969	TMEM147-AS1	0.826131	-0.744687	UBFD1	0.650426	-0.815746	WDR44	0.823799	-0.401272	ZNF292	0.136544	-0.545956
LINC02081	0.113787	-22.5831	AC116366.1	0.037494	-22.8156	SIGLEC9	0.728411	-0.744427	STAG1	0.53118	-0.424017	NDST2	0.692261	-0.862892	PXN	0.090672	-0.625536
LARP4	0.00226888	-2.19226	CNNM2	4.02e-06	-25.2429	UBE2D1	0.391468	-0.744338	ID1	0.235576	-22.8232	SCRN1	0.262459	-22.9435	BLMH	0.00710023	-2.43893
SRRD	0.00312521	-24.3407	EARS2	1.41e-05	-24.7685	HSD17B8	0.41705	-0.743851	WDR62	0.245154	-22.9309	BFSP2	0.285362	-22.1656	TMEM263	0.00883091	-1.66985
GALNT6	0.0962395	-1.25422	AL158163.2	0.0245944	-23.5866	KIAA0355	0.701419	-0.743794	GPBP1L1	0.514772	-0.44318	MT2A	0.653934	-0.190624	AC009041.1	0.0783321	-22.6872
SNX5	0.00264909	-1.46508	ZNF395	4.8e-06	-25.1724	MMAB	0.396844	-0.74329	GCH1	0.236706	-0.820389	ARHGAP33	0.266685	-23.0521	GPR180	0.00683968	-24.1837
CD244	0.0512607	-1.18458	TMEM251	0.00396244	-23.8654	GRAMD1A	0.600549	-0.743051	TONSL	0.402954	-21.9533	PLA2G4B	0.49546	-21.1635	NOL10	0.0513281	-1.56025
THNSL1	0.0987165	-22.8258	KIAA1109	0.0435728	-1.78823	CENPL	0.706631	-0.742876	RNF4	0.518433	-0.388662	LSR	0.663606	-1.13405	PPM1K	0.0815903	-0.868209
KHDRBS1	0.262875	-0.516147	LIMS2	0.221234	-21.4308	AC129492.1	0.901244	-0.742376	FNTB	0.775418	-1.16482	SLC45A1	0.912131	-0.497573	LINC00649	0.194108	-1.07619
ZNF317	3.48e-08	-3.70658	TTC5	8.66e-14	-26.3381	ARID5A	0.0761577	-0.742199	CXXC5	0.0366868	-2.83308	NCR1	0.0316833	-1.47604	PIGO	6.47e-05	-25.105
ANXA8	0.246935	-21.793	VAMP4	0.216103	-1.59298	TMEM191B	0.878109	-0.741823	SAFB2	0.725522	-0.222813	NANS	0.879966	-0.379589	THOC1	0.171099	-1.23274
USP49	0.129819	-22.7586	AC099778.1	0.0572526	-22.7119	USP18	0.759359	-0.741153	RTTN	0.552593	-0.732824	INTS11	0.741686	-0.253572	CDK7	0.108308	-1.35673
MEGF8	0.0305437	-23.1524	FUT11	0.00514418	-2.43182	TMEM38B	0.541017	-0.740232	MLH3	0.395012	-1.17872	HRAS	0.439835	-1.08993	CGAS	0.0384346	-1.8108
TDRKH-AS1	0.0206014	-23.3756	AP001157.1	0.000648619	-24.3096	HSD17B12	0.521387	-0.740134	MFN1	0.344695	-0.920585	CRIP2	0.380485	-1.74004	HNRNPH3	0.02979	-0.80165
HMGN4	0.0122518	-1.16376	DNAH1	0.000176886	-24.7932	FHL3	0.451139	-0.739054	MICALL2	0.308631	-22.2332	CCDC122	0.371387	-22.0458	NRAS	0.0187974	-1.37144
LSM10	0.251681	-0.731403	RRS1-AS1	0.219754	-21.5585	ST20	0.889337	-0.737276	STXBP4	0.749153	-0.893993	IL21R	0.893615	-0.180276	PYGO2	0.180141	-1.39979
MICB	0.0863251	-1.38452	MEF2D	0.0338734	-2.10703	KMT5C	0.69876	-0.737199	DROSHA	0.490243	-0.816469	SDAD1	0.635515	-0.295564	CRYL1	0.0774772	-1.3073
AGO4	0.029862	-2.33815	RMDN2	0.00141871	-24.0622	AGPAT3	0.541017	-0.736378	NPHP3	0.384517	-1.31884	AL445524.1	0.430511	-1.61285	CLIC3	0.0382077	-1.0601
CELF2	0.201396	-0.488844	ARID1B	0.159906	-1.41633	ZNF514	0.83706	-0.736216	RNF168	0.672784	-0.301555	KLF11	0.838087	-0.473314	ZFP36	0.147768	-0.427265
JAZF1	1.99e-05	-1.88173	ZNF408	2.05e-10	-25.8006	KIF22	0.178654	-0.736101	AC016831.7	0.0885183	-0.51043	TIAM1	0.0999766	-23.6888	SGPP1	0.000528215	-24.5903
HENMT1	0.130472	-1.15793	ZNF281	0.0739007	-1.93073	MIR181A1HG	0.755693	-0.73456	PLEKHM3	0.548379	-0.805974	NR2C2AP	0.734774	-0.492866	AGK	0.105556	-1.09186
RAB4A	0.265852	-0.577973	CHAC2	0.222675	-21.6653	TRIP6	0.905202	-0.733985	TANC2	0.779639	-0.830139	KIAA2013	0.914457	-0.181326	TBC1D23	0.198822	-1.0778
SLC30A4	0.00119341	-24.2836	TOGARAM2	9.78e-07	-25.3716	CRYL1	0.339109	-0.733915	PABPN1	0.210362	-0.527594	MVB12A	0.227646	-1.03414	ARPC4	0.00559532	-1.30041
AC145285.2	0.111777	-22.3892	AC009093.2	0.0342542	-23.3903	AZIN1-AS1	0.722061	-0.7339	AL358472.2	0.53118	-21.5518	PSMB8-AS1	0.678813	-0.292073	MYO3B	0.0853106	-23.0959
ARL5A	0.0856412	-0.698527	CCDC144A	0.0176512	-23.503	AGBL2	0.696389	-0.733223	RELL1	0.487201	-0.444956	RBM12B	0.629645	-0.966465	RNF34	0.0770423	-1.31308
HDAC10	0.0352274	-1.36336	TAGAP	0.00684653	-1.85982	LRRC45	0.546666	-0.732538	ERICH6-AS1	0.401245	-1.45608	GHDC	0.460867	-0.856529	LINC00476	0.0409844	-2.14009
FBXO7	0.147038	-0.579656	MMP25	0.0605863	-22.7925	TTLL12	0.767678	-0.732452	LYPLAL1	0.56563	-0.721945	CUEDC2	0.75367	-0.243703	AC021092.1	0.111081	-22.4757
ASPM	0.010922	-23.8447	ZFAT	0.000179438	-24.6132	ZDHHC5	0.452799	-0.732367	TRAPPC2B	0.308631	-1.05746	AC084036.1	0.371387	-21.9845	EXOSC9	0.0190774	-1.57294
CLDN15	0.00683417	-24.1895	TRBV9	7.61e-05	-25.6438	CKAP2	0.424046	-0.732343	DDT	0.288388	-0.42535	NAPA-AS1	0.320457	-1.81027	TSEN34	0.0140036	-2.02576
RASGRP2	0.268025	-0.504037	ATG14	0.243283	-1.22714	VWA5A	0.906101	-0.730461	PABPC1L	0.780965	-0.871636	AC246785.3	0.915993	-0.444148	PNN	0.201928	-0.472016
PLEKHA5	0.0155975	-2.33785	TET3	0.00035282	-24.7876	LTBP3	0.493107	-0.730206	NEFH	0.321694	-22.5298	CRYGS	0.371387	-22.1962	LIME1	0.0245819	-0.67826
DALRD3	0.251242	-0.915919	EVI5L	0.219754	-21.5711	IFI30	0.889337	-0.730097	SRGAP2C	0.747221	-0.539092	LONP1	0.892902	-0.30186	GHITM	0.180177	-0.47819
FBXO48	0.112091	-22.4171	ZNF606	0.0360361	-22.8643	INAFM1	0.723573	-0.729934	PINK1-AS	0.53118	-21.332	AL355472.1	0.684911	-0.521443	DDX51	0.0871974	-2.04145
AK2	0.0363398	-1.32394	PADI6	0.00211161	-24.115	HEATR6	0.551911	-0.728448	DUSP4	0.401245	-0.979178	CKLF	0.476092	-0.340186	ZNF451	0.0429628	-1.2478
EBAG9	0.131892	-1.51365	ZNF658	0.055993	-23.3132	PHF23	0.756169	-0.728424	MT-CYB	0.549542	-0.0856648	BIRC2	0.738601	-0.297479	ST3GAL1	0.107849	-0.706142
OCIAD2	0.191298	-0.492937	AP002807.1	0.109764	-22.6572	SH3BP5-AS1	0.829116	-0.726531	DGKZ	0.657814	-0.22508	CTSA	0.828896	-0.211795	HPS4	0.140747	-1.18081
TANK	0.109665	-0.917156	AC002310.1	0.027573	-23.4214	TRAF4	0.71187	-0.726206	NMNAT1	0.52761	-1.60948	HIST1H2BI	0.663606	-20.3329	AC090114.2	0.0808356	-22.8681
PARP16	0.0679356	-1.65814	SLX1B	0.00974513	-23.4755	ERMP1	0.657939	-0.725699	TTC21B	0.443417	-0.647785	CYC1	0.567945	-0.290889	EEF2	0.0629602	-0.43713
CDCA7	0.0252034	-2.31994	CPOX	0.0010458	-24.1289	MRI1	0.537788	-0.725641	WDR7	0.36944	-0.871395	FAM224B	0.399482	-22.3153	DNMT3A	0.034106	-2.25524
LONRF1	0.0313719	-23.1933	IL11RA	0.00158928	-24.3209	PEX10	0.545143	-0.725252	ALDH1B1	0.397932	-1.44597	TCEA2	0.450435	-1.06198	AC099063.4	0.0381	-23.3348
SUV39H2	0.0747538	-22.6473	NOTCH2NL	0.0126723	-23.9527	UBASH3B	0.674982	-0.725192	TVP23C	0.462412	-1.79244	EPHX2	0.590945	-1.01037	CAMKK2	0.0667726	-2.28272
CORO1A	3.79e-07	-1.13393	ADHFE1	3.45e-13	-26.3198	OXLD1	0.0889039	-0.725192	CEP126	0.0419905	-2.38309	PPIL1	0.032443	-23.9603	SLC16A6	8.08e-05	-24.9039
GATD3B	0.267956	-1.22617	AL356488.2	0.224224	-22.0771	HCG25	0.906117	-0.725153	HDHD2	0.781147	-0.455012	ZBTB48	0.91606	-0.225149	DPH7	0.202618	-1.07092
VAV3-AS1	0.247418	-22.0014	GOLGA4	0.233528	-0.759646	ASMTL-AS1	0.884612	-0.72502	ZNF426	0.734633	-0.483688	PGGHG	0.886168	-0.156656	FKBP2	0.174662	-0.72155
AC010618.3	0.00758694	-23.863	TBC1D32	8.48e-05	-24.7752	ARFIP2	0.426485	-0.723747	VPS26A	0.29335	-0.483774	ERBB2	0.33403	-1.71855	SLC25A19	0.0137557	-23.8231
PAK6	0.188404	-22.625	ZNF30	0.113053	-22.7547	AL121658.1	0.829481	-0.723733	GOPC	0.659184	-0.373438	IFT27	0.829725	-0.382828	CD160	0.140547	-1.87682
C19orf66	0.22284	-0.560351	AL138966.2	0.142378	-22.0906	AC027020.2	0.849733	-0.72372	INTS2	0.690859	-0.734118	SEC23A	0.84832	-0.216065	HDDC3	0.163066	-1.25578
ARL6IP1	0.189934	-0.633514	AC004253.1	0.107444	-22.9895	FAM86C1	0.827967	-0.723342	TMEM127	0.656345	-0.592203	TIMM17B	0.827945	-0.179427	SLC25A36	0.140547	-0.673418
SH3RF2	0.0802819	-22.8963	C20orf96	0.0169675	-23.4011	OTUD3	0.692231	-0.72228	AGO3	0.483832	-0.462565	CARD19	0.623897	-0.329796	WBP2	0.0766799	-0.812841
SNX14	0.0156069	-1.55974	DENND1C	0.00208398	-2.18111	ELP4	0.488793	-0.720846	BTF3L4	0.319432	-0.734707	LINC00504	0.371387	-21.7984	SPATA33	0.0223669	-2.34878
AC099063.4	0.033854	-23.2823	AL139011.1	0.00199732	-24.1424	CSGALNACT1	0.550408	-0.720473	CDK18	0.401245	-21.917	KMT2B	0.468735	-0.868182	CHD8	0.042435	-1.1321
LSM7	0.0324553	-0.694267	FAM227B	0.00142896	-24.1739	UBL7-AS1	0.541017	-0.720125	HNRNPUL1	0.386719	-0.312112	C1orf162	0.433967	-0.544941	ZNF354C	0.0364466	-23.2759
LRRC27	0.0208077	-23.3797	TRPS1	0.000702186	-24.551	BX284668.5	0.526529	-0.720075	LINC01644	0.346256	-22.6311	RRS1	0.3834	-1.02141	RGPD5	0.028323	-24.1302
CD2BP2	1.78e-05	-2.21997	FCHO1	1.84e-10	-25.8813	CGRRF1	0.177565	-0.719639	AHNAK	0.0874379	-0.344559	MCM10	0.099326	-23.1404	GEMIN8	0.000497184	-24.5853
GABARAP	0.0367181	-0.520474	MIEF2	0.00197941	-24.0561	SMYD4	0.548492	-0.71927	DNAJB5	0.401245	-21.9331	HAUS5	0.468272	-1.04003	NCLN	0.0417759	-1.43036
TRBV10-2	0.0106496	-24.7867	DHRS7B	0.000175916	-24.6154	SNX4	0.450925	-0.719044	TAB3-AS2	0.308631	-22.4735	LRRN3	0.371387	-21.5897	IRAK1BP1	0.0176208	-23.5763
AL691432.2	0.00484868	-24.1011	TTI1	3.78e-05	-24.6388	NUP155	0.41705	-0.718497	GCSAM	0.264749	-22.9327	UCP3	0.294204	-22.8121	FARP2	0.010857	-23.8169
FAM78A	0.000345776	-2.36953	TMEM260	4.6e-08	-25.5217	PMVK	0.277354	-0.718444	FAM111B	0.150017	-23.3523	SPSB1	0.180319	-22.98	RAVER1	0.00256768	-2.68022
AF117829.1	0.00237668	-24.0794	DCAF4	5.51e-06	-25.0498	TAB2	0.39837	-0.717105	ZNF490	0.238516	-1.35133	COL6A2	0.280664	-0.627847	MKI67	0.00710023	-2.9025
SLC52A2	0.123549	-1.03318	AL513550.1	0.0435991	-23.1638	FAM200A	0.743243	-0.716411	GBA	0.53777	-0.632686	TDRD7	0.712402	-0.816185	GLIPR1	0.0965924	-0.629295
DPM2	0.19818	-0.829111	RHPN1	0.125463	-22.8913	AC083880.1	0.833083	-0.715862	PLCXD2	0.666382	-0.541162	PRR14L	0.833421	-0.295578	DFFA	0.144995	-1.47462
ADD3	0.143538	-0.521129	CYP2F1	0.0593775	-22.6794	TESK1	0.765633	-0.715393	AC012360.3	0.562271	-0.819019	TBL1X	0.751447	-0.4232	NBR1	0.111964	-1.20821
RFT1	0.000685464	-24.5848	ENG	2.56e-07	-25.3782	CORO7	0.327086	-0.71537	ZCCHC2	0.184752	-1.05583	AL157912.1	0.218416	-22.6001	SLC25A44	0.00370679	-24.2461
FAHD2A	0.123938	-1.50383	CDHR3	0.0447369	-23.5321	TIGD5	0.744548	-0.714735	TMEM41B	0.53803	-0.487767	TMEM185A	0.719199	-0.61035	SYF2	0.0982776	-0.512568
GOSR2	0.000272991	-2.9715	PATZ1	4.21e-08	-25.6392	U2AF1L4	0.274433	-0.713264	NUP98	0.148541	-0.741886	NDUFA12	0.179599	-0.453269	LINC00662	0.00236194	-24.5394
FIZ1	0.085344	-23.2146	IL27RA	0.0378495	-1.72652	SEPHS1	0.700362	-0.712554	BTBD10	0.495047	-0.654047	TXN2	0.640598	-0.288454	C19orf73	0.077007	-22.7528
MIEN1	0.0107217	-0.952827	NARS2	0.000142847	-24.6031	POLR3K	0.437844	-0.71197	AL109761.1	0.306372	-22.5595	ABHD6	0.371387	-1.72268	CREBBP	0.0175668	-1.18831
SSR2	0.268803	-0.322554	DLG4	0.224107	-21.8438	AL137003.2	0.906117	-0.711481	ECHDC2	0.781099	-0.281567	AL365361.1	0.91606	-0.252667	MAP2K5	0.201928	-1.05542
MCM3	0.123342	-1.31883	ALG13	0.0628888	-1.96731	NSDHL	0.742338	-0.711154	TRRAP	0.53777	-0.489348	MIB2	0.711137	-0.275966	FAM122C	0.0952135	-1.95695
AKAP8L	0.0123914	-1.47279	INTS5	0.000189049	-24.3569	HOXB2	0.455193	-0.710999	MMGT1	0.308631	-0.674589	AC087645.2	0.371387	-21.9201	PCYT1A	0.0193036	-1.55257
S100A2	0.0195037	-23.6698	EME2	0.000579215	-24.5645	TUBB2A	0.516206	-0.710995	C14orf119	0.339579	-1.16616	AL354696.2	0.37673	-21.9984	HK1	0.0283054	-1.07461
DHCR24	0.0734595	-22.6732	NLRP1	0.0250852	-1.81626	AC097376.2	0.673633	-0.71076	PBRM1	0.458709	-0.456637	CHD7	0.588699	-0.595252	NPIPB11	0.0651527	-23.5151
PFAS	0.0263472	-23.8013	EIF3M	0.00571113	-1.68948	SGK3	0.538659	-0.710467	STRBP	0.375568	-1.93522	FAM122A	0.419691	-0.840624	TNRC6B	0.0371932	-0.739035
CLPB	0.00319314	-24.2239	DMTN	1.43e-05	-24.9495	CLEC16A	0.41705	-0.710348	PCSK5	0.245263	-23.3516	AC133644.2	0.285625	-22.2636	RFC3	0.00833941	-24.1306
LMAN2	0.0884051	-0.63713	AC009948.1	0.0209799	-23.4818	ZNF649	0.700296	-0.70985	YIPF4	0.492369	-0.497432	ZSCAN5A	0.637472	-1.28102	SPINDOC	0.0766406	-22.8621
GIMAP4	0.0100812	-0.974455	USP30	0.000120137	-24.493	APOL2	0.433127	-0.709732	CCT3	0.306372	-0.424009	PFDN5	0.360777	-0.235511	RCAN1	0.0153782	-23.4265
GZMM	8.7e-15	-1.92291	WWP1	1.38e-21	-27.19	RGS10	0.00132113	-0.70966	MAML2	0.00190535	-1.45397	NDUFB2	0.00181806	-0.748018	UVSSA	5.2e-07	-25.8904
USP31	0.049711	-23.4438	AL512625.1	0.0041381	-23.9975	NME7	0.603229	-0.708541	PDHX	0.404706	-1.02636	NR1H3	0.497704	-21.1225	PHF20	0.0528578	-0.682212
MTURN	0.0408752	-23.3087	SLC27A1	0.00324518	-24.0126	HDAC4	0.583632	-0.708211	CATSPERB	0.401245	-22.1124	PLGLB2	0.490516	-21.3457	SOD2	0.0479331	-1.18173
VAV2	0.115449	-22.3941	AC240565.1	0.0395053	-22.9287	LINC00265	0.735622	-0.708026	SYNGAP1	0.533273	-1.19623	MAP2K2	0.700907	-0.384161	AZI2	0.0918515	-1.10771
CHKA	0.126514	-22.6969	TIPARP	0.0739007	-1.4041	APOLD1	0.755232	-0.707537	HSPD1	0.547552	-0.348114	AC004865.2	0.73297	-0.277365	HAUS3	0.105358	-0.83845
CYP20A1	0.00302398	-1.62097	SLC25A29	6.64e-06	-24.874	MICAL1	0.405331	-0.706603	DOLPP1	0.240409	-23.0026	AL445686.2	0.284837	-22.1328	C7orf31	0.00738587	-23.9089
OSGEPL1-AS1	0.143115	-22.8992	FRMPD3	0.060893	-23.1202	PPAT	0.767718	-0.705628	GPCPD1	0.566886	-0.49389	CCDC136	0.754594	-0.736947	ZNF701	0.111694	-1.96106
C2CD3	0.0153527	-1.94932	C3orf62	0.000326573	-24.4356	KDM1A	0.489197	-0.705612	ANKRD40	0.319432	-1.6948	AC246817.2	0.371387	-22.0247	BUD23	0.0238188	-1.00061
H2AFX	0.000288458	-2.36394	PARP11	3.11e-08	-25.4924	SMAD3	0.271609	-0.704061	GTF3C2	0.142806	-1.31333	MRPL51	0.175421	-0.699246	AC008035.1	0.00218976	-24.1517
WDR19	0.0593373	-23.3197	LINC01534	0.00730192	-23.6789	NUP188	0.647852	-0.702864	ZNF770	0.425022	-0.666187	PABPC1L	0.54521	-1.48197	GMIP	0.0596903	-1.08456
WASHC3	0.0496414	-1.15912	PPAN	0.00359341	-24.1111	GYS1	0.595123	-0.702762	AC087362.1	0.401326	-21.7444	AC004803.1	0.491607	-21.5187	PHF20L1	0.0499782	-1.05652
ANXA5	4.91e-06	-1.31963	POLL	1.35e-11	-26.0455	CD84	0.137018	-0.702761	HIPK1	0.0673128	-0.951016	NDRG2	0.0682198	-23.8344	EEF2KMT	0.000289379	-24.8461
NDUFA3	0.151239	-0.493726	AFMID	0.0620471	-22.9152	C8orf88	0.770067	-0.702319	TCAIM	0.572191	-1.45618	LRPPRC	0.75846	-0.247331	PYCR3	0.111474	-22.5224
C2orf68	0.0216471	-1.65424	TUBG2	0.000627192	-24.3425	TMEM127	0.518594	-0.701614	SLC6A6	0.342926	-0.823867	AC090948.1	0.379681	-22.5883	HIST1H2AL	0.0274494	-24.0547
ZNF467	0.048307	-22.9619	PACRGL	0.00386205	-23.7456	DNASE1L1	0.599572	-0.701266	FGD2	0.402942	-22.2446	TMEM201	0.494123	-21.4492	USP47	0.0510013	-0.906875
DYNC2LI1	0.0483779	-22.9661	NOMO3	0.0038693	-24.122	HOXB4	0.59958	-0.701168	SERPINA1	0.402942	-23.0401	HASPIN	0.494188	-21.0597	CYP51A1	0.0507842	-1.22549
ADM5	0.24817	-21.9607	COMMD3-BMI1	0.219754	-21.5256	SLC47A1	0.886401	-0.700379	FAM228B	0.740898	-0.378681	RANBP1	0.891036	-0.107439	AP000845.1	0.175543	-22.8766
ZSCAN31	0.271347	-21.9766	SLC16A4	0.227027	-21.9963	DIP2C	0.909223	-0.698937	BRWD1	0.783608	-0.169246	RTRAF	0.919485	-0.0655883	STAT2	0.20863	-1.10961
THRA	0.112091	-1.22145	EIF1	0.0493577	-0.652005	ZNF432	0.713455	-0.697611	ALKBH5	0.53118	-0.548407	DERL2	0.666102	-0.281258	EXOC1	0.0834105	-1.3058
SLAMF6	0.00142303	-1.58853	AC015982.1	8.36e-07	-25.1875	LRRC8C	0.337712	-0.696667	BTBD6	0.204641	-1.73186	PAF1	0.226218	-1.25772	LINC02273	0.00489025	-23.9303
GNGT2	0.0650071	-1.6425	SESTD1	0.00871345	-23.8584	B4GALT5	0.651074	-0.696591	PRDM5	0.434667	-22.2531	FASTKD1	0.557237	-1.06726	TRBV24-1	0.0590199	-24.2186
CWC22	0.00112222	-2.26837	ANO10	5.79e-07	-25.1184	RERE	0.33462	-0.695968	CBX4	0.198559	-0.719118	AC012617.1	0.221262	-22.7615	AL121944.1	0.00447853	-24.1206
TESMIN	0.0484628	-22.9435	SLC16A3	0.00388824	-23.8123	C1orf216	0.600549	-0.69567	MBOAT1	0.402942	-22.2805	AC005253.1	0.49546	-21.4904	RCSD1	0.0517725	-0.766956
NPM2	0.250129	-21.9049	AC117382.2	0.219754	-21.586	AP003392.4	0.889337	-0.695641	FPGT	0.750697	-1.16601	COX20	0.896028	-0.109104	LASP1	0.181086	-0.717117
STK25	0.168121	-0.861977	CNR2	0.0775675	-22.956	PRR11	0.788266	-0.693706	RFFL	0.59508	-0.499436	XCL1	0.78255	-0.390292	LCAT	0.115151	-22.7461
DPY30	0.255538	-0.790597	GML	0.219754	-21.7251	AP000866.5	0.895464	-0.693122	RNF40	0.758475	-0.339041	POLR2J	0.901484	-0.0807444	LY75	0.184632	-1.20835
ADAM9	0.0795315	-23.0511	FDXACB1	0.0159384	-23.3577	AC062017.1	0.690024	-0.693104	CKLF	0.479411	-0.32093	SEC61G	0.619108	-0.189933	RARRES3	0.0763637	-0.49151
CHN2	0.0756258	-1.66654	CCR4	0.0125156	-23.7913	YAE1D1	0.674547	-0.692977	GON4L	0.461137	-0.360841	METTL13	0.5892	-1.02578	DTX3	0.0669071	-1.69542
SLF1	0.255663	-0.686159	ZBTB3	0.219754	-21.7246	AC005614.1	0.895464	-0.692915	NDUFV2	0.758899	-0.185243	ARL8A	0.901832	-0.166239	AC092794.1	0.183082	-22.5624
ACBD3	0.255889	-0.984115	AL137779.2	0.219754	-21.4487	ENKD1	0.895503	-0.692386	DMXL1	0.75982	-0.325695	LCN12	0.905186	-0.508841	WDR92	0.184612	-22.4711
AC146944.4	0.253296	-22.0743	AL691447.2	0.219754	-21.6459	DZANK1	0.895496	-0.691381	NRBP1	0.759175	-0.201655	SMUG1	0.904129	-0.227493	NOP58	0.18725	-0.587211
BLZF1	0.0649326	-2.07884	NOD2	0.00922719	-23.4775	PCBD2	0.653974	-0.690093	ZBTB21	0.436961	-1.21028	MORF4L1	0.56518	-0.197932	RBM3	0.0620796	-0.503452
AC020659.1	0.0651908	-1.32008	ACVR1	0.00864561	-23.7937	ZBTB48	0.650407	-0.689701	TOR4A	0.433318	-22.6249	ZNF513	0.556237	-1.39457	MYO1F	0.0612714	-0.581225
NINL	0.0760937	-22.8131	AC136475.2	0.0142042	-23.371	NUP35	0.680304	-0.689617	ANKLE2	0.4664	-0.42196	PACS2	0.600225	-1.00409	TRIM52	0.0702366	-1.48321
ZNF207	0.0135886	-0.78608	ZNF354A	0.000217869	-24.6825	CEP63	0.467232	-0.68952	TMEM30B	0.312891	-22.2182	NRIP3	0.371387	-21.8446	MAP3K9	0.0192851	-23.8171
PLAC8	0.166763	-0.586025	C10orf95	0.0706831	-22.9071	AC016831.1	0.78229	-0.68946	ANKRA2	0.58775	-0.411908	FAAP24	0.775947	-0.928308	LINC01465	0.113174	-22.3686
BX005266.2	0.0472722	-23.2169	CLYBL	0.00372147	-23.7509	DBNDD2	0.596637	-0.688828	STX1B	0.402044	-22.5169	TINCR	0.491843	-21.552	CCT7	0.0507842	-0.732282
CENPS	0.168643	-22.0418	TBXAS1	0.0919731	-22.3101	POLR3B	0.801643	-0.687694	HAUS7	0.622203	-1.43662	PSMC2	0.800276	-0.217403	CD47	0.123836	-0.488959
ZNF544	0.000133765	-24.7237	CNEP1R1	1.25e-08	-25.5675	RHBDF2	0.251967	-0.687626	AFG1L	0.1372	-23.4877	AC243829.4	0.165733	-22.8174	EIF5A	0.00219165	-0.838803
ARSG	0.0806857	-1.92504	NRL	0.0150299	-23.2678	MECR	0.68633	-0.687006	TP53TG1	0.474713	-0.38047	LINC02391	0.61044	-1.29202	TUBA1A	0.0739997	-0.574196
CD52	7.56e-11	-1.37964	C2orf49	9.53e-18	-26.7194	MCUB	0.0104802	-0.68694	SPAG9	0.0103188	-1.12236	RPS4X	0.00545182	-0.556556	ABHD15	5.65e-06	-25.387
PTGES2	0.101129	-1.16659	AL121658.1	0.0256541	-23.2071	ZXDA	0.705363	-0.684871	TNFRSF10B	0.517827	-0.914003	PSMD7	0.662093	-0.202843	CBX6	0.0811393	-1.34093
SLC6A6	0.0146773	-1.94389	TMTC4	0.000286675	-24.4096	ADAT1	0.486809	-0.684394	E2F7	0.318134	-22.7942	CD200R1	0.371387	-21.8506	HNRNPL	0.0230223	-0.856804
DUSP6	0.0171688	-23.7522	SOCS5	0.000475351	-24.232	CPSF1	0.50302	-0.6839	HTT	0.329625	-0.602257	C1QTNF6	0.372671	-22.0024	PRRT3	0.0246496	-23.4128
SCOC-AS1	0.0514157	-23.1038	AL121603.2	0.00487178	-23.7874	TAF13	0.611411	-0.683738	PHF19	0.408706	-0.940159	ABHD14B	0.50741	-0.284194	TMEM248	0.054731	-1.04371
AC093635.1	0.166772	-22.1374	PGBD4	0.0750589	-22.9858	PDGFRB	0.787929	-0.683448	ARHGEF7	0.593	-0.414774	HEBP2	0.779353	-0.269243	GOSR2	0.116387	-1.61105
AL031775.1	0.248745	-21.9464	BIK	0.219754	-21.373	AL121574.1	0.889337	-0.68298	TNFAIP8L1	0.749153	-0.666901	ABHD17C	0.893476	-0.536706	TM7SF3	0.180371	-0.944789
ZNF551	0.0113596	-23.9714	ITM2C	0.000206599	-24.3737	SOCS3	0.45861	-0.682512	EIF4EBP1	0.310274	-0.727417	XYLB	0.371387	-22.0015	TMEM167B	0.0198307	-1.47524
NAA35	0.0230989	-1.87387	AC127521.1	0.00075893	-24.1219	TRAPPC11	0.537788	-0.681223	SLC35C2	0.351333	-0.586813	WDR34	0.389043	-1.65189	GLB1L3	0.029985	-23.5805
KHSRP	0.166942	-1.03881	FAM131B	0.0740193	-22.8562	AC124312.1	0.787929	-0.681128	UBA1	0.591318	-0.333183	MAPKAP1	0.779131	-0.314884	FHL2	0.114734	-22.482
ORMDL1	0.039251	-0.909039	ACSL6	0.00248553	-23.968	TMEM9	0.564765	-0.681025	AFDN	0.401245	-21.9382	ANKRD20A4	0.490516	-21.2854	ABHD17C	0.0430602	-23.5733
SETBP1	1.74e-13	-26.4676	MRM3	2.74e-18	-26.743	LBH	0.00880289	-0.68069	TMEM38B	0.00822822	-2.57732	MYL6	0.00491509	-0.549183	USP33	6.91e-06	-1.75609
HNRNPA3	0.0200742	-0.618035	SMURF2	0.000486916	-24.2987	WDR76	0.50364	-0.680485	TRBV4-1	0.329625	-23.5338	DLG4	0.373338	-22.0925	ANKZF1	0.0263558	-1.40326
CTSK	0.169807	-22.2739	RSAD1	0.116581	-1.46391	HIST1H4D	0.806149	-0.680461	INTS3	0.626036	-0.621478	MYO9A	0.803237	-0.309876	SUPT16H	0.125092	-0.860635
LINC00271	0.256167	-21.8832	ZNF584	0.22036	-21.698	AL035413.1	0.898709	-0.679284	ZMYND19	0.769754	-1.13591	LMF2	0.908589	-0.09487	SDR42E2	0.189125	-22.6964
C7orf31	0.00576871	-23.8563	C12orf42	5.01e-05	-24.5052	HMCES	0.417432	-0.678758	TRAF1	0.274218	-0.844808	APOPT1	0.304688	-1.14506	STAG3	0.0114971	-24.0845
MTSS1	0.000415111	-1.58511	EIF2AK3	5.21e-08	-25.627	NSL1	0.282547	-0.678729	CCNL1	0.153543	-0.400489	ARMCX4	0.181844	-23.4904	KAT6A	0.00293201	-1.46289
SAR1B	0.119289	-1.04135	CLEC2D	0.0622213	-1.30221	RPH3AL	0.736192	-0.678203	CEP152	0.533763	-0.985471	RARRES3	0.702995	-0.142754	KIDINS220	0.0925839	-0.951933
AC008957.1	0.111943	-22.7253	PPID	0.0546438	-2.0019	MANBAL	0.722627	-0.677556	TMEM262	0.53118	-21.2347	TMEM203	0.684232	-0.582025	FAM66C	0.0859949	-22.993
CD81	0.166942	-0.893067	PRDM11	0.0739007	-23.2035	FXR2	0.787485	-0.677416	POLE4	0.590796	-0.311253	B3GALNT2	0.779131	-0.895689	HRAS	0.115472	-1.92692
LINC00893	0.00461469	-23.9503	TRAK1	3.59e-05	-24.7452	NELFA	0.41705	-0.675833	FAM208A	0.263396	-0.5552	AP001610.1	0.293085	-22.2959	AL355488.1	0.0107171	-24.0501
RNFT1	0.173389	-1.04179	GPA33	0.0934501	-22.3174	MIER2	0.808372	-0.675751	AL080250.1	0.626258	-1.43759	TUFM	0.804402	-0.13323	DUSP8	0.12441	-1.91955
ERH	0.168643	-0.554221	ARID2	0.10699	-1.83115	AC011603.2	0.791807	-0.675313	PKIA	0.601321	-1.11683	CHCHD2	0.785912	-0.0972679	NQO2	0.118217	-1.0453
DROSHA	0.0118238	-2.41128	MANBAL	0.000192918	-24.5211	UNKL	0.455996	-0.674663	EPM2AIP1	0.308631	-0.930266	AC011481.2	0.371387	-21.9238	AL137003.1	0.0182597	-23.6465
AC069185.1	0.0829845	-22.9137	PFAS	0.0189104	-23.6865	GCC1	0.697973	-0.674445	UQCC1	0.489346	-1.59781	TRGV2	0.633313	-0.284863	ACP6	0.0762389	-22.6526
BBS1	0.0574585	-23.2916	ASTN2	0.00675017	-23.7798	UNG	0.639826	-0.673258	PANK3	0.423294	-0.92625	AC103591.3	0.540009	-1.50781	SLC17A5	0.0585487	-1.51272
GPR137	0.0896356	-1.94723	LONRF1	0.0227595	-23.0787	ACOX3	0.700362	-0.672093	NFKBIB	0.501484	-0.383963	SNAP47	0.64253	-0.447678	TRAF3IP2	0.0772915	-22.6068
LINC00944	0.0046952	-1.69456	RIDA	2.86e-05	-24.8055	APBA2	0.41705	-0.671404	CFLAR-AS1	0.257166	-23.4748	TMEM45A	0.291346	-22.5595	SPON2	0.010857	-0.978537
ATP5MPL	0.112201	-0.511152	TRAV1-1	0.0286271	-23.6639	TRAF3IP1	0.712759	-0.671152	ELK4	0.530233	-0.628165	OXCT1	0.663623	-0.385566	AL135791.1	0.0816667	-22.9888
AC034102.6	0.257552	-22.1546	AC246817.2	0.220569	-21.776	SPATA7	0.89929	-0.670225	ATG16L1	0.771374	-0.315157	GOLGA5	0.910395	-0.202141	SUPV3L1	0.192877	-0.650147
SDF4	0.000716557	-1.12633	KLHL21	1.5e-07	-25.5812	SATB1	0.318873	-0.669877	ZNF764	0.176092	-23.1256	TAGLN2	0.213269	-0.330747	C17orf75	0.00326371	-24.3919
SERPINB6	0.00968151	-1.36756	TSGA10	0.000109589	-24.5335	IFRD2	0.431818	-0.669541	LINC00539	0.301977	-1.68267	PSTPIP1	0.351154	-0.437671	NONO	0.0160642	-0.845643
SNRNP35	0.134526	-1.18216	ZNF823	0.0576004	-22.6275	LINC00342	0.761189	-0.668655	IQSEC1	0.553751	-0.422666	FAM13A	0.741753	-0.672531	APOL3	0.108768	-1.14817
HOXB3	0.0789533	-22.8807	ARAP3	0.0157291	-23.3812	HIST1H2AB	0.68956	-0.667948	FRYL	0.47801	-0.366386	ZNF816	0.615753	-1.25157	SMC4	0.0754219	-1.2159
S100A11	0.0139142	-0.905156	NQO1	0.000219952	-24.2982	PCNX4	0.468762	-0.667732	BBS4	0.312891	-1.36338	TRAV22	0.371387	-21.9175	SLC35F5	0.0198307	-2.41134
HARS2	0.000506019	-2.06584	GGACT	9.5e-08	-25.373	FOXJ3	0.298729	-0.667551	PABPC1	0.168765	-0.272644	AL161421.1	0.19516	-2.15322	C21orf58	0.002882	-24.2021
TMEM110-MUSTN1	0.246935	-21.7511	PAK6	0.161898	-22.5106	EGR1	0.869721	-0.666259	ANKRD20A2	0.70948	-20.664	NMNAT1	0.872014	-0.484879	CCNYL1	0.165448	-22.148
MRPS22	0.253517	-0.79493	TLR2	0.219754	-21.3222	TRBV5-6	0.893523	-0.665067	TMEM216	0.753632	-0.453879	MRS2	0.898028	-0.253635	RPRD1B	0.182646	-1.20777
ITGB1-DT	0.0221521	-23.539	HHLA3	0.00080571	-24.2345	SLC9A3	0.537788	-0.664592	PPRC1	0.355869	-1.16802	TIGD2	0.389549	-22.2067	SMARCE1	0.0322304	-0.838766
CLPX	0.0357515	-1.13597	SMPD3	0.00190977	-24.0495	ATAD5	0.548146	-0.663697	ZNF257	0.401245	-22.0096	EPB41L4A-AS1	0.468272	-0.403902	SLC4A10	0.0402231	-23.5471
NMD3	0.262339	-0.99658	XKR6	0.221231	-21.8448	AL031316.1	0.90101	-0.663566	ZNF562	0.775382	-0.532889	PYCR2	0.91173	-0.233661	COL6A3	0.19191	-22.6814
FHAD1	0.259622	-22.0411	LUCAT1	0.221231	-21.9024	CCNYL1	0.90106	-0.662736	GIMAP8	0.775382	-0.725587	CKMT2-AS1	0.912044	-0.470702	RRP7A	0.194185	-0.886021
ATP5MF	5.36e-05	-1.06379	ZNF609	1.36e-09	-25.7981	CTSA	0.197023	-0.661411	TBC1D5	0.10498	-0.784542	CYB561D2-1	0.126092	-1.63414	SNAPC4	0.00080161	-24.537
AC007114.1	0.0133002	-23.4392	FICD	0.000263656	-24.4813	TOR1A	0.48283	-0.659441	ENOSF1	0.316873	-0.800286	NR4A1	0.371387	-21.8537	LAMTOR4	0.0227908	-0.708138
TM7SF3	0.03497	-1.43624	PRKCQ	0.00655935	-2.42797	DTX2	0.546448	-0.658784	HAPLN3	0.401245	-1.90611	GTF3A	0.460867	-0.247872	RTN3	0.0412162	-1.12946
SNX33	0.288516	-22.2289	AL137003.2	0.236041	-22.009	LINC02390	0.915722	-0.658346	DUSP18	0.79419	-0.514952	CD99L2	0.925479	-0.219719	FANCG	0.220167	-1.67646
AC243829.4	0.0727077	-22.6828	AL627171.1	0.0110072	-23.4325	GKAP1	0.669679	-0.657462	SREK1IP1	0.455148	-0.353599	UPP1	0.582412	-0.320024	KPNA3	0.0665699	-1.06292
RALGDS	0.246935	-0.781669	TEF	0.150745	-22.2778	AIFM2	0.862463	-0.657228	ICMT	0.706297	-0.450312	METTL22	0.863314	-0.324863	WNT1	0.163589	-22.4428
ARHGAP9	0.0208537	-0.867521	IGLV2-11	0.000532175	-24.1733	LRRC41	0.512342	-0.657225	YTHDF2	0.333034	-0.381274	EXT2	0.37673	-0.94587	LDOC1	0.0257909	-23.3653
PSMC3IP	0.115502	-22.3942	TRAV24	0.0397628	-22.9689	CEP41	0.735858	-0.657201	ASB3	0.533273	-0.581544	MCM7	0.701893	-0.45267	CDC123	0.0922906	-0.846537
PSMB6	0.116293	-0.556527	PFN2	0.0367953	-22.75	SERPINI1	0.726773	-0.656647	CWC22	0.53118	-0.601948	ZNF296	0.689	-0.850971	THAP5	0.0883753	-2.02146
TRBV27	0.052767	-1.80792	RGPD2	0.00494275	-23.8219	THUMPD2	0.612812	-0.656204	NUP50	0.409427	-0.562524	MANEAL	0.507801	-21.7747	THAP1	0.054709	-1.27193
ZFP30	3.35e-05	-24.9735	AIFM1	2.05e-09	-25.6389	CSRNP1	0.203292	-0.65605	DTL	0.113442	-23.1766	VPS37C	0.126416	-23.4124	MYCBP2	0.0011065	-1.10742
NDUFA2	0.11526	-0.572356	ERRFI1	0.0358313	-22.8765	BTN2A2	0.723012	-0.654831	TRIM36	0.53118	-21.3999	ARRDC1-AS1	0.684555	-0.720186	CMBL	0.0859949	-22.9712
TGFBI	0.0526565	-23.2343	CUBN	0.00536663	-23.8789	SMCR8	0.618696	-0.654736	POLR3C	0.411709	-0.712399	FTSJ3	0.515546	-0.657659	AL049869.3	0.0541104	-23.1916
AC040162.1	0.0183878	-23.8167	TIPARP-AS1	0.000522589	-24.3641	CTBP1-DT	0.509832	-0.654563	NOL8	0.33237	-0.725673	XRCC3	0.376057	-21.5674	AC087239.1	0.0263923	-1.92697
AC127496.5	0.253296	-21.9758	AC021242.3	0.219754	-21.5308	LINC01465	0.895464	-0.653991	RTL10	0.759044	-0.770499	MT-ND5	0.903009	-0.0407233	SRPK2	0.186556	-0.490084
IL2RB	0.00169155	-1.32887	KDSR	1.29e-06	-25.1591	THOC3	0.343106	-0.65398	LGALS8	0.212786	-0.74882	TMEM86A	0.232629	-22.7733	AGER	0.0053351	-24.1848
NPIPB11	0.0612456	-23.4626	LINC01891	0.00846275	-23.3175	TAF1C	0.650128	-0.65397	TET2	0.431303	-0.65055	GBA	0.554181	-0.658735	AC118553.2	0.0587402	-23.491
NCL	0.303331	-0.330692	AC106864.1	0.242376	-21.8466	ANKRD6	0.919272	-0.653891	MTERF2	0.798752	-0.646162	ZNF133	0.928622	-0.390243	SLC25A32	0.230057	-0.722355
AL161725.1	0.0313831	-23.2542	BAIAP2	0.00158955	-23.9516	NOP16	0.545475	-0.653769	METTL21A	0.3982	-0.950951	PTRH2	0.450974	-1.0624	C10orf91	0.0381468	-23.3488
GAPDH	1.32e-06	-1.11002	ZNF699	1.62e-12	-26.1421	RAB18	0.105652	-0.653712	USP12	0.0497655	-1.3837	PHF7	0.0448003	-2.64976	PASK	0.000133243	-25.0259
SDHC	0.161514	-0.708775	WDR82	0.0920383	-1.53691	ABCG1	0.779546	-0.653677	PSMD7	0.58585	-0.227807	LST1	0.770602	-0.454008	TMEM202-AS1	0.112645	-22.6206
NFYB	0.00239804	-2.61691	PAOX	4.54e-06	-24.9954	TRIM28	0.395936	-0.653656	RRBP1	0.236706	-0.614252	POT1-AS1	0.265823	-22.8716	COX7A2L	0.0076244	-0.945006
YPEL3	0.262889	-0.600373	STIMATE	0.221504	-21.4558	DISP1	0.902393	-0.653061	WASHC2C	0.776412	-0.248052	FANCC	0.912861	-0.287764	TAGAP	0.194881	-0.550346
PSMC4	0.0020335	-1.37059	ZNF562	2.39e-06	-25.1916	FLYWCH2	0.364115	-0.652548	PKN2	0.231621	-0.583826	ISG15	0.244623	-0.513926	HNRNPA1P48	0.0057637	-24.1669
PSMC1	0.263582	-0.51429	AC092142.1	0.221645	-22.0228	AC243547.2	0.902747	-0.652281	COA4	0.776892	-0.369641	MED14OS	0.913625	-0.341206	MVP	0.195515	-0.520956
USP28	0.000352682	-1.92637	ABCC1	4.17e-08	-25.5303	B4GALT3	0.274232	-0.65049	UBE2C	0.147514	-23.6469	RCCD1	0.176895	-23.0854	ARHGAP19	0.00235858	-24.2639
PLPBP	0.0753323	-1.19781	GPR146	0.0109184	-23.5826	RALGAPA2	0.668831	-0.650061	CAPN12	0.454771	-0.756946	TSC22D3	0.581285	-0.154175	FAM208A	0.0663414	-0.874221
PKN1	0.00716522	-1.15747	POT1	6.13e-05	-24.7977	TTC21B	0.419619	-0.64999	NEFL	0.280149	-22.7774	BCAP31	0.312469	-0.348288	CDC42	0.0136867	-0.632747
ARSK	0.1532	-1.45916	CYP20A1	0.0884711	-1.88474	PLAGL1	0.773311	-0.649246	ACSL6	0.576281	-1.1995	RNF26	0.763789	-0.459089	CFAP45	0.1119	-22.6397
YWHAQ	0.00381798	-0.776306	C16orf58	1.26e-05	-24.757	RETREG3	0.41705	-0.649146	PYROXD2	0.243937	-0.751972	AC107375.1	0.285362	-22.418	IFI27	0.0080121	-24.2343
BX255925.3	0.174004	-22.4028	CKLF-CMTM1	0.0974947	-22.4364	MKS1	0.815796	-0.648506	GNPTAB	0.638497	-0.230258	POMK	0.813926	-0.632045	ARHGAP26	0.128989	-0.992841
PDLIM2	0.0141439	-1.04154	LINC00847	0.000228913	-24.467	SYNGR1	0.471461	-0.648268	KIF4A	0.313687	-22.7829	SLC10A1	0.371387	-21.8499	LRRC14	0.0199147	-2.43492
IRAK3	0.261092	-21.9294	FCGBP	0.221946	-21.6063	ZNF341	0.903493	-0.647203	GNB1L	0.776936	-0.632982	AL035701.1	0.913625	-0.20569	KDM7A	0.196661	-0.982889
PPIP5K1	0.0772658	-22.8992	GOLPH3L	0.0147988	-23.6496	CHPF	0.683422	-0.647005	FAM117B	0.471393	-1.68441	AP1M1	0.608005	-0.337428	CES4A	0.0697638	-23.299
NUDT16	0.263641	-1.54309	VLDLR	0.221946	-21.6591	WNT1	0.904497	-0.646432	SIK2	0.779186	-0.600822	MYL5	0.913675	-0.339856	ATP8B2	0.196882	-1.21567
G6PD	0.00193698	-1.27754	NHSL2	1.82e-06	-25.2098	RNF111	0.35519	-0.646397	MUC12	0.225987	-2.4534	AC104695.2	0.237612	-23.2884	NR3C2	0.0055865	-24.2795
PNPLA4	0.032691	-23.0706	LSR	0.00176245	-23.8967	SHISAL2A	0.545892	-0.646275	MAFG	0.401245	-22.9221	KCNQ5	0.458973	-1.49523	AL121658.1	0.0391927	-23.3742
LINC01670	0.056612	-22.9475	URB2	0.00647792	-23.5589	UTP25	0.634094	-0.6462	EP300	0.422639	-0.448793	PUM3	0.539732	-0.495522	POLQ	0.0571286	-22.859
PIP4K2C	0.0618649	-1.68206	ARID3A	0.00748162	-23.742	RNASEH2A	0.648349	-0.64544	CHKB	0.426144	-0.905768	TREX1	0.54692	-0.926768	AL139274.2	0.0584479	-23.2748
MCM2	9.9e-05	-24.9402	CBR4	6.86e-09	-25.5812	DDX39B	0.241407	-0.645277	LY96	0.132895	-23.092	AC073389.1	0.152316	-23.4886	TNFSF8	0.00146769	-24.6652
ZNF276	0.0127494	-1.26277	ZNF182	0.000203856	-24.6366	TRAPPC9	0.456893	-0.644789	AL512625.2	0.308833	-22.3756	ISL2	0.371387	-21.8506	MARS	0.0194638	-1.36506
CNFN	0.171987	-22.4435	AL157935.2	0.0954435	-22.5024	TRIM34	0.811821	-0.644365	LUC7L3	0.633337	-0.20656	TRDC	0.808028	-0.463946	CCNB2	0.124614	-22.4592
AL139274.2	0.0540398	-23.2224	TMEM150A	0.00588778	-23.5535	LGR6	0.623223	-0.643642	IRAK3	0.417791	-22.2006	RAB22A	0.528754	-0.588116	ANKS1A	0.0556825	-23.058
DIP2A	0.246935	-0.496015	OCLN	0.15165	-22.4721	FUT7	0.863059	-0.643507	PLA2G6	0.70948	-0.658847	ZNF273	0.866234	-0.367692	SHISA4	0.163748	-22.4116
CCNE2	0.0366344	-23.2552	NME8	0.00250721	-23.9362	PIGQ	0.56555	-0.643058	ZNF189	0.401245	-22.2311	KTN1-AS1	0.490516	-21.2732	ATP9A	0.0432079	-23.5025
LINC01410	0.246935	-21.5952	SDR42E1	0.171975	-22.4246	EPS8L1	0.874603	-0.642705	ZBTB41	0.718473	-0.727085	SLC9B2	0.874952	-0.247358	CACNA1A	0.167378	-22.4086
ACIN1	0.154097	-0.700284	DCLRE1A	0.0648077	-23.0593	ZNF397	0.773177	-0.64252	RYK	0.575779	-0.937456	ZBTB17	0.762335	-0.431874	ELOVL4	0.111891	-22.4828
ORC1	0.0763691	-22.5568	TDRKH-AS1	0.0142968	-23.261	AC109826.1	0.681294	-0.642429	SERTAD2	0.467772	-0.749429	ATP5PB	0.602488	-0.223191	BTBD1	0.0709096	-1.17228
NDUFB1	0.265366	-0.484389	ENTPD1	0.222104	-21.5092	TMPRSS3	0.905202	-0.641923	TNFSF8	0.779639	-0.705087	C22orf39	0.914264	-0.100446	AC025171.2	0.196661	-1.72931
VPS9D1	0.0166773	-2.36705	LACTB2	0.000412055	-24.2299	GLCCI1	0.499251	-0.64177	AC007448.3	0.324377	-22.7656	STIMATE	0.371387	-21.7043	DTWD2	0.0238741	-23.3871
MIR222HG	0.03497	-23.1634	ANKRD42	0.00221355	-24.2008	ASF1A	0.558154	-0.641493	YWHAE	0.401245	-0.474316	ERP29	0.484374	-0.230919	ITM2B	0.0439572	-0.498915
ISG15	0.0493891	-0.849463	C9orf3	0.00357105	-24.0788	PPP2R1B	0.591941	-0.641169	ABRAXAS1	0.401326	-0.838816	SMCO4	0.490516	-20.9648	SAMD9	0.0495792	-1.00847
ASMTL-AS1	0.123301	-22.9204	IL4R	0.0657592	-1.95842	ST7	0.747873	-0.64115	STT3B	0.54211	-0.421669	PTRH1	0.722534	-0.379457	FNTA	0.0996266	-0.851367
A2M	0.0825332	-23.2092	ZNF440	0.0179478	-23.5129	CUL9	0.697442	-0.641051	ATP6V1H	0.488371	-0.387271	HILPDA	0.630623	-1.22206	MED6	0.0773638	-1.05383
CEBPB	0.122625	-0.838678	MAMDC4	0.0417553	-23.1602	NCK1-DT	0.738358	-0.640347	AL157392.5	0.536084	-21.7632	STARD3NL	0.709181	-0.32359	ARHGAP11B	0.0925839	-22.8723
AL158152.1	0.0319005	-23.7997	DDX43	0.00164017	-24.0531	FAM104B	0.545589	-0.640194	RPS6KA5	0.399631	-0.699037	BBX	0.452268	-0.367853	PRR5-ARHGAP8	0.0382532	-23.574
AP003068.2	0.0482121	-23.1039	MAPKAPK5-AS1	0.0110072	-1.95129	BRI3	0.599572	-0.639609	OXT	0.402942	-22.3364	SLC39A3	0.494188	-1.16663	MORF4L1	0.0513585	-0.537622
MRE11	0.144249	-1.45872	IKZF3	0.0842975	-1.31209	CENPQ	0.76713	-0.639502	VPS53	0.563537	-0.439693	RAB8A	0.752399	-0.206859	TRADD	0.112105	-0.890566
KIF3C	0.17549	-22.6143	GPR160	0.0988936	-22.8049	ZNF623	0.81835	-0.639464	HARS	0.639832	-0.343059	PYGO2	0.818705	-0.380222	STRAP	0.131163	-0.552819
PGM2	0.0324642	-2.22142	ERLIN1	0.00156128	-24.4691	SWI5	0.544221	-0.638802	LNX2	0.397294	-1.48796	VAT1	0.447479	-0.817274	LSP1	0.0402231	-0.507633
PFKL	0.148731	-0.799249	PPIP5K1	0.0613877	-22.7847	RBAK	0.76892	-0.638575	MAPKAP1	0.569658	-0.461456	DYRK2	0.755662	-0.31616	GPRIN1	0.111231	-22.4981
CENPO	0.010986	-24.1574	NCF4	0.000182263	-24.4483	MRPL32	0.454066	-0.63845	LINC00092	0.308631	-22.6932	KRTAP16-1	0.371387	-22.0931	LRRFIP1	0.0196223	-0.622141
BCAP31	0.018773	-0.768625	LRWD1	0.000429185	-24.271	ZSWIM8	0.500738	-0.638396	NEO1	0.325512	-22.6288	AC073869.5	0.371743	-22.0567	DR1	0.0256342	-1.07703
MCM10	0.035025	-23.0057	SLC27A4	0.00224468	-24.1288	TPK1	0.558784	-0.638094	RNF32	0.401245	-22.0889	SPCS1	0.484644	-0.238832	PTPDC1	0.0415509	-23.4218
ANAPC2	7.96e-05	-3.09144	DNAJA3	4.22e-09	-25.7489	AP1S2	0.23393	-0.638083	RAB40B	0.128942	-23.2154	PTMA	0.141819	-0.285904	ZNF473	0.00125655	-24.3586
LINC00866	0.0518349	-23.1468	MED22	0.00498719	-23.7537	TBCCD1	0.614828	-0.637988	IMPA2	0.409943	-21.7225	ANXA1	0.512237	-0.199163	CEP350	0.0557488	-0.874443
GOLM1	5.84e-07	-25.5003	UCHL3	4.19e-12	-26.0591	TTC39C	0.120854	-0.637666	AC019205.1	0.0568694	-23.8039	UTS2	0.0541962	-2.47819	KDM5B	0.000191616	-3.03487
SLC35E3	0.0233831	-2.25899	FXYD2	0.000791365	-24.5594	MTFMT	0.537788	-0.637149	ZNF234	0.355135	-1.97878	TNIP2	0.389665	-0.491934	SP100	0.0323472	-0.657894
[truncated: 10,103 more rows]

## Sheet: Batch II
Statistical significance was tested with a two-tailed t-test, multiple correction was performed with the Benjamini-Hochberg procedure.
Cluster 1			Cluster 2			Cluster 3			Cluster 4			Cluster 5			Cluster 6			Cluster 7			Cluster 8
Gene	Adjusted p value	Fold difference (ln)	Gene	Adjusted p value	Fold difference (ln)	Gene	Adjusted p value	Fold difference (ln)	Gene	Adjusted p value	Fold difference (ln)	Gene	Adjusted p value	Fold difference (ln)	Gene	Adjusted p value	Fold difference (ln)	Gene	Adjusted p value	Fold difference (ln)	Gene	Adjusted p value	Fold difference (ln)
IL7R	1.89998e-41	2.80243	CD8A	1.19371e-163	2.47557	TRBV7-9	1.27913e-184	6.0932	TRBV7-6	1.06069e-59	7.02224	GNLY	3.76136e-19	2.56294	JUND	1.67357e-28	1.22182	GZMH	3.64086e-15	1.24341	FOS	3.35439e-139	5.21904
NELL2	8.80172e-26	5.76062	FGFBP2	1.19639e-123	2.91211	GNLY	4.68726e-253	3.42595	GNLY	8.19236e-78	2.78782	TRBV7-9	3.86263e-17	3.70269	ZNF331	3.16276e-22	2.29124	TRGV3	4.17609e-08	3.30622	DUSP1	2.16998e-120	3.00807
CCR7	2.15903e-24	7.01254	CD8B	1.3551e-82	2.50063	TRGV10	1.98488e-132	4.15074	TYROBP	3.84818e-61	3.29772	GZMH	1.11201e-09	1.5597	NR4A2	3.24071e-21	1.71373	MALAT1	6.94258e-08	0.327501	NFKBIA	6.86055e-121	2.6488
TCF7	3.72009e-24	2.56769	LY6E	6.25167e-69	1.60425	TRAV21	2.09726e-113	4.86152	TRGV4	1.07292e-38	4.80673	TMSB10	2.52448e-08	0.534906	PABPC1	1.3452e-21	1.0245	TRAV12-3	1.6892e-06	3.9663	JUND	1.19435e-123	1.73826
LEF1	2.25059e-23	3.74918	SELL	7.45449e-60	2.43497	TYROBP	4.4838e-101	3.03485	TRAV29DV5	8.66984e-25	5.39033	TRAV21	2.08181e-06	2.28066	CXCR4	2.34435e-21	1.16985	ZEB2	1.9821e-06	1.0506	KLRB1	4.01746e-98	4.18871
LTB	1.40644e-21	2.90117	CORO1A	1.99444e-61	1.33503	GZMB	1.6716e-97	1.98437	TRBV12-2	3.30175e-23	10.4841	CTSW	4.69416e-06	1.17882	DNAJB1	7.04407e-19	1.87689	TRBC2	4.0284e-06	1.04463	FOSB	2.72248e-95	4.26441
TGFBR2	3.13144e-21	3.1331	CD52	3.12237e-59	1.21386	LGALS1	5.43628e-68	2.49326	HOPX	3.18694e-21	1.61109	CCL5	6.04207e-06	0.825913	JUNB	1.87394e-18	1.59101	VIM	1.14748e-05	0.645657	ZFP36	2.99569e-98	2.3556
ITPKB	8.16662e-21	3.45856	NKG7	1.15565e-57	1.27201	CTSW	5.05098e-70	1.47089	IFITM2	9.37756e-21	1.16507	RPL30	5.0148e-06	0.455268	DUSP2	8.86276e-18	1.40015	HLA-C	1.70521e-05	0.27673	JUN	1.05565e-87	2.66249
SARAF	6.71602e-21	1.13291	CLIC3	1.23576e-50	2.94452	GZMH	1.40535e-58	1.59545	KLRC3	3.5845e-17	2.23174	CST7	1.51159e-05	0.84398	TSPYL2	3.37366e-16	2.11896	EFHD2	6.26473e-05	0.642263	IL7R	1.23815e-84	2.77666
TXNIP	4.43147e-20	1.55393	TRBV27	2.42737e-46	4.9668	KLRC3	1.06299e-46	2.85659	CCL5	3.34759e-17	0.741559	NKG7	2.75948e-05	0.796872	YBX3	9.57252e-15	2.94089	TRBV4-2	0.000266818	3.32753	SPOCK2	4.34067e-82	2.23623
NDFIP1	5.45189e-19	2.23415	PFN1	2.5823e-48	0.973039	EFHD2	2.8158e-48	1.25221	TRBC2	1.5073e-15	1.4007	TYROBP	4.34225e-05	1.56708	RNF125	3.97645e-14	1.3519	LGALS1	0.000303054	0.950285	FTH1	2.01518e-83	1.4751
LINC02446	2.51125e-18	2.48041	GZMH	6.66378e-47	1.38381	PIK3R1	1.74913e-45	1.06666	GZMH	7.70297e-16	1.12826	S100A6	4.50521e-05	0.974893	CMC1	8.90704e-14	3.15071	CD8B	0.000437456	0.923429	PABPC1	4.15587e-82	1.47569
PIK3IP1	2.86098e-18	1.86347	CD6	9.2463e-44	1.60205	KIR2DL3	3.98784e-39	2.81682	CST7	9.37031e-16	0.794082	RPL19	4.59286e-05	0.397254	ZFP36	3.88684e-14	1.09176	FGFBP2	0.000473506	0.919078	TNFAIP3	1.69713e-76	1.84964
TMEM123	9.35264e-17	2.23189	IL32	3.71954e-44	1.25044	TRGC1	5.30221e-38	3.78836	NKG7	3.93957e-15	0.811096	GZMB	0.000125347	1.06071	FTH1	7.29818e-14	0.983568	HLA-DPB1	0.00069786	0.677862	GZMK	1.09785e-71	3.46699
NOSIP	1.70415e-16	2.71823	SH3BGRL3	1.78628e-42	0.992084	IFITM2	3.98784e-39	1.17305	GZMB	1.76865e-14	1.03414	RPS8	0.000125817	0.345108	YPEL5	4.52788e-13	1.29842	LSM8	0.000747774	0.791478	PPP1R15A	8.63111e-74	1.95422
PABPC1	5.12993e-17	0.995188	AES	3.15698e-42	0.939127	S100A6	8.6355e-38	1.11284	FXYD5	4.62433e-14	0.918243	HOPX	0.000164383	1.27314	GZMK	7.3019e-13	2.29201	AHNAK	0.000793354	0.57721	NR4A2	4.34961e-68	2.02397
FOXP1	3.72315e-16	1.9965	ADGRG1	1.38081e-40	1.75422	SYTL3	7.21773e-34	1.3676	MXRA7	1.20306e-13	1.71448	KIR2DL3	0.000234506	1.8448	CCNH	1.65762e-12	1.33516	TRAV17	0.000917727	5.15677	IER5	1.02581e-60	2.53554
MAL	1.58556e-15	6.77711	CCL5	7.55407e-43	0.969274	DSTN	2.41854e-32	1.47959	CTSW	5.66832e-13	0.837954	RPS3	0.000269708	0.512115	PDCD4	2.24332e-12	1.47691	GNLY	0.000789564	0.770744	CSRNP1	2.72788e-61	2.25582
ABLIM1	2.4827e-15	2.46755	CLEC2B	1.15168e-38	1.66771	SRRT	6.53988e-32	1.52441	SRRT	2.46343e-12	1.3011	LGALS1	0.000311349	1.33482	PIK3R1	4.81101e-12	0.903712	HLA-DRB1	0.000893932	0.834366	CEBPD	3.43449e-56	4.02474
TRABD2A	7.5159e-15	4.28997	CD27	3.21024e-37	2.70133	CCL5	1.71354e-33	0.876468	IFITM1	2.33479e-12	0.712087	NCR3	0.000653263	1.5578	IDI1	1.52448e-11	1.58098	TRBV7-2	0.000949658	3.8671	EIF1	5.18131e-64	0.778192
CAMK4	5.10845e-15	2.29196	UCP2	3.1209e-38	1.56748	TRBC1	2.68948e-30	1.70116	HLA-DPB1	4.56197e-12	0.946525	TRBC1	0.000699755	1.31974	RGS1	8.06785e-11	2.15923	DYNLT1	0.000903362	0.920318	CD69	2.66083e-58	2.19294
RCAN3	9.53722e-15	4.04862	ITGB2	4.83582e-38	1.02737	FCGR3A	2.41833e-28	1.89567	HLA-DPA1	7.89285e-12	1.09655	RPL7A	0.000758544	0.442233	FOS	4.62823e-11	1.65312	SYNE1	0.00104299	0.707845	ZFP36L2	2.49865e-60	1.16665
LEPROTL1	4.54184e-15	1.43148	DOCK5	2.37075e-32	6.43016	LTBP4	8.20439e-28	2.21116	PIK3R1	1.34686e-11	0.779337	RPS27	0.000774607	0.342173	SRSF7	1.83432e-10	0.984252	CD8A	0.00116587	0.740385	MYADM	2.98437e-54	2.07883
RPL4	2.95097e-13	1.01201	LAT	1.00793e-33	1.57621	ZNF683	2.03721e-28	1.63646	SELL	2.45658e-10	1.37564	FTL	0.000981632	0.648979	GABARAPL1	2.32075e-10	1.42279	NKG7	0.00137394	0.546519	SLC7A5	7.59712e-51	1.85274
PDE3B	5.82432e-13	1.99121	SPON2	3.1826e-33	2.0462	ATL1	6.93333e-27	4.65118	TRBV7-4	5.49984e-10	6.34004	CD99	0.00103595	0.704023	CREM	3.69152e-10	1.39491	MYO1G	0.00161991	0.761123	DUSP2	1.34797e-49	1.58346
SF1	4.27291e-13	0.999456	LAIR2	9.04594e-32	4.93597	CYBA	8.0595e-28	0.870487	ARID5B	1.43817e-09	1.39057	CD320	0.0013193	1.5584	ZFP36L2	2.50779e-10	0.608846	CCL5	0.00180341	0.481387	LTB	1.63756e-46	2.78774
ARMH1	4.33119e-12	4.10153	GZMA	2.39889e-33	1.15144	IKZF2	7.24271e-26	2.75334	KLRF1	2.91041e-09	2.51779	PPDPF	0.0013776	0.632355	IFRD1	1.22655e-09	1.81979	TRAV16	0.00199497	5.15289	NFKBIZ	9.60891e-45	2.65389
BACH2	4.16682e-12	3.32871	PPP1CA	1.00548e-31	1.27137	S1PR5	4.42564e-26	1.41836	EFHD2	1.61281e-09	0.739792	VIM	0.00146113	0.665444	AREG	2.87842e-09	2.67081	LILRB1	0.00217351	2.08642	YPEL5	1.71707e-45	1.58579
SATB1	1.87504e-11	1.8849	ENC1	3.05972e-31	1.696	CD99	9.58162e-27	0.855795	LGALS1	4.05371e-09	1.22382	RPL10	0.00153402	0.376436	HSPA5	2.61798e-09	0.954493	ITGB1	0.0022697	0.776461	ZNF331	4.55073e-43	1.94723
PASK	4.2685e-11	3.61267	PSMB10	3.05972e-31	1.57072	KLRC2	2.29264e-24	3.62483	HLA-DRA	9.09706e-09	1.67048	RPL23A	0.00243769	0.371035	MALAT1	1.26185e-08	0.342086	COL6A2	0.00261136	1.20642	ZBTB16	6.86113e-39	6.10565
MAML2	3.91561e-11	2.54032	RGS10	1.01853e-30	1.61786	NKG7	3.34133e-26	0.902072	BCL3	1.61801e-08	1.30003	ACTB	0.00261747	0.626037	FYN	1.50043e-08	0.895096	CD2	0.0027817	0.875328	CXCR4	1.33839e-41	1.22473
OXNAD1	5.33946e-11	2.30992	ARPC2	1.58426e-31	0.841849	ACTB	3.98768e-24	0.709248	SLA2	1.61395e-08	1.09368	KLRC3	0.00482844	1.43153	PLK3	5.8429e-08	1.98847	DDX17	0.00310036	0.772839	RPLP0	5.30524e-38	0.902468
EIF3E	7.95626e-11	1.3329	HSP90AA1	6.90365e-31	0.87888	CD7	8.06332e-24	0.877766	NCAM1	2.32712e-08	4.06519	RPS26	0.00535029	0.527909	SBDS	5.09458e-08	1.02052	MAF	0.00360823	1.76643	VIM	1.89955e-35	1.4575
NUCB2	9.69416e-11	1.95587	HMGB1	5.85862e-31	0.814867	HOPX	3.56756e-23	1.2023	IL32	7.14086e-08	0.685746	RPS12	0.00543899	0.51392	VIM	6.33738e-08	0.812078	HLA-DPA1	0.00360419	0.635477	FURIN	1.09273e-33	2.99388
ACTN1	1.53996e-10	5.76045	NPDC1	3.45436e-29	3.75338	KIFC3	6.85241e-22	3.90386	RPL35	8.48744e-08	0.449677	GAPDH	0.00562311	0.529785	DUSP1	1.01524e-07	0.988434	SYNE2	0.00389617	0.576021	PHACTR2	1.13339e-33	2.81111
MT-ND3	1.20645e-10	0.986776	COTL1	1.07318e-29	1.67139	NCR3	1.83388e-22	1.58965	S100A10	1.56369e-07	0.698745	SERTAD3	0.00664324	1.28779	METRNL	1.85071e-07	1.2559	ITGA4	0.0046724	0.642498	AQP3	4.58018e-33	4.41367
SNX9	1.73623e-10	2.64139	CAPZB	4.53817e-30	1.12891	CD320	3.34405e-22	1.89673	CYBA	2.32192e-07	0.625606	FAU	0.00802253	0.448381	NR4A3	2.07418e-07	1.80306	S100A10	0.00503884	0.515615	ZC3H12A	3.4366e-34	2.07793
APBA2	4.08473e-10	3.45424	EVL	7.30287e-30	0.962051	FCRL6	4.77433e-22	1.72844	CD74	2.50633e-07	0.734122	RPL28	0.00873735	0.381899	TUBA4A	2.00431e-07	1.08932	PATL2	0.00516806	1.03007	JUNB	6.08083e-35	1.20954
SERINC5	4.55025e-10	3.84721	KIF19	6.977e-28	4.20988	IRF4	1.26708e-20	2.23531	TMSB4X	2.38996e-07	0.501727	RPL14	0.00986253	0.398333	SELENOM	2.96483e-07	1.71952	HLA-DQA1	0.00527587	1.72303	H3F3B	2.47466e-33	0.77352
DGKA	4.16612e-10	2.33232	ARRB2	7.60655e-29	1.41257	LSP1	1.26708e-20	0.826681	HLA-DRB1	8.34713e-07	0.960645	CYBA	0.0115845	0.630928	SRSF5	2.74492e-07	0.752451	KLRD1	0.00572656	0.622542	BTG1	2.09413e-31	0.764797
CD55	4.49926e-10	1.56453	LIMD2	2.29146e-29	0.885129	PATL2	5.38688e-20	1.70733	OASL	5.09746e-06	1.51524	GABARAP	0.0116962	0.795161	CEMIP2	3.93946e-07	0.993487	HLA-B	0.00629556	0.201486	EEF1A1	1.4088e-31	0.617594
IRS2	5.82815e-10	2.95393	H3F3A	3.32318e-29	0.818677	CST7	5.38688e-20	0.747106	ARL4C	5.02699e-06	0.402211	IFITM2	0.0124055	0.715734	EIF1	5.86528e-07	0.530231	GPI	0.00648448	0.797066	ALOX5AP	1.99793e-29	2.15256
CD8B	4.55322e-10	1.51397	BCL2L11	6.4405e-28	2.23849	AHNAK	7.38386e-20	0.850688	TRGC2	9.36923e-06	1.46007	S100A4	0.0126275	0.642116	UBC	5.92274e-07	0.50918	FLNA	0.00642562	0.492613	TRGV2	2.88941e-28	3.63994
ATM	7.12576e-10	1.5981	GZMB	3.70756e-29	1.13404	S100A4	1.27901e-19	0.779967	PPP2R5C	8.98388e-06	0.616663	TRGV10	0.0133384	1.13811	GPR183	3.7145e-06	2.63542	LINC02446	0.00741838	0.911506	SLC4A10	6.15341e-28	8.11087
TNFSF8	8.61121e-10	3.13109	LEPROTL1	1.10744e-28	1.12318	TMSB4X	4.83421e-19	0.721367	RPS3	8.24197e-06	0.345131	CALM1	0.0133068	0.353001	PIK3IP1	3.86045e-06	0.941914	FCRL6	0.0100458	0.914301	LTK	9.39516e-28	7.01273
SFXN1	3.71372e-09	1.8379	CCL4	2.52793e-28	1.42487	ZEB2	1.02929e-18	1.06039	RPS14	1.03293e-05	0.331618	RPS27A	0.0129939	0.246133	USP36	5.31126e-06	1.04931	ANXA1	0.0103436	0.465911	NFKB1	1.56299e-28	1.71213
PRKCA	4.77776e-09	2.97786	PSME2	8.34406e-28	1.174	TRIM25	3.29238e-18	2.41395	RPS29	1.22941e-05	0.447008	LTBP4	0.0141679	1.36742	LYST	5.95197e-06	1.2928	PTPRM	0.0124473	2.46106	NR4A3	5.46915e-28	2.46751
RGS10	4.63583e-09	1.49241	CFL1	3.33641e-28	0.735851	THEMIS2	2.83615e-18	1.47118	AOAH	1.62787e-05	1.08577	RPL41	0.0226422	0.373134	FAM177A1	5.89261e-06	0.986116	YTHDC1	0.0128079	0.680795	ERN1	2.96494e-28	1.61665
IL6ST	1.16736e-08	2.26928	CD2	2.59687e-27	1.47612	HLA-DPA1	3.21459e-18	0.943715	RPS27A	1.56499e-05	0.312455	SELENOW	0.0305353	0.857588	GADD45A	7.45872e-06	1.83374	PTMS	0.0167473	1.05864	TRBV30	4.02512e-27	8.002
NCK2	1.09546e-08	1.82035	MIR4435-2HG	6.06705e-27	1.918	MXRA7	8.67032e-18	1.43563	HLA-C	2.21368e-05	0.226986	RPL35A	0.03292	0.417265	SARAF	6.77951e-06	0.627031	TRBV2	0.017255	3.00545	SQSTM1	8.5466e-28	1.34035
SCML1	1.74784e-08	6.18917	PDE4D	4.44495e-27	1.26704	C12orf75	6.98797e-18	1.00708	KIAA1109	3.4453e-05	1.17934	PRSS23	0.0339195	1.31531	CSRNP1	7.17463e-06	1.01721	MBP	0.0169551	0.615842	UBE2S	1.69174e-27	1.62629
LDHB	1.55458e-08	1.24562	S100B	1.77843e-26	2.33916	HLA-DPB1	6.19636e-18	0.880885	LMNA	3.81036e-05	1.03317	RPL22	0.0342373	0.378092	P2RY8	8.93829e-06	0.743327	ZBTB20	0.0177725	1.05409	PER1	2.26284e-27	1.52026
PAG1	3.99731e-08	1.95743	HLA-A	2.91797e-27	0.453514	ITGB2	1.62367e-17	0.75475	MYBL1	3.86505e-05	0.974536	RPL8	0.035393	0.379028	AC016831.7	9.86324e-06	0.877015	CD226	0.0178447	1.26996	RGCC	1.62453e-26	1.89186
FAM102A	5.41347e-08	2.63217	CD3G	1.38487e-26	1.04799	MYO1G	5.7311e-17	1.03878	FXYD7	4.55269e-05	2.00036	BOLA2B	0.0384916	2.28824	BTG1	9.45241e-06	0.473481	MIAT	0.0183171	1.57043	BTG2	1.77715e-26	1.31499
TMEM243	5.94169e-08	1.4681	GAPDH	8.05678e-27	0.770031	CEP78	1.36368e-16	1.57936	RPS21	3.7707e-05	0.346387	RPS4X	0.0383142	0.347	PPP1R16B	1.20368e-05	1.12217	EHMT1	0.0229631	0.950212	ARL4A	9.11406e-26	2.06193
BCL2	8.80585e-08	2.37807	ARPC3	1.73575e-26	0.939243	ITGB1	9.27512e-17	1.05407	HLA-DRB5	4.58822e-05	0.915102	RAB5IF	0.045893	0.707689	NSMCE3	1.61242e-05	1.01387	TMSB4X	0.0229203	0.395006	SRSF7	8.22826e-26	1.05721
SPINT2	9.7444e-08	4.62694	KLF3	2.52121e-26	0.90875	S100A10	6.01995e-16	0.784093	FCGR3A	4.98994e-05	1.11066	IFITM1	0.0497476	0.467841	ITM2A	2.63868e-05	1.68233	PARD6G	0.0250496	1.1027	MAFF	3.92631e-24	2.05568
G3BP2	1.52342e-07	1.05622	HLA-C	1.25522e-26	0.397945	PRSS23	4.27743e-15	1.79099	FCRL6	7.31033e-05	1.08813	RPLP2	0.0556519	0.316705	CRYBG1	2.58337e-05	1.12983	HLA-E	0.025358	0.207892	KLF6	1.43491e-24	1.10091
AIF1	2.2207e-07	5.14349	ITGA4	1.34624e-25	1.06855	RAB5IF	4.96799e-15	0.928299	B4GALT1	7.97268e-05	0.870761	RPS7	0.0630045	0.305807	RGS2	4.10329e-05	1.45417	UHMK1	0.028237	0.67237	MCL1	2.72762e-24	1.16455
USP3	2.91408e-07	1.47194	NEAT1	1.44171e-25	1.10396	ANXA2	8.64775e-15	1.39003	XCL2	8.61614e-05	2.3379	RPL6	0.0642989	0.265837	ELL2	4.71354e-05	1.3206	ATP5MG	0.028237	0.377831	HSP90AB1	6.62514e-24	1.06511
EEF1B2	3.13767e-07	0.958147	RAP1B	2.09158e-25	1.02178	DENND3	1.47967e-14	2.56554	CEP78	8.35937e-05	1.09631	S100A10	0.068412	0.554387	FUS	8.69542e-05	0.711248	S100A6	0.0294037	0.416439	RPL13	1.12845e-23	0.648647
GCC2	3.34678e-07	1.22083	ARHGDIB	3.38162e-25	0.678727	CD63	2.0322e-14	1.16305	ZEB2	8.52005e-05	0.75253	MPST	0.071094	1.27988	JUN	8.78427e-05	0.788541	IWS1	0.0302169	1.13547	TSC22D3	2.82659e-23	0.833825
PRMT2	5.08298e-07	1.19286	PRF1	6.36112e-25	0.983808	HLA-C	1.31721e-14	0.323188	VAV3	0.000133222	1.21877	SNHG15	0.0752369	0.855979	CCNL1	0.00010095	0.656355	DPYD	0.0311902	1.07454	EEF1B2	2.21383e-23	0.838755
KLF2	5.5148e-07	0.81019	CD38	8.48674e-24	3.68827	F2R	2.86744e-14	1.38826	AHNAK	0.00013374	0.592464	DHRS7	0.0765448	0.75014	TUBA1A	0.000107397	0.857448	STK4	0.0328997	0.491929	INTS6	1.14486e-22	1.95022
CHMP7	6.87826e-07	3.78644	STAT1	5.51812e-24	1.66413	GPR141	5.70919e-14	3.29175	ITGB1	0.000140781	0.740958	UBE2M	0.0786993	0.838758	SERTAD1	0.000119312	0.985679	CLEC2B	0.0330292	0.671015	TLE1	4.12523e-22	5.03817
SESN3	8.17708e-07	3.9949	GMFG	3.20196e-24	0.969802	APOBEC3G	5.05805e-14	1.31112	RPL8	0.000131862	0.342106	GSTP1	0.0804268	0.650242	RANBP2	0.000122047	1.15765	RAPGEF1	0.0336736	0.785409	TSPYL2	1.39006e-22	1.59158
ARHGAP15	9.01078e-07	1.18705	CACYBP	1.02765e-23	1.74176	VIM	4.01319e-14	0.673646	TPST2	0.000165368	0.885668	PLP2	0.0811386	0.888843	UBE2S	0.000151325	0.970255	WDR36	0.0345477	1.22894	SNX9	4.04253e-22	2.50651
RPL13	9.21598e-07	0.712681	CAP1	1.31938e-23	1.13399	TTC38	2.33419e-13	1.23403	LSR	0.000199638	1.64821	RPL39L	0.0884656	2.34536	PGRMC2	0.00020086	1.27822	TRAC	0.0355204	0.861414	CCR6	1.85825e-21	8.10799
LSR	1.07427e-06	2.20303	MSN	1.63448e-23	1.02724	CD52	1.57365e-13	0.642812	TRBV7-7	0.000223739	5.31747	CEBPB	0.0905187	0.679209	STAT4	0.000199248	0.837623	AKNA	0.0366535	0.499105	ICAM1	1.28602e-21	2.94417
ITGA6	1.10611e-06	2.6825	OGT	2.34713e-23	1.23597	ZBTB38	2.737e-13	1.21161	GFPT2	0.000220676	2.4385	RPL29	0.0905017	0.28871	IFNGR1	0.000222786	0.939601	MYBL1	0.0370254	0.748189	RPL8	1.22273e-22	0.687704
ZFAS1	1.12915e-06	0.973483	PELI1	8.45213e-23	1.86272	SLC9A3R1	3.99698e-13	1.03431	CD320	0.000245934	1.0933	SERPINB6	0.0914299	1.16854	OFD1	0.000224889	1.1035	TRAV8-6	0.0398971	3.90718	EML4	5.81081e-22	1.03102
SELL	1.21446e-06	1.22209	PXN	4.23013e-23	1.15151	SAMSN1	9.49683e-13	1.13373	CD99	0.000236302	0.472156	FLOT1	0.0921059	1.20555	ZNF10	0.00024724	1.99056	GNG2	0.0392774	0.517273	CD83	5.24499e-21	2.59817
RSL1D1	1.32588e-06	1.18658	ATG2A	8.50284e-23	1.13811	GNPTAB	1.06468e-12	1.29072	ZBP1	0.000265794	0.935527	PQLC3	0.0931999	1.17365	FOXP1	0.000280857	0.909568	GON4L	0.039504	0.798958	KDM6B	5.11189e-21	2.15116
EIF4B	1.59126e-06	0.937534	PSMB9	1.2678e-22	1.06737	CD300A	1.27438e-12	1.47884	S1PR5	0.000372825	0.78224	SRRT	0.0976037	0.655183	MT-ND3	0.000279071	0.409113	TRAF3IP3	0.0402037	0.668582	AC245014.3	4.21612e-20	3.73978
YPEL2	1.87703e-06	2.76025	LDHB	3.17453e-22	0.956549	ZBTB7A	1.71974e-12	0.910188	ARHGAP9	0.00038663	0.817881	RPS23	0.0970685	0.24001	SELENOK	0.00034113	0.669718	S100A4	0.0405883	0.398481	BHLHE40	1.07893e-20	1.10229
RPL22	1.82909e-06	0.829578	ENO1	4.51789e-22	1.10761	IFITM1	1.38674e-12	0.578689	MBP	0.000406413	0.707107	HIST1H1E	0.0990898	0.804396	AC044849.1	0.000368123	1.24375	G2E3	0.0420398	0.960555	SELENOK	1.01229e-20	1.00897
FYB1	1.79505e-06	0.890583	COPE	7.14909e-22	1.15196	HLA-DRB1	1.87244e-12	0.929267	GPR65	0.000414557	0.858222	SLC2A4RG	0.109244	0.767771	RBM38	0.000368123	0.509471	CD84	0.0425657	1.1654	PRR7	6.90798e-20	2.79997
MT-ND4L	2.28672e-06	0.579022	GBP5	1.11051e-21	1.2357	NCR1	3.17955e-12	2.37567	LYN	0.000498597	1.35163	ATL1	0.109411	1.39149	CHPT1	0.000397578	1.97559	DGKQ	0.043271	0.959594	PMAIP1	5.6376e-20	1.33767
SAMHD1	3.57314e-06	1.27463	MYL6	7.87102e-22	0.72937	MBP	5.29717e-12	0.911528	B3GNT7	0.000606437	2.15927	RPS14	0.110262	0.342874	SLC38A2	0.000416372	1.00718	PLEC	0.0435268	0.920272	LMNA	1.05008e-19	1.65566
DDX17	4.41224e-06	1.14941	PSMB8	1.5842e-21	1.18881	PFN1	8.12779e-12	0.51861	TRBV7-2	0.000591096	1.96124	RALY	0.110891	0.614626	DDX24	0.000460481	0.64981	ZNF766	0.0446394	1.30076	RPL5	7.75427e-20	0.567728
RETREG1	5.73858e-06	3.43449	HLA-DRB5	1.65273e-21	1.22811	CD37	1.03226e-11	0.563399	AKAP5	0.000874571	4.32838	TM4SF19	0.114237	3.39375	TGIF1	0.000480033	1.45166	KLF6	0.0443534	0.472771	RPS12	7.965e-20	0.665066
ZBTB20	7.49433e-06	1.69912	ITGAM	3.51714e-21	1.54656	CD247	1.71631e-11	0.764103	FTL	0.000812767	0.365403	RPS2	0.11748	0.281959	CHD1	0.000466612	0.708251	GOLGA4	0.0473294	0.613908	RPL10	1.15098e-19	0.554841
ZEB1	7.65473e-06	2.13007	TERF2IP	4.58953e-21	1.01378	LINC02446	2.51887e-11	1.17833	PDLIM1	0.00101357	1.97598	SNX11	0.120402	1.71031	ZEB2	0.000510004	0.775058	LINC02384	0.0500223	1.05841	SNHG8	3.12041e-19	1.03903
NAP1L1	7.99092e-06	0.985576	FKBP1A	1.08773e-20	1.36035	ABHD17A	2.11302e-11	0.675106	CD300A	0.00100509	1.08222	SLC10A3	0.128457	1.03043	FCRL3	0.000551277	2.82398	GZMB	0.0503272	0.443901	CD44	3.68119e-19	0.865771
ZBTB25	8.87217e-06	2.09394	RAC2	6.82904e-21	0.852062	ARL4C	4.28744e-11	0.432505	NUB1	0.00100779	0.920519	RPL11	0.130086	0.271457	JMY	0.000664043	0.875186	KLRG1	0.0510344	0.711967	IL18RAP	1.53738e-18	2.16774
NPM1	8.61413e-06	0.75584	CD3D	7.80158e-21	0.796522	SLA2	7.62842e-11	0.876431	SORL1	0.00102771	0.802327	ATP5PO	0.130557	1.38642	PTGER4	0.000763341	0.760614	ITM2B	0.0510828	0.333577	AREG	2.29348e-18	2.58957
SECISBP2	9.48043e-06	1.43804	PTP4A2	8.68007e-21	0.879157	CEBPB	7.86347e-11	0.888398	MAP3K8	0.00113068	0.653153	TRAPPC2L	0.130904	0.773203	HSP90AB1	0.000964879	0.603858	CD3D	0.0518302	0.390942	IVNS1ABP	1.63692e-18	1.50809
RHOH	9.36933e-06	0.960386	MT2A	1.34931e-20	1.0922	AKAP13	8.93229e-11	0.797907	PPP2R2B	0.00119769	1.17593	GUCD1	0.132978	1.55676	LEPROTL1	0.00119329	0.675252	MORC3	0.0553053	0.852919	CYCS	1.74424e-18	1.11731
SNHG8	9.69441e-06	0.984765	PSME1	1.51865e-20	0.785836	OSBPL5	1.13987e-10	1.57008	IL2RB	0.00124276	0.846913	SKAP2	0.135597	1.35785	WHRN	0.00124652	1.58702	ACAP1	0.0553053	0.509684	XBP1	2.78792e-18	1.19363
EIF3L	9.78917e-06	0.881673	ACTB	1.7725e-20	0.642813	TGFBR3	9.8371e-11	0.898248	SH3BGRL3	0.00132779	0.327788	TPST2	0.144119	0.62255	GSPT1	0.00125825	0.696789	LGR6	0.0568077	2.08407	IFRD1	6.54033e-18	1.49465
C12orf57	1.1436e-05	0.901175	LAPTM5	2.26203e-20	0.710501	HCST	1.00764e-10	0.584547	OSBPL5	0.00156	1.22642	B4GALNT3	0.146538	3.7988	HOOK2	0.0014232	1.75788	MFSD10	0.0570481	0.695701	RPS16	9.84933e-18	0.561928
CHD2	1.22641e-05	1.10707	IDH2	4.47967e-20	1.25553	PROK2	1.87466e-10	2.93162	TOMM7	0.00149277	0.401595	SH3BGRL3	0.149906	0.297565	HSPA9	0.00141599	0.752392	AC020916.1	0.0579401	0.899719	RPLP1	2.10564e-17	0.638155
PDK1	1.34903e-05	2.75448	UBE2L6	5.66442e-20	1.35578	HLA-B	1.3525e-10	0.239732	ABHD2	0.00167038	1.50717	HAUS4	0.151084	1.78642	WBP11	0.00146395	0.801654	ARHGAP25	0.0584479	0.859136	RPS2	2.22878e-17	0.544793
NAA16	1.4249e-05	1.70579	KLRD1	3.33072e-20	0.925327	CCDC88C	4.42264e-10	0.872189	COMMD6	0.00166754	0.496025	RPL24	0.15159	0.289184	TNFSF9	0.00158624	1.89042	CD99	0.0586772	0.391674	TRAV1-2	1.73301e-16	3.78827
CHRM3-AS2	1.59171e-05	4.00752	ANXA6	6.03225e-20	1.02141	FLNA	4.08118e-10	0.587091	PTGDR	0.00188305	1.54568	ST20-AS1	0.155566	3.59414	PHF1	0.00156248	0.799599	FLII	0.0618116	0.977285	IRS2	1.63932e-16	2.57638
TESPA1	1.60142e-05	2.34368	SELPLG	9.43332e-20	1.32033	KLF3	4.36228e-10	0.634378	PPDPF	0.00189638	0.367722	SYNGR3	0.159724	2.52129	EML4	0.00155616	0.590369	KLRF1	0.0640742	1.22097	PLCB1	3.46632e-16	3.70062
SH3YL1	1.69923e-05	2.83431	MXD4	8.14385e-20	1.20323	FAM53B	5.29184e-10	1.12453	PPP1R16B	0.00197435	0.787095	PARD6G	0.160361	1.05612	BAZ2B	0.00191945	1.40735	CASP8	0.0659899	0.585821	RPL34	1.35827e-16	0.597512
EEF1G	1.59308e-05	1.06769	THEMIS	5.02148e-19	2.09885	HLA-E	3.98071e-10	0.263946	RPL21	0.00193766	0.360065	PRDX5	0.160388	0.676083	HSPH1	0.00197681	1.15243	KIAA1468	0.0662011	1.01254	SLC2A3	1.9839e-16	0.987166
LDLRAP1	1.85285e-05	2.41103	FLNA	2.07425e-19	0.744019	GDPD5	7.5405e-10	1.90936	IKZF2	0.0021884	1.21553	DSTN	0.163349	0.563934	CHMP1B	0.00211525	1.18219	ZBTB38	0.0674067	0.679881	SRSF3	3.55847e-16	0.888452
DOCK10	2.05673e-05	1.32125	ZNF683	2.2707e-18	1.33245	TPM4	8.03084e-10	1.0143	HLA-DQB1	0.0022502	0.887554	CHRNB1	0.164853	2.60901	SH2D1A	0.00222667	1.04276	C1orf162	0.0679124	1.72455	NOCT	8.40764e-16	2.29406
KLF9	2.31125e-05	1.43923	CNN2	1.73649e-18	0.931084	PPP2R5C	7.84948e-10	0.612307	RPS19	0.0022118	0.355501	KLRC2	0.165498	1.15491	NOCT	0.00224588	1.45596	AURKAIP1	0.0682401	0.619052	PFKFB3	8.46034e-16	1.74503
MT-CO3	2.47834e-05	0.5502	OAZ1	3.36855e-18	0.809533	PTPRE	9.12886e-10	0.998001	CD63	0.0022929	0.772541	ISY1	0.171746	1.51654	MT-ND5	0.00231964	0.335664	EFCAB14	0.0689134	0.754796	HSPA5	7.46432e-16	0.863203
ST13	2.96483e-05	1.11276	ARPC1B	5.75262e-18	1.10557	TSPAN32	1.18162e-09	0.96533	TPI1	0.00241751	0.628994	CD247	0.171622	0.479869	TRIM39	0.0024937	1.95292	JADE2	0.0691495	0.778288	PPP1R15B	1.503e-15	1.66445
CD28	3.44097e-05	2.29326	LSP1	4.69011e-18	0.737105	PARD6G	1.80871e-09	1.50126	RAB11FIP5	0.00260999	1.48453	PFDN5	0.17263	0.323531	IDS	0.00248691	0.590955	THEMIS2	0.0703674	0.658596	RPS8	7.0541e-16	0.494368
FLT3LG	3.42542e-05	1.05771	TNFRSF1B	7.82705e-18	1.00199	HLA-A	1.17283e-09	0.240662	GRK6	0.00259084	0.773363	RAB11A	0.172815	0.78768	TRBV10-3	0.00259568	4.90768	PPP1R16B	0.0720408	0.620093	SOCS3	2.25192e-15	1.79656
TXK	3.77514e-05	1.90038	PYCARD	1.51934e-17	1.84102	WDR1	1.72608e-09	0.869777	DTHD1	0.00333802	2.35863	NXPE3	0.175073	1.25575	CD160	0.00259568	1.81871	PTPRC	0.0721967	0.265841	AC020916.1	2.53169e-15	1.81929
MPHOSPH8	3.968e-05	1.09788	ATP5F1C	1.06546e-17	1.13688	ESYT2	2.15759e-09	0.944716	RPS16	0.00311204	0.28674	PRR13	0.175921	0.538165	AL118516.1	0.00256834	0.992768	FUBP1	0.0729407	0.790863	ZFP36L1	2.17518e-15	1.40374
AC136475.3	4.54836e-05	3.19299	CHD3	1.19408e-17	1.25296	ARPC2	2.00416e-09	0.498082	VIM	0.00312077	0.428185	MATK	0.176699	0.546433	CYCS	0.00293133	0.678234	PTPN4	0.0740507	0.610063	SERP1	2.31577e-15	1.01363
TNFAIP8	4.64959e-05	1.62424	LIME1	1.36118e-17	1.03924	MYBL1	2.56624e-09	1.00083	IER2	0.00333802	0.478501	CCL3	0.178147	1.48289	AKNA	0.00294354	0.666226	RAC2	0.0743283	0.363693	RPS3A	1.90102e-15	0.521383
SMDT1	4.73704e-05	0.912857	HAVCR2	4.23602e-17	3.33709	CALM1	2.26402e-09	0.361927	POMC	0.00360055	2.85889	MEGF9	0.179185	1.31239	A1BG	0.00299457	1.47675	CRY1	0.0750735	0.827006	RPS27A	1.82663e-15	0.512797
SNN	5.10688e-05	2.65103	ITGB1	2.12021e-17	0.993866	ITGB7	2.89963e-09	0.857708	LRRFIP1	0.00349132	0.559553	COPZ2	0.179517	2.26683	ZFAS1	0.00306293	0.651471	TRBV7-6	0.0759813	1.18841	RPL9	3.56081e-15	0.57964
RPL3	4.85288e-05	0.419088	SAMHD1	2.91843e-17	1.13353	ADAM8	3.49537e-09	0.964646	DRAXIN	0.00372224	2.8037	PFN1	0.179517	0.35233	MAF	0.00316747	1.62279	SSBP1	0.0761653	0.698979	ID1	1.25177e-14	4.07252
MT-ND4	5.08545e-05	0.610852	LPXN	4.83857e-17	1.545	LYN	5.00772e-09	1.53358	RPL36AL	0.0038953	0.365153	NDUFAF2	0.179517	1.42508	SYNM	0.00344238	3.42808	PPIA	0.0783989	0.337841	IFNGR1	7.8395e-15	1.15145
C6orf48	6.10484e-05	1.23544	CYTIP	3.18702e-17	0.764611	DUSP4	5.48893e-09	1.49759	PRKX	0.00407946	0.777967	FEM1B	0.179517	0.988952	RTP5	0.00360308	1.81207	ATP2B4	0.0795423	0.669486	SATB1	1.058e-14	1.34643
NSA2	6.47887e-05	0.888065	DRAP1	4.08848e-17	0.909917	CBX4	4.91466e-09	0.82052	PTPRA	0.00451624	0.750597	SLC35A4	0.179517	1.2724	SVIP	0.00357755	1.13862	PTP4A2	0.0800171	0.393693	MAP3K8	1.38236e-14	1.0715
GIMAP7	6.82908e-05	1.18449	GPSM3	4.01968e-17	0.808564	DYRK1B	6.53288e-09	1.71494	PLA2G16	0.0045798	0.969811	RAB6A	0.179517	0.704852	TSPYL1	0.00361723	0.877997	FCRL3	0.081318	1.94088	TPT1	1.35641e-14	0.576827
2021-09-06	7.02924e-05	0.952124	ACTG1	4.32683e-17	0.665469	CD47	6.64255e-09	0.722099	RPL23A	0.00450762	0.306538	ST7	0.180207	1.8254	MATR3-1	0.00366831	0.872637	PPDPF	0.081318	0.319179	RPL3	1.21938e-14	0.46315
USP11	7.78166e-05	1.31883	YARS	7.98376e-17	1.52618	NAP1L4	7.83334e-09	0.851738	DOK2	0.00485276	0.774065	RALBP1	0.180307	1.00945	FCMR	0.00371155	0.927644	TRIM14	0.0817633	1.06169	ABCA1	3.93042e-14	5.63693
CITED4	8.29563e-05	3.5	BIN2	5.35988e-17	0.865787	DUSP5	8.91156e-09	0.952148	MYO6	0.00545426	1.54577	LINC02084	0.180353	1.59299	CRTAM	0.00379277	2.03983	MYO1F	0.0817633	0.544805	CDKN1A	3.31269e-14	2.42396
HABP4	8.2813e-05	2.58847	PSMA7	1.32111e-16	0.817316	GSTP1	8.93165e-09	0.756496	PYROXD2	0.00546253	1.83451	SKA2	0.180716	1.37883	RILPL2	0.00403974	1.4529	TM9SF2	0.0823884	0.725814	SIK3	2.72278e-14	1.33812
RPS8	8.19995e-05	0.612269	TBC1D10C	1.67538e-16	0.973735	RUNX3	8.8848e-09	0.614059	DYRK1B	0.00546201	1.30864	RPS28	0.181884	0.277128	MYADM	0.0041166	0.773779	WDR75	0.0829388	1.09444	CREM	2.72278e-14	1.05804
TTN	8.66848e-05	2.83165	NOP10	3.22602e-16	1.57669	FOXK2	1.06478e-08	1.33431	PFDN5	0.00540105	0.321468	NFIA	0.183155	2.22056	P2RY10	0.00422479	1.36763	DDX5	0.0827088	0.269249	FAM43A	8.49521e-14	4.10436
ADPRM	8.97121e-05	2.56709	MT1E	4.78501e-16	2.35178	CCL3	1.4333e-08	2.4025	BIRC3	0.006031	1.28169	RPL12	0.183039	0.300117	TRAT1	0.00449136	1.79654	HTT	0.0830611	1.09755	PHLDA1	8.18444e-14	3.20753
PIM2	8.75997e-05	1.41248	TALDO1	4.39959e-16	1.6184	MSC	1.46754e-08	2.16996	CD37	0.00634732	0.365581	MSC-AS1	0.184097	2.09471	CALM2	0.00454313	0.544989	LCP1	0.0855523	0.364087	NINJ1	6.17419e-14	1.55632
ZNF274	9.0405e-05	2.39809	PSME4	4.15345e-16	1.22828	OPTN	1.24027e-08	0.857262	GPR174	0.00652654	1.08023	CYTH4	0.184293	0.867718	TRGV8	0.00481367	3.01521	LAMP1	0.0864758	0.497908	RPL41	3.52744e-14	0.475712
RPS5	9.48982e-05	0.786149	RHOG	5.15628e-16	0.945023	CEMIP2	1.28135e-08	0.686795	LGALS3	0.00669725	1.30141	PDE4A	0.185534	1.34507	LSR	0.00524032	1.42461	PROK2	0.0884046	1.54675	ILF3-DT	1.01721e-13	2.02192
MT-CYB	0.000100259	0.515076	SSBP4	6.3558e-16	0.882277	ITGAL	1.45047e-08	0.729694	AC004687.1	0.00683929	0.976633	PDIK1L	0.187074	2.14988	XCL2	0.00524433	1.75845	TSC22D3	0.0894121	0.270175	SRSF5	6.52924e-14	0.6432
MCUB	0.000105641	1.06345	IL12RB1	9.01154e-16	1.37742	ZBP1	1.95381e-08	0.945161	ASCL2	0.00698153	0.950489	NACA	0.186927	0.249652	MT-ND4L	0.00533365	0.281165	NIFK	0.0925668	0.831213	DNAJA1	1.26194e-13	1.05632
STX16	0.000112342	1.36255	SIRPG	1.45671e-15	2.65031	SYNE1	1.85698e-08	0.662581	TTC38	0.00701039	0.732967	TMSB4X	0.189035	0.275124	TUBB2A	0.00594853	1.40756	BAZ2B	0.0930747	1.02684	RPS5	1.35745e-13	0.583983
CLEC11A	0.000131031	3.97118	ATP5MC3	7.21574e-16	0.908495	AUTS2	2.21195e-08	0.727925	B2M	0.00673415	0.197596	TRBV4-1	0.189872	5.37656	SMCHD1	0.00619135	0.553109	CYFIP2	0.0973357	0.444246	RORA	1.74464e-13	0.916401
SC5D	0.000132557	2.20695	IFI27	1.97954e-15	4.75024	PTPRC	1.98576e-08	0.368686	TENT5A	0.00725331	1.49251	RPS4Y1	0.19035	0.325429	RNF19A	0.00651817	0.681827	JHY	0.0986645	2.4667	NCR3	2.48855e-13	1.24855
CCDC66	0.00013214	2.01715	LCP1	6.54513e-16	0.725114	RABGAP1L	3.11105e-08	0.881278	WHRN	0.00748147	1.30242	RHOC	0.191623	1.03488	REX1BD	0.00688452	0.716495	RIPK2	0.0993253	1.04743	RPL32	2.76827e-13	0.530109
SFMBT1	0.000136278	2.5285	RARRES3	1.24093e-15	0.837842	LPAR6	3.72115e-08	2.05685	RPL41	0.00721968	0.246298	RPIA	0.19288	0.881916	NR1H2	0.00730251	0.756565	HMGB2	0.0990497	0.467439	EPHB6	6.88735e-13	4.05012
CCT8	0.00013813	1.20086	CTSC	1.86006e-15	1.19143	CAST	3.184e-08	0.713203	ANXA11	0.00756149	0.586802	REXO2	0.195173	1.0734	EIF5	0.00727361	0.548059	TRAV41	0.101195	4.28789	RPLP2	3.26637e-13	0.476409
PHF3	0.000148629	0.946235	MIS18BP1	2.3666e-15	1.35074	TMCC3	4.98679e-08	1.79562	IQCG	0.00792907	2.52546	CDIP1	0.197023	1.298	TCEAL4	0.00747391	2.43628	BX890604.1	0.10404	2.01549	RPL28	3.09576e-13	0.442563
RPL5	0.000152238	0.599027	CARD16	2.69567e-15	1.23549	EMP3	4.35083e-08	0.63639	CAST	0.00775358	0.579998	DPP7	0.196901	0.485047	SRRM2	0.00735664	0.398613	ARID5B	0.103751	0.60643	GRASP	7.31504e-13	2.30155
AC008105.3	0.000153882	1.47327	PGAM1	2.36968e-15	0.984082	KIR2DL1	5.6763e-08	2.67598	SYTL3	0.0080513	0.544859	FCGR3A	0.197023	0.686235	CLK1	0.00775749	0.598527	KIF2A	0.104142	0.583038	RPS13	5.30216e-13	0.54723
GRASP	0.000160586	1.98523	APBB1IP	2.66237e-15	1.04294	RAB37	5.71431e-08	1.23955	TBX21	0.00896297	0.579661	ZNF593	0.198024	1.26903	HERPUD2	0.00829434	0.652594	NHLRC2	0.104642	1.45774	RPL36	6.10705e-13	0.518425
N4BP2L2	0.000156688	0.923076	ATP5IF1	2.55041e-15	0.913345	LNPEP	8.14266e-08	0.825155	CFAP20	0.00903716	0.960423	ZNF580	0.198004	1.04368	DDX5	0.00838045	0.30158	STRIP1	0.106748	1.03843	RPL22	8.53392e-13	0.557362
SORL1	0.000157963	1.02177	HP1BP3	3.19801e-15	0.947993	SYTL2	8.49207e-08	0.914686	HSH2D	0.00958987	0.69736	C12orf75	0.199513	0.491567	MAFF	0.00882377	0.897517	PHTF2	0.110279	1.03204	TMIGD2	2.01279e-12	3.44409
RPL14	0.00016336	0.518404	SERF2	2.55746e-15	0.559172	MED15	1.06308e-07	0.841962	C11orf21	0.00993074	0.898343	PLA2G16	0.202554	0.796608	PIGA	0.00893684	1.56861	RAB11FIP5	0.110369	1.15814	GADD45B	1.44387e-12	0.95482
ANP32B	0.000165034	0.845135	IKZF1	5.73863e-15	0.829099	LAT2	1.44671e-07	2.96387	NFKBIA	0.0103743	0.434461	B2M	0.203454	0.18558	HSPE1	0.00886829	0.720474	STMN3	0.110966	1.00385	RPL30	3.06292e-12	0.512069
ZNF496	0.000203335	2.59962	CTLA4	1.91383e-14	4.61953	PLCG2	1.48024e-07	1.68686	TIGIT	0.0113647	1.61134	DPH1	0.207442	1.08886	SLC2A3	0.0089784	0.613258	APH1A	0.112563	0.491657	ABHD15	6.8568e-12	2.47998
HSPB1	0.000224806	1.39669	ACOT7	1.87761e-14	2.56854	RCAN2	1.79181e-07	3.71313	SPECC1	0.0117147	1.70587	ZBP1	0.208478	0.565167	ETV3	0.00955508	1.01137	ARRDC3	0.113403	0.988604	H1FX	8.23762e-12	1.0409
RIC3	0.000242717	2.42549	IFITM1	1.45308e-14	0.596646	ANXA5	1.51351e-07	0.835678	PFN1	0.0115764	0.294134	ETFB	0.209675	0.924208	HNRNPA0	0.00979436	0.475217	RRP8	0.113612	1.00848	AL118516.1	1.05626e-11	1.37982
FCMR	0.000235227	1.11284	FBXW5	2.07143e-14	1.02825	FTL	1.436e-07	0.426743	EPAS1	0.0125342	2.1322	RPL18	0.209935	0.225259	SRGN	0.00998677	0.428862	GLE1	0.114381	1.89709	CYB561	1.3451e-11	2.65928
INPP4B	0.000242937	2.00862	GBP4	2.81715e-14	1.65623	GNAI2	1.54857e-07	0.535792	GZMM	0.0131537	0.405095	STXBP2	0.214762	0.949662	HNRNPH3	0.0100219	0.602184	SLAMF6	0.114312	1.11288	KLRG1	1.06825e-11	1.12675
PPP1R2	0.000249456	0.870509	DTX3	2.91698e-14	1.90563	RASSF1	1.61751e-07	0.778034	RGS9	0.013619	1.34223	FRAT1	0.219539	1.05205	KDM6B	0.0108901	1.16752	DCP1B	0.116061	1.58489	SCART1	2.6257e-11	6.37133
LTBP3	0.000261362	1.9857	UBALD2	2.37069e-14	0.779709	SLC1A4	1.7492e-07	1.40992	RPS27	0.0139801	0.277649	CD244	0.220944	1.27325	PER2	0.0112204	2.00196	APBB1	0.117456	1.07472	ME1	2.99626e-11	27.3177
RASGRP2	0.000255662	0.994153	B3GNT2	2.91698e-14	1.04625	RPS27L	1.7492e-07	0.914976	RPS7	0.0141438	0.227897	DDRGK1	0.221339	0.811563	STK17B	0.0110606	0.447172	AKAP9	0.119285	0.546013	RPS4X	1.67428e-11	0.476426
ATF7IP2	0.000265523	1.31954	ARHGEF1	2.64167e-14	0.756523	CYFIP2	1.79181e-07	0.641288	CARD19	0.0147276	1.22025	ZNF846	0.222076	1.99721	AP002387.2	0.0112803	0.98231	GGT7	0.122067	1.54876	TSPYL1	2.87336e-11	1.18527
SLC8B1	0.000281903	2.98425	PREX1	3.00905e-14	0.971574	FGL2	2.58169e-07	2.85596	GPKOW	0.0148312	1.67691	SEMA4A	0.222583	2.48027	CD5	0.0112988	0.669758	CAPN2	0.121841	0.490036	PTGER4	4.15249e-11	0.854395
GABPB1-AS1	0.000276955	1.70624	CLIC1	2.89896e-14	0.765414	DOK2	2.18129e-07	0.860176	NCALD	0.0151044	1.11753	AL158071.4	0.223209	3.55882	TTC19	0.0115462	0.866409	ZNF83	0.12361	1.03275	TNF	6.80664e-11	2.27812
LINC01550	0.000283588	2.98553	PLEKHF1	3.77284e-14	1.07283	OASL	2.34309e-07	1.08205	TSPOAP1	0.0156425	1.37318	ATXN7L2	0.22346	1.81616	PER1	0.0115509	0.628004	ZNF292	0.123374	0.467759	SETD7	8.77457e-11	3.9933
THEMIS	0.000282406	1.58198	SLC2A3	3.30475e-14	0.819409	DHRS7	2.97069e-07	0.770716	CDK2AP2	0.0164127	0.998674	TIMP1	0.22346	0.882981	RBMX	0.0117819	0.665165	PDZD4	0.124779	1.45873	SURF4	6.22749e-11	1.03303
RPS6	0.000285177	0.606126	ITK	4.33801e-14	0.941288	PPP1R16B	3.31925e-07	0.859851	RPL36	0.0161307	0.233293	POLR2F	0.223774	0.756341	SMARCA5	0.0119041	0.774977	TTTY15	0.124784	0.744597	ZFAS1	5.82958e-11	0.800625
BEX3	0.0002989	5.03905	ORMDL3	6.47839e-14	1.57734	TPST2	3.50191e-07	0.740934	AC020916.1	0.0169924	0.874398	ABHD17A	0.224615	0.423106	BEST1	0.012891	1.4326	BDP1	0.124933	0.587553	IER2	8.59868e-11	0.754089
PCED1B	0.000312146	1.43105	ACP5	9.93556e-14	2.44313	CFL1	3.27174e-07	0.408659	RIN3	0.0170956	0.815931	BLVRA	0.230764	1.33367	TIGIT	0.0141414	1.65397	TOX	0.125549	1.02611	MT-CO3	7.49261e-11	0.332172
GRAMD1A	0.000316672	1.46832	GYPC	7.0758e-14	0.825267	AKIRIN2	3.70373e-07	0.855723	RASSF1	0.017372	0.608365	CDK4	0.232171	1.50096	LAPTM4A	0.0141317	0.667858	NIN	0.126535	0.670372	KIF5C	1.78483e-10	3.71909
APBB1	0.000352105	1.98458	PAXX	6.86481e-14	0.733694	RAP1GAP2	3.83408e-07	1.0752	NCR1	0.0175844	1.34077	RPL18A	0.233102	0.190351	C9orf78	0.0142023	0.554476	ACTR2	0.127049	0.44859	FAM177A1	1.58126e-10	0.868301
PIK3CD	0.000351361	1.19752	RNF213	7.07346e-14	0.705583	HERPUD1	3.70296e-07	0.581748	DSTN	0.017517	0.508765	LAMTOR1	0.236982	0.546404	PLAC8	0.0147762	0.69524	DAP3	0.127233	0.674948	FAM107B	1.58254e-10	0.897056
HBP1	0.000402769	1.04404	PYHIN1	1.46673e-13	1.11708	PRF1	4.31728e-07	0.576329	POP7	0.0188301	1.22331	NCR1	0.237261	1.06987	MAPK1IP1L	0.0147762	0.510004	APLP2	0.127555	0.975678	PBX4	2.85155e-10	2.1497
CD48	0.000441038	0.748921	CAMK4	1.42942e-13	1.16181	CLIC1	4.62886e-07	0.604799	ACTR2	0.0186125	0.513279	RPS21	0.237585	0.244469	KIR3DL2	0.0152552	2.23499	EMC6	0.131189	0.619255	IGFBP4	3.34424e-10	4.07418
PNISR	0.000457557	0.637192	TWF2	1.78667e-13	1.40533	TUBB	5.61493e-07	0.76688	HLA-DQA1	0.019057	1.34671	NRM	0.239226	1.71554	ARHGDIA	0.0151738	0.478905	ZNF276	0.132307	0.586258	RPL39	1.84571e-10	0.493343
YBX3	0.000481666	1.40887	TMSB10	1.19861e-13	0.416231	AGTRAP	6.15343e-07	0.945102	NAP1L4	0.0189853	0.597255	ACP2	0.23987	2.15735	PDE4B	0.0154722	0.667343	MT-ND6	0.133447	0.390092	IER3	3.75837e-10	3.07421
EPHX2	0.000507611	4.29283	BRD1	1.96904e-13	1.28229	AOAH	6.83708e-07	0.841074	MRPL20	0.019426	0.862668	GLT8D1	0.242694	1.45891	PEBP1	0.0155327	0.634639	FNBP4	0.133556	0.470634	RGS16	4.10034e-10	2.84587
MTR	0.000499523	1.53938	CMTM7	3.58407e-13	1.63503	PKM	6.94908e-07	0.751507	EPHA4	0.019894	1.24664	CD151	0.243659	0.982418	CD84	0.0158474	1.20434	KIF21A	0.136297	0.8432	PRNP	3.41267e-10	1.04541
DYRK2	0.000497255	1.38059	ARF5	3.01437e-13	0.81033	HOTAIRM1	7.78205e-07	1.31491	CRIP1	0.020102	0.478823	CYC1	0.246438	0.606244	ISG20L2	0.0158474	0.908112	HMGN3	0.136685	0.591851	RPL19	3.95752e-10	0.402015
PVT1	0.000520109	2.96544	ADA	4.19502e-13	1.44674	TP53I11	8.19449e-07	2.28195	UGP2	0.0202194	0.869261	GRPEL1	0.247017	0.73276	MARCKSL1	0.0159076	1.35912	ZNF335	0.137553	0.715584	RPS23	4.28863e-10	0.509334
C1orf162	0.000533405	2.28362	DNAJC15	5.70183e-13	1.22179	MYO1F	8.60784e-07	0.684166	CHD7	0.0204037	1.0515	ZNF582	0.248146	3.74947	TRDV1	0.0160136	2.82707	CD151	0.137876	0.974262	PELI2	6.52612e-10	2.37352
BCL11B	0.000531666	1.10365	B2M	5.71342e-13	0.404895	PPP2R2B	9.70884e-07	1.19189	HLA-B	0.0201089	0.13833	TRERF1	0.248575	0.794809	ARID5A	0.0158474	0.635796	NUDT21	0.138064	0.600526	CNN2	5.32239e-10	0.772835
CNST	0.000547879	1.17916	NFATC2	7.05509e-13	0.908463	SUN2	1.02403e-06	0.502451	RPL15	0.0207286	0.232419	MRPS24	0.25251	0.740036	MIDN	0.0162722	0.562902	BTN3A2	0.140151	0.574357	CCNL1	5.22447e-10	0.624194
TCP11L2	0.000559242	1.69297	HNRNPA2B1	6.1074e-13	0.584092	MAN1A1	1.22515e-06	1.1965	BACH1	0.0215826	0.977455	MYO6	0.25355	1.12452	HIST1H4C	0.0164363	0.6827	ZNRD1	0.141681	0.791157	RPL18A	4.84941e-10	0.429318
A1BG	0.000570891	1.56908	PRDX2	8.01723e-13	1.06067	RAP2A	1.28409e-06	1.46681	SMAGP	0.0219684	1.18624	PIN1	0.255443	0.608599	BCLAF1	0.0164289	0.481538	C1orf56	0.143743	2.42973	IDS	5.83705e-10	0.685639
SFI1	0.000576706	1.50404	GIMAP7	1.0752e-12	1.16466	RCBTB2	1.33285e-06	1.71698	CLIC1	0.0217912	0.448706	TRG-AS1	0.256407	0.896048	LRMP	0.0181127	1.16119	PTGDR	0.144097	1.05209	TTC39C	7.80755e-10	1.16497
ZSCAN18	0.000610781	3.58059	LGALS3BP	1.64164e-12	2.65387	SETBP1	1.4197e-06	1.8809	CD244	0.0221171	1.29206	ZNF85	0.257116	2.08707	TSC22D3	0.0180219	0.385027	TAF8	0.145569	1.0738	ID2	7.49107e-10	0.832485
ANKRD44	0.000589726	0.891502	RIOK3	1.16133e-12	0.846356	TPM3	1.26234e-06	0.428121	RPL7A	0.0217912	0.227467	MICB	0.263374	0.955914	SERINC1	0.0186147	0.577145	GLIPR2	0.145569	0.64253	CTSA	1.01084e-09	1.5055
RPL19	0.000718999	0.546424	HMGN2	1.33513e-12	0.660462	ITGA4	1.28601e-06	0.582047	RPL38	0.0223523	0.297042	GNGT2	0.263711	1.58099	UBR3	0.0187751	1.2859	DGKH	0.147678	1.53319	LINC01644	1.29174e-09	7.77203
PCSK1N	0.000738223	3.6037	2021-09-09	1.39806e-12	0.649302	ADD3	1.37648e-06	0.702424	MRPL18	0.022758	1.13798	MAP4K1	0.265761	0.671132	MED31	0.0188274	1.32377	EIF1B	0.148773	0.47864	AC044849.1	9.67231e-10	1.25455
PATJ	0.000736275	2.25669	TCEA1	1.58845e-12	0.836012	PLA2G16	1.4324e-06	1.04232	MYADM	0.022758	0.528731	ACTA2	0.266559	2.01607	PDCD1	0.0188992	1.46005	NIPA2	0.151994	0.788023	RPS21	8.21549e-10	0.446357
CARS	0.000740503	1.55257	CTSD	2.05405e-12	1.65347	TUBA4A	1.32104e-06	0.557294	LYAR	0.0228462	0.560857	KIR2DL1	0.266776	1.36113	MORF4L1	0.0190824	0.47626	SYNGR1	0.153961	2.1214	ATF3	1.47241e-09	2.92117
MYC	0.00076805	2.59597	CBLB	1.8306e-12	0.760329	MYO6	1.57866e-06	1.78088	RPS25	0.022974	0.207446	GTF2A2	0.267229	0.528678	TRPS1	0.0193452	2.11164	PLAC8	0.160402	0.520794	SRGN	1.35367e-09	0.529349
PABPC4	0.000751317	1.22432	CDK2AP1	2.85264e-12	2.25659	CCL4	1.66247e-06	0.712155	RPS12	0.0230959	0.252821	CCL4L2	0.268881	1.35405	SC5D	0.0194514	1.33728	AP3M1	0.162866	0.965223	PDE4B	1.55366e-09	0.914315
HSP90AB1	0.000738748	0.613616	RAD23B	2.23315e-12	1.02237	HLA-DRB5	1.70514e-06	0.742632	CES1	0.0238747	2.46473	STARD3NL	0.273818	0.929463	HIST1H1E	0.0193905	0.711227	ZNF519	0.163886	1.91021	ADGRE5	1.47751e-09	0.740979
CLNS1A	0.000799103	1.24401	OTOF	3.66681e-12	4.80142	MDFIC	1.83062e-06	1.17866	FGR	0.0238747	0.918855	DEDD2	0.277231	0.715089	SAT1	0.0198671	0.576619	SYNJ1	0.16409	1.0973	PIM2	1.86266e-09	1.26622
PECAM1	0.000839453	2.24774	COX6B1	2.487e-12	0.694228	MVB12B	1.9119e-06	1.20841	SERPINB6	0.0238747	0.949671	RANGRF	0.281375	0.855245	MT-ND1	0.0198108	0.30268	KBTBD4	0.164439	1.02598	RPS3	1.48843e-09	0.387623
SGTB	0.000840083	1.76427	GRAMD1B	3.61591e-12	2.11218	FMNL1	1.81446e-06	0.565109	HCST	0.0237169	0.345103	RMDN1	0.282269	1.08137	MCOLN2	0.0202124	0.867176	MYADM	0.16455	0.499217	TSPAN15	2.59573e-09	7.90498
DICER1	0.000839121	1.54589	FERMT3	3.17256e-12	1.11297	EPB41L4A	2.09606e-06	2.48001	AHI1	0.0247544	1.49156	LSP1	0.283218	0.331367	EIF4G2	0.0203558	0.520908	FAM53B	0.164753	0.60312	PDE8A	2.50765e-09	2.59779
ITK	0.00082137	0.849155	ORAI1	3.21524e-12	0.911315	MTSS1	2.36299e-06	2.3047	ANKRD27	0.0247544	1.3061	SERTAD1	0.28346	0.488103	IL21R	0.0208164	0.798843	NUB1	0.164867	0.581033	NRIP1	2.5046e-09	2.15165
FBXO32	0.000881528	1.35167	LYST	3.80324e-12	1.12699	B2M	2.00042e-06	0.283698	LINC00944	0.0256015	1.60618	MYL12B	0.287944	0.345491	FAM169A	0.0209625	1.63057	CLEC2D	0.164999	0.466925	LTBP3	2.46608e-09	1.92493
PSIP1	0.000902857	1.05844	LAG3	4.14892e-12	1.13534	B3GNT7	2.51663e-06	2.15945	RUNX3	0.02528	0.444055	SLAMF6	0.288151	0.968772	SERP1	0.0214114	0.501355	CAMK1D	0.16554	0.840916	CD28	3.21756e-09	2.10742
ARHGAP5	0.000956981	2.10658	DUSP10	4.42076e-12	1.14616	RAB2A	2.45881e-06	0.677209	ADAM8	0.0253623	0.608214	SYNGR1	0.288151	1.84325	RAP1A	0.0215831	0.779982	CCDC174	0.166072	0.638512	RPL17	2.52634e-09	0.53379
AC009041.2	0.00103724	5.72565	PLSCR1	8.19313e-12	1.97357	RAB11FIP5	2.89759e-06	1.53457	NBDY	0.0259189	0.785734	C20orf194	0.288988	1.89626	MTRNR2L8	0.02146	0.402068	SBNO1	0.166577	0.801654	RPS14	3.01616e-09	0.427208
MLLT3	0.00102914	1.68157	PAG1	6.99071e-12	1.26232	CHST12	3.08696e-06	0.918031	SYF2	0.0266599	0.485126	CD3E	0.289731	0.255585	RGCC	0.0220844	0.734991	ITK	0.166826	0.44804	RPL12	3.60832e-09	0.437063
ATXN7-1	0.00103362	1.67822	PPP1R18	7.41518e-12	1.07019	LCP1	3.04635e-06	0.501365	LPCAT1	0.0271541	0.734878	RPL5	0.28992	0.228387	DDX3Y	0.0224718	0.63816	ZNF580	0.167378	0.978088	FAM241A	6.14038e-09	2.8122
FAM169A	0.00108495	2.12314	SPTAN1	7.77399e-12	0.925804	TGFB1	2.89759e-06	0.326634	AGAP1	0.0277636	1.19061	CDKN2AIPNL	0.292957	0.934306	USP11	0.0228293	0.769862	STX12	0.167558	0.864807	TUBA1A	5.09416e-09	0.815234
RBL2	0.00108256	0.851393	TAP1	8.26515e-12	0.944893	VAV3	3.33797e-06	1.02878	ITGAX	0.0279818	1.61455	SUV39H1	0.293154	1.77952	ZDBF2	0.0234674	1.68851	CTCF	0.167878	0.646846	SKIL	5.56596e-09	1.18816
THEM4	0.00114772	1.87784	CD5	9.25869e-12	0.85519	PDGFD	3.98243e-06	2.41545	PPP1CC	0.0281496	0.53811	PAFAH1B3	0.294397	1.11441	SNN	0.0237297	1.7319	ITGAL	0.167835	0.416137	BEX2	6.21981e-09	2.14305
DSEL	0.00117949	4.35843	ASNA1	1.09668e-11	1.31842	C11orf21	3.80363e-06	1.05699	TXK	0.0283335	0.963957	CISD3	0.295661	0.795423	AC243829.4	0.0241275	2.67377	AP2B1	0.170456	0.821569	RPL21	5.44862e-09	0.426642
TMEM106B	0.00125145	1.97111	TMEM204	1.32842e-11	2.07909	SLF1	4.68336e-06	1.28103	CD7	0.0281496	0.383235	C8orf58	0.296365	2.4622	SAV1	0.0241275	1.68176	GPR141	0.172657	1.31312	ABCG1	9.56118e-09	2.29217
TMEM131L	0.00126859	1.42292	ELOB	9.56499e-12	0.651481	CYB561D2	4.64879e-06	1.0061	RPL34	0.0281496	0.235469	LAMTOR2	0.296513	0.725641	RNF168	0.024038	0.88366	FN3KRP	0.173011	1.32766	AC007952.4	9.88801e-09	2.27478
SINHCAF	0.0013612	1.53346	LCK	1.0314e-11	0.72078	CD244	4.97469e-06	1.6371	ATP2B4	0.0287074	0.644069	PLBD2	0.29722	1.2421	PABPC4	0.024673	0.865882	SETDB2	0.173421	1.30342	RALGDS	8.85611e-09	1.05082
DDX18	0.0013618	1.06299	COX6C	1.23421e-11	0.598181	PRDM1	4.73391e-06	0.814327	DRAIC	0.0295076	3.96454	PPID	0.297895	0.94309	VAV3	0.0248254	0.898458	B2M	0.173938	0.203569	DHCR7	1.06648e-08	2.17025
ESD	0.00138349	1.70621	DCTN3	1.91084e-11	0.9288	CASP1	4.9187e-06	0.875345	PLAC8	0.0302045	0.632896	SMIM20	0.300773	1.13962	SLC38A1	0.0255102	0.490958	ZNF800	0.174651	0.461648	LDHA	8.70717e-09	0.58731
MT-ND2	0.00139319	0.503017	BTG3	2.26541e-11	1.02588	SKAP2	5.26829e-06	1.5825	TMSB10	0.0294914	0.173135	ZBTB7A	0.30231	0.416906	LGR6	0.0260216	1.97649	LBH	0.176208	0.5686	PTMA	8.44149e-09	0.313486
CENPC	0.00140501	0.870892	MRPS6	2.87233e-11	1.52472	SSBP4	5.21663e-06	0.5959	RPS23	0.0302439	0.269088	SMAD5	0.302741	1.06711	VCP	0.0263465	0.555011	FAF2	0.177468	1.06547	ADAM12	1.38787e-08	7.75796
LINC01089	0.0014382	1.85927	TNFRSF14	2.95508e-11	0.872423	SERTAD3	5.78915e-06	0.899932	BTF3	0.0304483	0.265638	PHPT1	0.303353	0.621062	SPOCK2	0.0264371	0.470038	CCDC12	0.178694	0.422778	ELL2	1.12942e-08	1.14465
LINC00402	0.00147588	4.76664	ABI3	3.58538e-11	1.14016	NMUR1	6.88824e-06	1.86259	KLRD1	0.0312592	0.423293	TTBK2	0.304269	1.24192	TRDC	0.0269954	3.4385	PTPRE	0.178861	0.484347	DDX24	9.90706e-09	0.570048
IGF1R	0.00151571	5.16075	ATP5MF	3.50107e-11	0.89989	FAM117A	6.62443e-06	1.04796	GABARAP	0.0314536	0.459768	RPL39	0.305547	0.199001	TRBV5-1	0.0273001	4.68572	TDRD7	0.179597	1.6725	TPM4	1.2212e-08	0.923531
HAPLN3	0.00170225	2.66044	SET	3.39966e-11	0.680806	SERPINB6	6.80472e-06	1.21185	RPL37A	0.0318285	0.248108	YJEFN3	0.308037	4.93278	PTPN7	0.0269954	0.645212	DNAJB14	0.179496	0.508225	Z93241.1	2.33306e-08	3.36379
BEX4	0.00170022	1.69119	HLA-E	3.64194e-11	0.304654	KLRD1	6.50959e-06	0.534304	AKT3	0.0326661	1.31216	TGFBRAP1	0.308753	0.750131	BCL7B	0.027348	0.663622	SDAD1	0.18125	0.791906	CERK	1.99872e-08	1.14175
TNRC6B	0.00169709	0.808831	SLC25A5	3.81653e-11	0.703852	MAPK1	7.46791e-06	0.837029	RPL30	0.0326661	0.254996	CYB5R3	0.309314	0.601867	ERVK3-1	0.0278104	0.968276	KANSL3	0.181676	1.02287	DDIT4	2.09727e-08	0.712661
IMPDH2	0.00184039	1.68746	STK38	5.81558e-11	1.10456	ATL3	7.98659e-06	1.38297	RELA	0.0332835	0.652203	UBL4A	0.310632	1.24647	BTBD9	0.0278837	0.954162	PRSS23	0.18403	0.686144	GTF3C1	2.2776e-08	0.950999
EPHA1-AS1	0.00186886	5.11384	GCH1	6.09521e-11	1.22	BCL3	8.17205e-06	0.80196	CCDC50	0.0334616	1.30135	RRAS2	0.310632	0.585266	TUBB4B	0.0278653	0.669017	MYL12A	0.185542	0.300875	AC016405.3	3.32793e-08	5.38057
NDUFV2	0.0018326	0.935651	COX6A1	5.41982e-11	0.661297	LPCAT1	8.68063e-06	0.906969	SLK	0.0334616	0.871277	LACTB2	0.311545	2.23231	MCL1	0.0285038	0.496842	RAB9A	0.186927	0.602718	AC025171.3	3.86157e-08	2.69965
KLF7	0.00187957	4.04635	ATP5F1A	8.08619e-11	0.850892	PRR13	8.45474e-06	0.5547	PRKACB	0.0337265	0.672878	OSBPL5	0.311475	0.739161	DHCR7	0.0288371	1.50777	KIAA1551	0.186927	0.448708	DBN1	4.39646e-08	2.63989
TAB2	0.00187841	1.25228	ATP5F1D	8.11411e-11	0.711331	VPS26A	9.00548e-06	0.960283	MFSD10	0.0337559	0.660589	WBP1L	0.316084	1.21466	MT-ND2	0.0299235	0.314083	RAP1GAP2	0.187751	0.69449	GALC	4.27808e-08	1.2252
SMAD4	0.00189648	1.37321	GLG1	8.60077e-11	0.802375	GPR27	1.0191e-05	4.93011	MTPN	0.0342951	0.54497	LCAT	0.316637	4.90423	WTAP	0.0308091	0.487462	ARL6IP5	0.188251	0.436809	AMPD2	4.93767e-08	1.8636
AC100810.1	0.00191296	1.85034	DBI	1.0595e-10	0.766865	TBX21	9.35551e-06	0.645833	KIAA2013	0.0350267	0.892706	LINC00944	0.319009	1.22178	DDX3X	0.031075	0.578548	SPG11	0.189191	0.873031	EIF5	4.23427e-08	0.612634
PCSK5	0.00202213	4.37232	KIR3DX1	1.60106e-10	4.01432	EMB	1.0912e-05	0.560475	CD84	0.0352531	0.987495	BLVRB	0.320378	0.94491	CNOT6L	0.0317119	0.543631	DOPEY2	0.189865	1.32327	EIF4A3	5.62527e-08	1.37693
BEX2	0.00203292	1.86446	MIR181A1HG	1.70851e-10	4.50858	ADGRG1	1.10018e-05	0.677274	RNPS1	0.0352531	0.481596	POLR3GL	0.320724	0.570468	ENY2	0.0319208	0.677923	EIF4E3	0.190059	0.650009	GNG2	5.47458e-08	0.705937
ZNF609	0.00209192	1.8341	ANP32A	1.26474e-10	1.00153	IQGAP1	1.11625e-05	0.576476	KIF21A	0.0357608	0.95649	RPS24	0.320499	0.160277	TROVE2	0.031954	0.678526	TTN-AS1	0.19166	1.24313	RPS25	5.64814e-08	0.415841
TMPO	0.00212066	1.34357	SDCBP	1.24385e-10	0.90994	PDAP1	1.26332e-05	0.838189	LITAF	0.0355911	0.325557	APOBEC3G	0.321674	0.519378	SOD1	0.0323267	0.548589	RASSF7	0.191666	0.911027	RPSA	5.42702e-08	0.374523
TMIGD2	0.00241799	2.38009	C9orf16	1.24385e-10	0.685734	CASK	1.34822e-05	1.091	RPLP2	0.0355572	0.20845	GIPC1	0.321918	0.843649	ELMO1	0.0324612	0.819578	TSR2	0.19166	0.627102	RPS20	5.78516e-08	0.519948
CEP68	0.00243032	2.11758	CASP8	1.43191e-10	0.790494	EID1	1.35135e-05	0.557982	KLF6	0.0359637	0.418487	NFKBIL1	0.322714	1.4139	STAT5B	0.0326117	0.902745	INPPL1	0.191942	1.09401	TRBV6-1	8.01499e-08	4.73383
MT-ND1	0.00239758	0.472907	EPB41	1.51294e-10	0.895236	TFDP2	1.43151e-05	0.777119	CD52	0.0358402	0.29595	DDX42	0.323439	0.876778	COTL1	0.0326971	0.664613	NDUFA9	0.194345	0.923531	HIST1H4C	6.70754e-08	0.839782
GPR155	0.00245187	2.00156	AC012615.1	1.63267e-10	0.983098	CDKN2D	1.59859e-05	0.837617	GATA3	0.0373817	0.600234	CHID1	0.323459	0.935673	PPP1R15A	0.0340341	0.467961	CST7	0.193889	0.276807	NCF1	7.87479e-08	2.07359
PCM1	0.00245187	0.957376	IFI27L2	1.87422e-10	1.01662	ATP2B4	1.75886e-05	0.799739	KRIT1	0.0376204	1.06092	AC022706.1	0.323701	1.02975	GAL3ST2	0.0361902	1.34704	ARPP19	0.195207	0.593149	SCRN1	8.88564e-08	26.6886
FLNB	0.00253023	2.72465	GLRX	2.21325e-10	1.54737	TXK	1.81505e-05	1.15492	NDUFC2	0.0383713	1.15522	UXT-AS1	0.323983	4.78231	HSPD1	0.0365224	0.696686	RAMMET	0.195517	0.611503	PMEPA1	7.92014e-08	1.83556
TRMT1	0.00253614	1.33575	P2RY8	2.23613e-10	0.588437	PTP4A2	1.72627e-05	0.485401	RPS26	0.0379029	0.229043	RPS3A	0.325293	0.158215	RLIM	0.0367021	0.904996	PDIA6	0.196443	0.505005	AC103591.3	8.56098e-08	2.18719
ERGIC2	0.00257645	1.51932	FKBP11	2.44362e-10	0.766687	ACAP1	1.74941e-05	0.549737	PIK3AP1	0.0387505	1.10282	ANAPC4	0.327009	0.976466	MTFP1	0.0372151	0.675628	SLC25A35	0.197246	1.76425	CYTH3	9.03869e-08	3.29147
LSM5	0.00256454	1.19518	NDUFB9	2.48433e-10	0.735834	ITGAX	1.90065e-05	1.88142	RPL27	0.0384317	0.264351	MTERF3	0.327425	1.32329	DCTN6	0.0379087	1.20953	NARS	0.197137	0.8011	SERTAD1	8.98906e-08	0.805293
NIPBL	0.00258048	0.783106	PPP4C	2.84581e-10	0.899546	PICALM	1.97308e-05	0.982656	CEBPB	0.0392126	0.491948	NPIPB13	0.330096	4.04541	H3F3B	0.0403289	0.298568	ASH1L	0.197802	0.512691	RPL6	8.42869e-08	0.333582
GIMAP5	0.00273546	2.71845	HNRNPA3	2.64782e-10	0.619187	PLEC	2.06114e-05	0.935793	ZFAS1	0.0394263	0.433716	BBC3	0.330607	0.767516	HNRNPC	0.0406241	0.395917	PBDC1	0.198639	0.711462	RPS6	1.01262e-07	0.387691
OBSCN	0.00275429	4.42701	GLCCI1	3.32956e-10	1.08443	PLEKHA5	2.12925e-05	1.4942	TCIRG1	0.0397841	0.541497	LINC02413	0.332926	4.67474	GRASP	0.0423309	1.27474	TMX3	0.202269	0.90941	PDCD4	1.23391e-07	0.745793
GNAQ	0.00277146	4.37726	APMAP	3.43964e-10	0.857469	NXPE3	2.15554e-05	1.39035	LILRB1	0.0405389	1.29109	SETBP1	0.333659	1.01803	AL121944.1	0.0425497	1.83927	ZC3H15	0.202805	0.412112	ITGA6	1.49291e-07	1.78056
ZNF721	0.00277721	1.22847	ITGB2-AS1	4.09305e-10	1.51751	LMNA	2.1206e-05	0.752874	SIMC1	0.0410963	1.16501	FAM216A	0.334511	2.31846	MT-CYB	0.0422897	0.220774	ELL	0.203399	0.744606	LST1	1.62633e-07	3.0133
CD46	0.00280413	1.01334	BRK1	4.48282e-10	0.82323	MIDN	2.32193e-05	0.545967	CCL4L2	0.0417244	1.5548	LSM5	0.335103	0.688482	RPS25	0.0422897	0.257456	AC010889.1	0.203887	3.00482	G3BP2	1.53696e-07	0.652664
NRCAM	0.00291202	7.15133	RBBP4	5.05543e-10	0.927792	MGAT1	2.41782e-05	0.85024	CIRBP	0.0414342	0.262452	NAGS	0.335449	3.93601	AC243829.1	0.0452795	1.06431	THRAP3	0.2038	0.39832	CRY1	1.88839e-07	1.06941
EIF3H	0.00286414	0.595162	SIT1	5.85456e-10	1.53689	GGA2	2.7136e-05	0.913088	IFI27L2	0.0419929	0.646224	TEX261	0.335862	2.23192	AGO2	0.0455747	0.891714	ZYX	0.207068	0.420098	DDX3Y	1.81371e-07	0.759058
SVIP	0.00297949	1.15177	SMC4	6.69067e-10	1.79693	PLP2	2.92705e-05	0.796238	EPS15	0.0427324	0.625871	LINC02086	0.336469	2.14132	CEBPZ	0.0459991	0.631275	PHF11	0.2073	0.600401	RPS28	1.83965e-07	0.385688
NPAT	0.00304376	1.56199	COX8A	5.41393e-10	0.658869	ASCL2	3.15963e-05	0.966768	TTC16	0.043151	0.848008	AGFG2	0.336455	1.56852	BCL2	0.046035	0.89715	HTRA2	0.208361	0.851725	IFNG-AS1	2.56155e-07	4.12904
CDC42SE2	0.00314814	0.670879	CD81	5.59752e-10	0.604686	BIN1	3.15303e-05	0.636107	FBXO34	0.0437507	0.926654	FGL2	0.336455	1.30112	B9D2	0.047038	1.30698	DUSP10	0.21036	0.548763	EEF1G	2.14878e-07	0.729303
SLC35C2	0.00323942	1.51702	SRPK2	6.01848e-10	0.868894	LLGL2	3.35412e-05	0.822895	GPATCH8	0.0438984	0.637436	MAP3K3	0.336541	0.731351	RNMT	0.0468575	0.490735	THUMPD3	0.212964	0.873655	HIVEP2	2.43533e-07	1.55334
KCNQ1	0.00334173	4.04108	TPP2	6.01848e-10	0.908981	MKRN1	3.52412e-05	0.78967	RAP1A	0.0438984	0.646815	CHST12	0.3378	0.532794	TOP1	0.047038	0.697595	PPIP5K2	0.212964	0.816081	SPTY2D1	2.30991e-07	0.94787
FAM162A	0.00329308	1.11682	BAK1	6.82978e-10	1.14223	DYNC1H1	3.89281e-05	0.587838	ZBTB7A	0.0438984	0.480918	KDM4B	0.337832	0.823074	WSB1	0.0472774	0.59101	THADA	0.213207	0.957342	RPS18	2.26112e-07	0.442228
AAK1	0.003329	0.796048	NPC1	8.02948e-10	1.24871	STK4	3.89294e-05	0.474919	HSBP1	0.0444396	1.02674	AGAP3	0.338659	2.13416	HSPB1	0.0477745	0.826205	MCOLN2	0.214151	0.631755	MT-CYB	2.80608e-07	0.290132
TTC24	0.00343504	3.26403	IFI16	8.43561e-10	1.0167	ZYX	4.03066e-05	0.615866	RCBTB2	0.0451654	1.17715	PPFIA3	0.33995	3.78862	GGA2	0.0477766	0.76124	FAS	0.214376	0.936176	DKK3	3.73696e-07	3.32606
AC119396.1	0.00345031	1.29105	ZNF428	8.32594e-10	0.89518	MYH9	4.19907e-05	0.423997	DOCK8	0.045477	0.633376	FGGY	0.34034	2.02226	MMP23B	0.048448	1.15818	SP100	0.214184	0.381659	SMAD7	3.60817e-07	1.03102
QTRT1	0.00346225	1.47403	ATP2B1	8.67697e-10	0.894538	C1orf21	4.76631e-05	0.747342	LINC00996	0.0467034	3.34615	POLG	0.343663	0.763416	ZNF571	0.0485812	1.52584	PROCR	0.216341	1.90489	HIST1H1C	3.58218e-07	0.994308
TNRC6A	0.00355252	1.55238	RALY	9.74175e-10	0.74265	SHKBP1	4.83105e-05	0.815136	PTPN12	0.0465979	0.903064	SELENOS	0.343705	0.555224	EXOSC6	0.048448	0.603742	SAMD3	0.21866	0.385202	RSRP1	3.57936e-07	0.577148
TTC3	0.00356023	0.82673	IDH3G	1.18307e-09	1.15504	NCALD	5.04336e-05	1.16342	FAU	0.046566	0.206408	BCAP31	0.345497	0.485266	AMD1	0.0485366	0.650331	ANXA4	0.219438	0.901231	RARA	4.06756e-07	1.43314
LINS1	0.00361594	1.42843	YPEL3	1.1096e-09	0.616278	ARF1	5.09618e-05	0.411272	RPL27A	0.0468743	0.306232	SLC52A2	0.345993	0.930343	ANK3	0.0488846	1.53031	AC025159.1	0.220645	0.803634	LATS2	4.68962e-07	2.97214
TRIM56	0.00362634	1.51356	ABHD17A	1.15629e-09	0.562171	JAZF1	5.54303e-05	1.02546	ALYREF	0.0474797	0.41944	KNSTRN	0.349785	3.42597	DYNLT3	0.0500211	0.953791	DXO	0.220773	1.10521	HES4	4.95826e-07	3.35298
TBC1D4	0.00374403	3.49848	PTPRCAP	1.21771e-09	0.59473	SLC15A4	5.85616e-05	0.965547	USP22	0.0478753	0.737437	AC008105.3	0.35042	0.699115	SREBF1	0.0500285	1.21633	PLCD1	0.222059	0.977811	FEZ1	4.97404e-07	3.60196
EEF2	0.00386786	0.472551	ITGAE	1.53498e-09	1.41973	CNBP	6.7464e-05	0.457704	ANKRD9	0.0484606	1.59172	ANKRD13A	0.35063	0.668524	SLA	0.0500285	0.61122	HLA-A	0.222059	0.146821	ARHGAP31	5.29962e-07	2.73238
PLP2	0.00385613	0.878827	NLRC5	1.42027e-09	0.84728	SAT2	7.24831e-05	0.790156	METRNL	0.0485335	0.512465	SLC17A9	0.351576	1.52453	EDEM1	0.0510967	1.24511	CCDC88A	0.223193	1.71219	SBDS	5.28555e-07	0.619321
PRKAR1B	0.00398504	2.89316	TRIB2	1.74748e-09	1.86239	ACTG1	7.26478e-05	0.359054	IFIT2	0.0495462	1.4062	HIST1H2AG	0.351909	1.25005	AIMP1	0.0510719	0.579436	PAM	0.223193	1.03479	ZDBF2	6.18679e-07	1.99344
RPL7	0.00396683	0.567027	GNAI2	1.41319e-09	0.544652	GTF3C1	7.84213e-05	0.686349	PDCD7	0.0494401	0.882529	ADI1	0.352478	0.999137	YWHAZ	0.0515445	0.298175	ANXA2	0.223193	0.528792	BTBD11	6.43175e-07	1.77528
NUDCD3	0.00412476	1.4512	MHENCR	1.72591e-09	1.50669	DUSP8	8.27762e-05	1.03786	PDIA6	0.0496439	0.552843	HLA-DQA1	0.354071	0.903129	NCOA2	0.0526876	0.740162	HTATIP2	0.22369	0.825175	RPS9	6.51379e-07	0.409562
SETD1B	0.00414001	1.33735	DBNL	1.64639e-09	1.05612	TMED5	8.44577e-05	0.757818	USP24	0.0498336	0.873636	LRR1	0.355118	1.09123	SOCS1	0.0529049	0.740488	MYO3B	0.224411	2.59121	RPS7	6.64529e-07	0.324294
GSTM2	0.00419589	2.8384	ELP6	1.80512e-09	1.74132	MARK4	8.9572e-05	1.23471	CDC42SE1	0.0498336	0.511571	LENG1	0.357313	0.621661	PPT1	0.0536442	0.847127	ARAP2	0.224012	0.479098	CFH	8.35718e-07	2.1157
PITPNA-AS1	0.00432311	2.28526	UQCRC2	1.69326e-09	0.950218	JMJD6	0.000100514	0.601502	FTSJ1	0.0498336	0.984152	IMPA2	0.361718	3.18542	SURF4	0.0547352	0.604965	N4BP2L2	0.224012	0.421679	DPP4	8.52198e-07	2.01861
AKTIP	0.00438986	2.03603	VPS26B	1.86831e-09	0.958027	PTPN12	0.000105831	1.05472	MCTP2	0.0498336	0.691163	AC105446.1	0.3618	1.95057	RBM39	0.0548879	0.268309	ATF6	0.225418	0.906872	ETV3	8.55035e-07	1.08674
DENND6A	0.00438986	1.12784	SSNA1	2.05124e-09	0.899961	IQGAP2	0.000114543	0.597598	ANXA1	0.0498336	0.313346	HEATR5A	0.361938	2.04078	TRMT112	0.0551304	0.537183	POLR2J3-1	0.225676	0.775892	EIF4A1	8.31545e-07	0.746882
RNF216	0.00442104	1.05832	CYTOR	2.08747e-09	0.936191	HEXDC	0.000120349	0.926415	DUSP5	0.0506106	0.581814	ARHGAP35	0.362448	1.06731	COL6A2	0.0553022	0.785164	RANGAP1	0.225676	0.841739	RPL36A	8.20605e-07	0.539443
NKAP	0.00442679	1.18473	HELZ	2.18544e-09	0.849462	FXYD5	0.000117672	0.391727	C15orf61	0.0517113	0.887074	CLPTM1	0.363137	0.659893	SLC35E1	0.0555122	0.985171	ARPC2	0.226523	0.232016	CPNE2	1.06826e-06	2.94024
LIMD2	0.00437671	0.459296	VCL	2.52424e-09	1.46782	ITGAM	0.00012591	0.740724	NSG1	0.0523887	1.02495	GALK1	0.363645	1.24564	ENO2	0.0563242	1.42934	USP47	0.228968	0.591823	SARAF	8.87409e-07	0.363848
EIF4EBP3	0.00455649	2.83296	ATP5PB	2.33347e-09	0.807407	HLA-DQA1	0.000150183	1.39482	IFITM3	0.0535262	1.40794	FAM76A	0.363842	1.07307	PMEPA1	0.0564751	1.21995	INTS13	0.230003	1.20482	PNP	1.16523e-06	1.49265
ZNF101	0.00465191	1.8685	PSMD13	2.52582e-09	1.08612	TGFBR1	0.000153349	1.34275	OSTF1	0.0534381	0.717988	CHKB-CPT1B	0.364399	4.47727	NLRP6	0.0566169	1.95916	XAF1	0.230049	0.731118	SIK1B	1.26045e-06	1.76626
SLC16A10	0.00472558	27.1919	ASCL2	2.56919e-09	1.17295	BIRC6	0.000163373	0.674144	TRAF5	0.0550351	0.922443	NABP2	0.365182	0.872527	AKAP17A	0.0564929	0.565936	TMCC3	0.230332	0.937059	SORBS3	1.29352e-06	1.8467
YIPF4	0.00480449	1.43629	APOBEC3C	2.69755e-09	1.39751	FBXW7	0.000170771	0.726654	DENND4B	0.0561019	0.909864	MUTYH	0.366434	0.796765	SF1	0.0564929	0.354485	PCF11	0.230454	0.690081	SKP1	1.1855e-06	0.52289
CYLD	0.00479093	0.816469	PNISR	2.37656e-09	0.581198	RUNX1	0.000173362	0.875293	ANKAR	0.0561756	1.22163	ICMT	0.367644	1.1919	FASN	0.0571267	1.3506	PIK3R1	0.233067	0.26821	MYBL1	1.37275e-06	0.811346
SLC7A6	0.00483449	1.50767	MVP	3.05223e-09	1.04223	PRDX5	0.000171466	0.642394	LRBA	0.0560636	0.626724	ZNF808	0.367764	0.950191	PPP1R2	0.0572247	0.50101	ARID4B	0.235779	0.349905	IFFO2	1.57578e-06	1.32406
PDE7A	0.00485083	0.882286	TERF1	3.34706e-09	0.999811	SERPINB9	0.000173281	0.73992	TXNIP	0.0557582	0.327889	CYB5A	0.369837	1.03795	APBA2	0.058997	1.15597	SFT2D2	0.235779	0.622481	DSE	1.76303e-06	1.92597
ZC3H6	0.00498358	1.70223	DNAJB1	3.3007e-09	0.709414	CMIP	0.000173335	0.726971	PIP4K2A	0.0562383	0.492607	MRPL46	0.37113	1.21152	ATP8A1	0.0591246	0.600003	CUX1	0.235779	0.786682	MT-ND3	1.58712e-06	0.325153
MALAT1	0.00498993	0.265876	ARPC5	3.49323e-09	0.896057	PLEKHA2	0.000177955	0.746379	TOX	0.0571891	1.01702	DND1	0.372901	3.77319	SOD2	0.0595573	0.79286	ZNF354B	0.235779	1.97757	CTSH	2.00974e-06	3.5018
DNPH1	0.00508108	2.09936	ITGAL	3.50414e-09	0.675718	TRAC	0.000182295	0.800107	DYNLT1	0.0571891	0.515292	ZNF333	0.373194	1.47231	FOSB	0.0597163	0.655779	ZNF44	0.235779	1.14362	RPL4	1.82853e-06	0.368446
RAB3GAP1	0.00508141	1.97281	CTSS	4.06867e-09	0.814772	GAS7	0.000194455	2.13802	IQGAP2	0.0586051	0.480384	TMBIM1	0.373659	0.612272	PLXND1	0.0604185	1.05303	B4GALT7	0.235779	1.77181	PIK3IP1	1.94095e-06	0.627843
EEF1A1	0.0050599	0.407352	TRBC2	4.18558e-09	0.729551	SPRYD7	0.000199071	2.10842	PDCD6	0.0589307	0.714416	LINC00239	0.374685	3.02223	TOP1MT	0.0611071	1.97505	PSAP	0.235779	0.355267	TNFRSF25	2.18589e-06	1.35751
ERCC5	0.00505745	0.938653	FIBP	4.74032e-09	1.18633	MLF1	0.000208831	2.27899	MCRS1	0.0591732	0.749085	MRPL2	0.375538	0.758337	SRRM1	0.0610982	0.374416	SNW1	0.235779	0.53515	RPL10A	2.38651e-06	0.371079
ANKH	0.00544089	1.62445	HIF1A	5.02604e-09	0.956438	MYO5A	0.000203256	0.996771	PDE4D	0.0593319	0.46239	PHF5A	0.375658	0.481001	DGKA	0.0613926	0.891255	LINC00528	0.235779	1.4568	EEF2	2.39061e-06	0.35338
RPL9	0.00551149	0.564732	MYO1F	5.06111e-09	0.715371	REEP4	0.000205547	1.17386	ADAR	0.0593695	0.434707	RPS19	0.375658	0.185879	RAP2C	0.0618421	0.839289	ACYP2	0.23639	0.856465	LONRF3	2.87376e-06	4.33976
ALKBH7	0.00554524	0.920297	SYTL1	5.72793e-09	0.766673	EVL	0.000202786	0.396496	RPL35A	0.0599217	0.187908	EMC8	0.376272	0.951363	AL158163.2	0.0632704	2.53304	CFDP1	0.23639	0.696599	TOMM7	2.46272e-06	0.419016
RAB43	0.00571376	2.06943	TSPAN14	6.25198e-09	1.14502	CD3G	0.000220138	0.419237	SH3GLB1	0.0615999	0.609039	DCTN2	0.37716	0.631556	TOX	0.0631278	1.06265	LAMP2	0.23639	0.79893	DNAAF2	2.70664e-06	1.21163
TTC12	0.00583276	2.80874	ADAM15	7.03378e-09	1.76748	TLN1	0.000231736	0.500691	EXOC2	0.0617934	0.924878	CDHR3	0.380956	1.77604	FCHSD2	0.0643999	1.20504	ERCC6	0.236501	0.906775	ARHGEF7	2.87376e-06	1.02575
NACA	0.00576083	0.401243	HMGA1	6.6216e-09	1.12923	ACTR3	0.00024527	0.617524	RPL31	0.0630162	0.235637	RCBTB2	0.381232	0.931321	FAM120AOS	0.0645573	0.788776	KARS	0.23659	0.714353	MTHFD2	2.92461e-06	1.28731
MAP3K2	0.00578323	0.862358	OS9	6.97896e-09	0.939785	RIOK3	0.000252797	0.537717	WDR83OS	0.0642458	0.450109	AP006284.1	0.384425	2.8459	CIR1	0.0645573	0.530154	TCF7L2	0.23679	1.33685	TRBV20-1	3.04039e-06	2.38792
SEMA4D	0.00589207	0.867106	CSK	6.99501e-09	0.929914	SPATA13	0.000266267	0.928756	TPRG1	0.0647133	1.58413	CARNS1	0.384973	1.18878	RFTN1	0.0650095	0.591404	TAOK1	0.237061	0.893716	FAU	2.8644e-06	0.315587
RPS3A	0.00597641	0.526738	RASAL3	7.69463e-09	0.805586	ARL6IP5	0.000266814	0.546751	RPL14	0.0645486	0.185418	FDXACB1	0.386703	2.81356	AFF4	0.0652293	0.547902	RPN1	0.23754	0.429803	SNHG9	3.14392e-06	1.18257
PLK3	0.00598713	0.979602	TESC	8.69694e-09	1.54663	PTPRA	0.000280033	0.678859	HLA-A	0.0653703	0.15895	BRF2	0.386712	0.927859	SLC7A5	0.0653083	0.4631	MTDH	0.237827	0.411406	HPGD	3.28058e-06	1.48396
MSL3	0.00632784	1.36425	JPT1	8.26203e-09	1.17707	GALNT3	0.000287571	0.931902	APPL1	0.0661675	0.699344	DPF3	0.387265	2.80584	NOP58	0.0655154	0.482848	VCPKMT	0.238421	0.721597	RPL15	3.09637e-06	0.361313
FNBP4	0.00626923	0.6817	CALCOCO1	9.41179e-09	1.14101	TSPAN2	0.000296821	1.67486	MRPS23	0.0665492	1.08526	NPC2	0.388255	0.621384	PACS2	0.0662668	1.36627	CREBBP	0.238417	0.507029	ATP6V0C	3.23247e-06	0.549033
TUT4	0.00644281	0.82135	MYO9B	9.48178e-09	0.811425	ISG15	0.000293149	0.758781	MOB3A	0.066648	0.834022	AL050341.2	0.388772	2.95073	LINC00402	0.0664319	2.78679	ABCA2	0.239175	0.772084	RPL37	3.28058e-06	0.359405
RIPOR2	0.00650236	0.645596	KCNAB2	9.66419e-09	0.920771	IER2	0.000306184	0.428012	HTRA2	0.0668993	1.03321	CEP104	0.389193	0.84855	DBF4	0.0673701	0.551368	TMEM116	0.239937	1.51824	NR1D2	3.55012e-06	0.683369
NAE1	0.00658004	1.31632	PSMB3	9.52546e-09	0.810346	SYT11	0.000322649	1.12827	ELF4	0.0675626	1.26137	PHKB	0.389267	0.815176	POGLUT1	0.0679836	1.39486	KCNA3	0.240687	0.655085	DDX21	3.8183e-06	0.717102
WDR6	0.0065998	1.60581	BNIP3L	1.00084e-08	0.98702	ROCK1	0.000316164	0.542635	KIR2DL4	0.0698115	3.07216	HIST1H4D	0.390155	2.82044	THAP9-AS1	0.0697081	1.43568	FAM129A	0.241456	0.493367	TLE4	4.07356e-06	0.819052
PSMA1	0.00659684	0.846649	HIGD2A	9.56526e-09	0.608422	ENC1	0.000327056	0.628433	TRIM27	0.0695416	1.17587	TMEM106C	0.390716	0.901263	MS4A1	0.0703908	1.76398	GPS1	0.242571	0.606455	AF213884.3	4.96339e-06	2.75374
RPL10A	0.00662379	0.502429	MYH9	9.88893e-09	0.510987	PLCB2	0.000340955	0.794011	TRDV1	0.0707449	2.64435	MSANTD4	0.391102	1.89231	SH3TC1	0.0713528	1.97283	RMC1	0.243203	0.78905	DYNLL2	4.6845e-06	0.800271
SNED1	0.00673423	5.40912	PSMA4	1.10095e-08	0.99646	TSC22D4	0.000339656	0.70493	ATP6V0E1	0.0720037	0.529066	COPS7A	0.391673	1.01197	SEC23A	0.0722096	0.913018	TTC5	0.243498	1.14195	YWHAZ	4.85555e-06	0.385976
FHIT	0.00681466	3.20316	RNF19A	1.15495e-08	0.701864	LINC02384	0.000343922	1.00422	BAX	0.0724161	0.48047	DPY30	0.392369	0.833426	SYAP1	0.0723792	0.528503	NDRG1	0.243485	0.712164	FAM173A	5.15391e-06	1.17456
RNMT	0.00672832	0.688992	SBK1	1.43321e-08	1.19658	TRG-AS1	0.000351923	1.08381	SETD5	0.0729421	0.761713	RPS15	0.393221	0.190175	FBXO21	0.0729664	0.652609	SRP19	0.244557	0.497274	MS4A1	5.68684e-06	2.84197
DENND4A	0.00679685	1.13352	ATP1B3	1.42076e-08	1.01032	AFDN	0.000357575	1.1274	RPL26	0.0727792	0.246768	LPAR6	0.393406	1.03689	C2CD3	0.07362	1.23337	ECHDC2	0.245498	0.844153	ARF4	5.52707e-06	0.861994
AL445686.2	0.00695714	4.80062	KCTD9	1.85059e-08	1.52428	PPP1CA	0.000354622	0.510263	KTI12	0.0738975	1.16305	TUBG1	0.394481	1.92146	PRKAR2A	0.0741974	0.628649	TUBB4A	0.245637	1.95769	TRAF4	6.12567e-06	1.34363
POLR2J3-1	0.00698011	1.28092	GLIPR2	1.80254e-08	1.04838	SHOC2	0.000365217	0.740727	LYSMD2	0.0742644	0.94985	GLTP	0.394616	0.530757	CLINT1	0.074426	0.672745	AES	0.245637	0.218509	TSC22D2	6.25206e-06	0.952213
UBAC2	0.00701254	1.03467	DIP2A	1.78185e-08	0.830665	HSPA1A	0.000380449	1.79018	ZNF296	0.0749131	1.67635	ATAD3A	0.39617	1.37671	TMEM185B	0.0746155	1.16301	SNTB2	0.248038	0.70319	FRMD4B	7.38696e-06	2.93166
PLAG1	0.00767627	5.93194	AKR1C3	2.22811e-08	4.64883	HDDC2	0.000389815	0.973877	KLRG1	0.0749781	0.582665	ZDHHC4	0.396885	0.995689	AC012615.1	0.0745861	0.561011	KDELR1	0.248453	0.540898	RPL18	6.53525e-06	0.325783
LUC7L3	0.00754583	0.856826	NCKAP1L	1.78156e-08	0.912769	CNBD2	0.00039603	0.949278	RPLP1	0.074329	0.195024	TCOF1	0.398008	0.666841	ZBTB20	0.0751395	0.739071	LANCL1	0.248929	0.903036	FLT4	7.7283e-06	4.06956
RPS11	0.00754062	0.474706	EMP3	1.77385e-08	0.593901	ZNF365	0.000414324	3.18864	TGFBR3	0.0749781	0.44655	PHLDB3	0.398481	1.38809	GPR174	0.0751606	0.770111	RNF26	0.249328	1.25801	NEO1	7.94642e-06	3.12778
COQ6	0.00780687	1.76581	PRKCQ	1.99373e-08	1.01167	RNF213	0.000389815	0.389434	TAGLN2	0.0750237	0.350818	FAM167B	0.398522	2.72087	ANKRD12	0.0753542	0.410704	VAMP7	0.249798	0.822254	GPRIN3	7.55515e-06	0.777274
CDC37L1	0.00780687	1.27934	ATP5F1B	1.89203e-08	0.587287	RFTN1	0.000412005	0.641352	HPCAL1	0.075341	0.765642	PAM16	0.399387	1.3606	TNFRSF10B	0.076925	1.24878	GNGT2	0.250627	1.49414	ELL	8.07879e-06	1.04263
RANBP6	0.00785979	1.31154	TBC1D2B	2.08045e-08	1.08819	IL7	0.000437968	3.20717	TTC17	0.0757392	0.510509	EFEMP2	0.399615	2.63811	DNAJB9	0.0771466	0.690974	PPP1R18	0.250434	0.492667	TOB1	8.40096e-06	0.780398
GIGYF2	0.00792326	1.54068	FBXO44	2.31391e-08	1.21316	TMEM59	0.000424121	0.493505	APTX	0.0760222	1.12141	C1orf21	0.399671	0.473462	REL	0.0774812	0.410222	SFR1	0.25137	1.51968	RAB11FIP1	9.01818e-06	1.21527
IL6R	0.00817159	4.95305	PKN1	2.16371e-08	0.684176	PTPRCAP	0.000438923	0.407294	ST7	0.0765204	1.67221	BPHL	0.402327	2.60362	VAPA	0.0781311	0.474034	HNRNPR	0.251142	0.416576	AL138963.3	9.42057e-06	1.27524
TMEM41B	0.00816802	1.3762	AP2S1	2.49872e-08	0.9971	SON	0.000438263	0.346431	RPS6	0.077068	0.184716	PREPL	0.402666	1.11062	NSMAF	0.0792055	0.938369	CALHM2	0.25137	1.40206	DDX3X	9.4422e-06	0.639323
VIPR1	0.00832583	3.58841	NDUFB11	2.45058e-08	0.677593	SCP2	0.000472655	0.594755	SUMO2	0.0775923	0.34568	PRCC	0.404838	0.7036	USP12	0.0798377	0.815169	CCT4	0.251142	0.414301	PLK3	9.79816e-06	0.996382
ZNF426	0.00838179	1.90108	OSBPL7	2.87291e-08	1.26727	PRDM2	0.000491148	0.692132	PPCS	0.078182	0.708956	RPS13	0.405104	0.159401	BCL11B	0.0798811	0.648818	SYTL3	0.25137	0.363786	RASGEF1B	1.10582e-05	1.73058
MT-CO2	0.00838179	0.351777	BCR	3.04243e-08	0.931963	ACTN4	0.000505907	0.588254	TMEM203	0.0782995	0.774123	TOR4A	0.408313	2.54262	TECR	0.0800008	0.589614	CLIP1	0.252384	0.629352	HMGCS1	1.12671e-05	1.18523
ADK	0.00839781	1.29671	DDX5	2.74332e-08	0.351987	LILRB1	0.000537564	1.46175	ARID4A	0.0782995	0.64259	EEF1A1	0.408011	0.0990273	TMEM175	0.0802046	0.86651	MICU2	0.252447	0.623684	HERPUD2	1.1119e-05	0.636705
RNF138	0.0084524	0.768552	MDH2	3.11014e-08	0.680936	ARF6	0.000517118	0.386319	MAP2K3	0.078453	0.606459	C11orf80	0.408913	1.65754	ID1	0.0811969	1.42937	EZR	0.252371	0.314331	LUZP1	1.18974e-05	1.17688
GRAP2	0.00856021	0.987233	GNAS	3.08826e-08	0.447656	BLOC1S4	0.000542578	0.769257	TNPO1	0.0785339	0.741715	TPRA1	0.409422	1.10143	ADHFE1	0.0811969	1.00212	EXD3	0.253556	1.26721	EIF4G2	1.19937e-05	0.604361
CKAP4	0.00866547	2.88061	SPN	3.29283e-08	0.792686	FOSL2	0.000551761	0.481804	GGA1	0.0793876	0.762124	BAIAP2	0.409507	2.56521	BLOC1S6	0.0819149	0.607436	TMEM245	0.254923	0.916008	ITPRIP	1.21178e-05	0.771835
RPS17	0.0085516	0.761345	SIRT2	3.44832e-08	1.00124	GPR137B	0.000571553	1.00014	HLA-DMA	0.0801717	0.910307	UBXN2B	0.409974	1.30857	NSMF	0.0822704	0.710496	MRPS10	0.255371	0.695701	CXXC5	1.37694e-05	2.56249
ZNF540	0.00871175	2.8709	REEP5	3.53785e-08	0.811586	GZMA	0.00056889	0.421716	XPNPEP1	0.0808677	0.86412	SCO1	0.41019	0.979645	ZNF136	0.0822704	0.834909	FAM78A	0.257055	1.1363	TRBV6-2	1.45775e-05	3.00922
ARHGEF1	0.00865212	0.545404	LUC7L3	3.56035e-08	0.844927	PRKCI	0.00060648	1.4594	TMEM184B	0.0810957	1.13751	FAM104B	0.410796	1.30881	MORF4L2	0.0826825	0.820602	TPGS2	0.257612	0.725351	PBXIP1	1.35484e-05	0.77451
ZNF737	0.00885653	2.15506	RPTOR	3.86117e-08	1.297	MSC-AS1	0.000627848	2.27341	PTPN18	0.081321	0.62994	PPAT	0.410979	1.6366	SYPL1	0.0830946	1.06645	SLX4	0.25797	1.65816	IL4I1	1.54912e-05	26.2803
SNRNP70	0.00882241	0.767693	HNRNPL	3.69146e-08	0.549972	GLUL	0.000624269	0.902315	SCML4	0.081985	0.712695	MTSS1	0.412283	1.09239	PECAM1	0.0830946	1.25273	KLRC4	0.259144	1.4745	RPL14	1.37287e-05	0.298975
RAPGEF6	0.00899592	1.41983	DGKZ	3.86443e-08	0.657968	APOBEC3H	0.000627848	1.23076	ARPC5L	0.0819988	0.46944	RNF113A	0.412328	0.659601	BCL2A1	0.0831023	0.903051	PLEKHG3	0.259454	0.913283	BEX4	1.57632e-05	1.40025
SYPL1	0.00899944	1.49151	MPST	4.22832e-08	1.23073	FLOT1	0.000627848	0.901038	SMAD5	0.0823766	1.10863	HOTAIRM1	0.414928	0.650096	TC2N	0.0834174	0.509867	RNF5	0.259802	0.959111	ELOVL5	1.65626e-05	0.859534
PRRC2B	0.00913731	0.874854	NDUFS6	4.18147e-08	0.955476	PDE4A	0.000641394	1.38357	PTPRE	0.0823573	0.518419	PGBD2	0.414997	2.47613	SECISBP2	0.0834367	0.607309	PNISR	0.260113	0.286224	CA2	1.82702e-05	26.3041
SREBF1	0.00919763	1.61286	TRAV9-2	5.08242e-08	4.15646	IER5L	0.000649026	0.953589	ERCC3	0.0826096	0.712635	KIFC3	0.414997	0.860182	SMARCA2	0.0839356	0.545958	OGDH	0.261193	0.550151	CCND3	1.61273e-05	0.534345
PLEKHB1	0.00935563	2.73035	PPP1R12A	4.32234e-08	0.724717	GLB1L2	0.000672363	2.30334	PLEKHG1	0.0829654	1.87235	VPS37C	0.415664	2.63434	KIF21B	0.0840467	0.7483	B3GAT1	0.261706	1.61925	LSR	1.75582e-05	1.23818
DENND5A	0.00960086	3.01224	SLC25A20	5.15628e-08	2.21377	TWSG1	0.000668575	1.63304	MED7	0.0829654	1.63747	KIFC1	0.415723	2.45768	LMNA	0.0845493	0.583229	N6AMT1	0.263393	2.26873	RPL11	1.87247e-05	0.323981
S1PR1	0.0095972	0.717966	SMAD3	5.34905e-08	1.42124	APOBR	0.00068252	1.33798	CAPN7	0.0832594	0.692127	PTRH1	0.416016	1.26394	ARHGAP26	0.0845933	0.663078	ZNF267	0.263849	0.581525	WSB1	1.9346e-05	0.684062
UBASH3B	0.00977417	2.77832	NDUFB10	4.96964e-08	0.740153	SNHG15	0.000682116	0.626392	ZNF24	0.0846875	0.555071	MYO9A	0.416039	0.95437	G3BP2	0.0846837	0.402669	RB1	0.264021	0.670779	REL	1.91946e-05	0.521085
HKR1	0.00990264	1.81572	RIC3	5.63542e-08	1.90655	RHOA	0.00067861	0.35349	TADA3	0.0851573	0.688548	POLR2J	0.416266	0.473047	TINF2	0.0849788	0.70905	NAXE	0.264076	0.561595	TSPAN18	2.17722e-05	4.78515
ZNF891	0.0100487	3.34133	MRPL10	5.20321e-08	0.669396	CPD	0.000731038	0.724321	RPL11	0.0845005	0.173195	CHCHD10	0.420353	0.543946	AEBP2	0.0852115	0.707724	LINC02256	0.265655	1.24537	CDK17	2.0683e-05	0.532418
NRIP1	0.010055	1.66178	NOP58	5.3221e-08	0.666116	PLOD1	0.000745385	1.20372	IGFBP7	0.0862118	5.05209	MRPS17	0.420584	1.6145	RCE1	0.085471	0.734085	COX6C	0.265655	0.276074	AL139393.2	2.30576e-05	2.4566
SMCHD1	0.00995653	0.527002	SAMD9L	6.26609e-08	1.46771	PTGDS	0.000763972	2.18026	SERF2	0.0851573	0.229082	DPH2	0.420584	1.31441	C12orf57	0.0855456	0.398491	SFXN3	0.266241	1.01186	HNRNPUL1	2.1367e-05	0.514667
OXA1L	0.0100076	0.794743	SLC25A4	7.26874e-08	1.83288	ARHGEF28	0.000825075	4.03309	USP38	0.0865328	0.782385	RAD9A	0.420702	1.01937	GPR132	0.0856848	0.888051	CDC27	0.269619	0.686111	TRMT112	2.39005e-05	0.636723
RBM26	0.0101458	1.11474	SUGP2	7.30036e-08	1.11011	TCIRG1	0.000796662	0.529097	SKAP2	0.0872506	1.02643	CNIH4	0.421646	0.674707	KLF9	0.0857598	0.633886	SCAMP3	0.272397	0.628618	SEC61B	2.38308e-05	0.544543
RPLP2	0.0101859	0.453868	EIF4G3	7.58008e-08	1.12322	DENND4C	0.00081512	0.785115	S100A4	0.0863676	0.237371	C7orf50	0.42224	0.583596	SAP18	0.0867115	0.370993	PPP4R1	0.273037	0.902788	DYNLT3	2.50919e-05	1.16518
CCDC57	0.0101906	1.0292	GADD45B	7.10573e-08	0.63961	FBXL6	0.000824889	0.886363	MRFAP1L1	0.0878339	0.765489	APTX	0.422469	0.877265	ARID4B	0.0892788	0.395508	BOD1L1	0.276084	0.426049	RPL7	2.41317e-05	0.365879
FBXL16	0.0103469	3.14625	NSMF	7.62421e-08	0.96478	ZNF600	0.000834584	0.969935	RTF2	0.0887874	0.64358	ZNF784	0.423143	1.59584	NELL2	0.0895759	0.988158	CD96	0.27614	0.398512	ARL4C	2.61714e-05	0.309862
PGGHG	0.0102925	0.969283	PPIA	7.28858e-08	0.441341	ABHD2	0.000947044	1.07691	NMRAL1	0.0891048	0.907997	FBXL18	0.424499	2.44124	PPP4R3A	0.0897726	0.526233	SH2B1	0.277146	0.811606	SLC39A8	2.88786e-05	1.39602
HIVEP1	0.0104205	1.87415	RHOA	7.19896e-08	0.463617	SMAD5	0.000958146	1.20503	RAB9A	0.0905463	0.607751	AC011476.3	0.424502	2.71898	HNRNPH1	0.0899107	0.428985	IKZF3	0.277083	0.56562	A1BG	2.9074e-05	1.21491
TCEA3	0.0105378	5.60887	DNASE2	8.16067e-08	1.34339	PRKCB	0.000947107	0.429919	XAF1	0.0906931	0.789673	IMPDH1	0.424732	0.665	PGK1	0.0899921	0.375322	PAN3	0.277083	0.612438	RPS24	2.68989e-05	0.291369
LMBR1	0.0104645	1.018	VSIR	7.62421e-08	0.712393	APLP2	0.000986902	0.98834	C12orf75	0.0918939	0.390576	LYRM9	0.425084	1.0568	BBS2	0.0906174	1.35124	MIR762HG	0.278057	1.17011	WHRN	2.98557e-05	1.31019
NAP1L4	0.0103893	0.654774	SNX5	7.95095e-08	1.01851	U2AF2	0.000994473	0.649863	ZNF202	0.0930529	2.45364	DAPK2	0.42547	1.23859	ZNF263	0.0937349	1.08412	NABP1	0.278957	1.47194	POLR1E	3.3002e-05	1.28491
LONP2	0.0105084	1.03738	ARAP2	7.95095e-08	0.787957	OSTF1	0.000998644	0.706021	PLOD1	0.0937995	0.981548	PIEZO1	0.42577	0.68092	UGCG	0.0941507	0.914956	AKAP13	0.278883	0.361882	RPS29	3.16372e-05	0.35311
PPA1	0.0105025	0.875166	CD74	7.77445e-08	0.50303	COQ10B	0.00102324	0.608021	IK	0.0947518	0.470929	ZFP69	0.425919	2.34922	LMBR1L	0.0944216	0.770785	EIF1AY	0.280472	0.796254	ODF2L	3.45823e-05	0.742327
N4BP2	0.0106016	1.39323	GRAP2	9.17157e-08	0.999649	PLEKHA1	0.00103324	0.888374	SPAG7	0.0955051	0.685129	ARHGAP8	0.427588	2.34973	AC087164.1	0.0946	1.91298	CSAD	0.281218	1.78649	OSM	3.62604e-05	1.7294
MICU3	0.0107669	26.9903	NDUFA2	9.47208e-08	0.793297	CRIP1	0.00104124	0.415117	EMC7	0.0955051	0.538604	WDR41	0.428773	0.926391	NCK2	0.0946621	0.64796	EPB41	0.280928	0.453719	TMEM238	3.75932e-05	0.890072
FCGBP	0.0107785	3.42013	UBE2L3	9.49503e-08	0.753872	CARNS1	0.00110935	1.51856	SAMD3	0.0954932	0.437217	SGCB	0.429331	1.24228	STAG2	0.0953263	0.673725	DPM3	0.281781	0.626816	COL6A2	3.72202e-05	0.892678
NBPF15	0.0107878	1.66451	XRCC5	9.47208e-08	0.784299	PDLIM1	0.00113797	1.45694	ZUP1	0.098434	1.26281	RPL15	0.429413	0.169075	CSNK1D	0.095201	0.460498	IFFO2	0.282754	0.79186	TNFSF14	3.95154e-05	1.80528
ZNF75A	0.0110091	1.26924	LRRC8C	9.86381e-08	1.01064	CAPN2	0.00111585	0.487696	PDZD4	0.098566	1.20763	RABAC1	0.429714	0.390127	RRP7A	0.0954371	0.807802	LSS	0.283236	1.02489	MYC	4.05298e-05	2.02119
PER1	0.0109581	0.612646	PDCD1	1.06504e-07	1.71087	CRACR2B	0.00116248	2.50647	SIGIRR	0.0985099	0.427351	LIN7B	0.431504	1.54576	DMTN	0.0960098	1.14788	STXBP3	0.28393	0.856766	MPZL3	4.49097e-05	1.95611
SLC36A4	0.0111607	1.63607	HPS1	9.76503e-08	0.750784	GAPDH	0.00112003	0.293347	SNAI3	0.0987594	1.3851	PLEC	0.432867	0.54589	RNF40	0.0961134	0.833642	ATP5MPL	0.283761	0.369295	CDC14A	4.5812e-05	1.22041
MRPL45	0.0113362	1.68565	MPG	1.06821e-07	1.14134	ERBIN	0.00116682	0.734433	GTF2A2	0.0985931	0.531073	LOXL1-AS1	0.432918	2.30513	CENPC	0.0963318	0.480042	TDP2	0.284813	0.718954	PRSS22	4.84191e-05	4.32842
BCAS4	0.0114761	1.67857	PSTPIP2	1.2066e-07	2.21578	NPRL2	0.00123796	0.983111	PPP3CC	0.0985931	0.439496	PPARA	0.432867	0.833542	THAP7	0.0963318	0.744476	TTC16	0.285432	0.655568	RCAN3	4.65032e-05	1.37958
TMC8	0.0115802	0.666835	PDE7A	1.08527e-07	0.845549	TBC1D19	0.00125253	1.7052	MYL6	0.098566	0.271795	FDXR	0.432974	1.58464	PITPNC1	0.0983419	0.475588	MPHOSPH8	0.285935	0.457319	HNRNPLL	4.86823e-05	1.28603
USP51	0.0120163	5.20859	LHPP	1.15572e-07	1.48704	SLFN13	0.00125678	1.34466	CADM1	0.100417	1.85416	MAMLD1	0.43353	2.2854	GIPC1	0.0994687	0.873989	NAA38	0.28779	0.595549	ZFAND5	4.87227e-05	0.673998
LINC00921	0.0121294	2.95217	SRRM2	1.06153e-07	0.438387	SCML4	0.00124633	0.745919	NOTCH1	0.100776	1.17312	HIP1	0.43353	1.23985	CALHM6	0.100617	1.42129	D2HGDH	0.288341	0.902013	TAGLN2	4.81144e-05	0.441445
TMEM204	0.0120642	1.44772	CEMIP2	1.11541e-07	0.58269	IL5RA	0.00128243	2.83653	P4HB	0.100417	0.377029	ZNF562	0.434146	1.22339	HIST1H1D	0.101688	0.688796	OPTN	0.288378	0.404936	HNRNPA1	5.19776e-05	0.304209
GPX4	0.0121294	0.658693	NDUFA12	1.20506e-07	0.800947	TUBA1B	0.00126427	0.498253	RRNAD1	0.103049	1.61065	AC144652.1	0.434602	1.50832	RALGAPA1	0.101694	0.512093	EIF2A	0.289329	0.443036	CD160	5.59134e-05	1.45468
PHC3	0.012503	0.943962	AP2M1	1.2066e-07	0.696804	ANKRD13D	0.00128243	0.583281	ST3GAL1	0.103061	0.550048	AC022098.1	0.43518	1.50441	TUT4	0.102405	0.521454	TGS1	0.290453	0.562746	CHMP1B	5.62553e-05	0.873368
THAP7	0.012574	1.15454	JAK2	1.43622e-07	1.41081	ABCC1	0.00132186	0.768999	RBM15	0.103582	0.823261	BTN2A1	0.43665	0.624193	TNFSF8	0.102726	1.01163	EID1	0.290527	0.35385	AC116366.1	6.0452e-05	2.67095
AMN	0.0127863	4.75776	PELO	1.70331e-07	1.97042	BAZ2B	0.00132863	0.965692	RASGRP1	0.104075	0.486456	GOSR1	0.437842	0.574071	BEX5	0.10307	1.75938	DENND4B	0.290765	0.723612	H2AFX	5.80713e-05	1.03588
MTERF4	0.0126414	0.937606	TGFB1	1.39459e-07	0.328705	SPG11	0.00136008	0.947029	NFKB2	0.104533	0.818013	PDP2	0.437963	2.24181	SRSF2	0.10334	0.333116	NGRN	0.291657	0.587786	UBA52	5.62285e-05	0.295164
RPL32	0.0127589	0.536366	SUMO2	1.55297e-07	0.490641	CPNE8	0.00143441	1.99751	SH2D2A	0.104477	0.490955	ZNF318	0.438141	0.930479	SEC24B	0.104026	0.718466	AAED1	0.293258	0.550286	CCNH	5.87631e-05	0.547236
NEK9	0.0128255	1.33594	ISG20	1.602e-07	0.60062	PIP4K2A	0.00139951	0.496731	EXOC8	0.104533	0.894823	CTSZ	0.438144	0.76116	ST3GAL1	0.104118	0.579072	CPQ	0.293654	0.843167	CD40LG	6.39329e-05	6.12267
NME4	0.0130483	2.31257	CARHSP1	1.72019e-07	1.12908	CCDC50	0.00142558	1.26394	UTRN	0.104533	0.4278	PGRMC2	0.43979	0.509735	SNHG8	0.105782	0.371691	C7orf50	0.293682	0.599184	RORC	6.83919e-05	25.9932
PAICS	0.0131384	2.7857	SSBP3	1.72487e-07	0.856326	BZW1	0.00140847	0.380458	ARF1	0.105025	0.293477	C5orf22	0.439992	0.739732	ZSWIM6	0.106329	0.87297	NRDC	0.293682	0.585688	RPL35A	6.52511e-05	0.318371
AMIGO1	0.0131949	5.53578	ACSS1	1.90938e-07	1.25662	B3GAT1	0.00145377	1.91508	SPATS2L	0.106859	1.13757	CBR1	0.440189	1.20897	BACH2	0.106605	0.883035	EED	0.295052	0.73717	PATJ	7.14178e-05	1.60758
ZNF10	0.0131491	1.59364	USP15	1.80692e-07	0.633337	SMARCC2	0.00147507	0.637424	RNF26	0.107587	1.3489	PNPLA2	0.442576	0.383708	ZNF853	0.108243	1.50236	POLR3F	0.295247	0.9076	ANXA1	7.33736e-05	0.473397
P2RY10	0.0131661	1.24744	MT1X	1.99665e-07	1.35896	IRF1	0.00146407	0.363263	SHISA5	0.10792	0.481372	SCRN3	0.445031	1.18809	PPP1CB	0.108608	0.536178	TRANK1	0.295188	0.596358	LINC01465	7.77276e-05	2.83199
JAML	0.0132052	1.35377	LAIR1	2.0036e-07	1.46386	ARHGAP12	0.00152547	1.1638	AKAP13	0.108715	0.371468	RGS19	0.445186	0.534578	IRF2BP2	0.110401	0.499151	PPP2R5C	0.296393	0.283747	METRNL	7.44174e-05	0.607329
COQ8A	0.013262	1.48878	SNAP47	2.00712e-07	1.34164	EPHA4	0.00157846	1.13272	NME2	0.109096	0.404256	KCTD7	0.445674	1.24543	EOMES	0.112273	1.16096	MTO1	0.297438	0.776579	PIM1	7.98254e-05	0.817542
LYRM9	0.0132857	1.67722	RMND5A	2.06958e-07	1.08407	TWF1	0.00156099	0.635708	KDM5B	0.110677	0.959747	ABHD10	0.44584	0.996081	AC092053.3	0.113044	3.05628	ZKSCAN8	0.297646	1.08579	BEX5	8.29742e-05	2.57603
SMAP2	0.0134887	0.592689	NFAT5	2.10313e-07	1.03381	RIN3	0.00156513	0.684549	PCNX4	0.110946	1.01507	MIER2	0.447263	1.54046	MRPL49	0.113741	1.022	EBLN3P	0.299807	0.557359	PTP4A1	8.37992e-05	0.641605
CRTC3	0.0136626	1.12909	PPIB	1.97826e-07	0.467544	BBC3	0.00161681	0.954827	THEMIS2	0.110941	0.539502	UNG	0.448457	1.16459	LTBP3	0.113938	0.949394	SORBS3	0.300104	0.961276	SGK1	8.96234e-05	2.54766
YTHDC2	0.0137987	1.27409	CAPNS1	2.10263e-07	0.715525	BIN2	0.00159624	0.411202	FYN	0.110946	0.309779	CRACR2B	0.44926	1.47504	ATXN1	0.114696	0.620448	RSF1	0.300548	0.432329	SAT1	9.05149e-05	0.482748
FAM3A	0.0138431	1.31525	LENG8	2.11641e-07	0.680873	SH3GLB1	0.00164228	0.62335	TRIM25	0.111581	0.839132	AC015912.3	0.449813	1.48231	CNBD2	0.115002	0.753843	SSBP4	0.301492	0.338075	AC004854.2	9.66486e-05	2.26659
TPK1	0.0139995	1.79463	MAZ	2.26389e-07	0.675994	PPP3CC	0.00164665	0.502427	WIPF1	0.111581	0.33654	LINC00957	0.450004	2.16716	CDKN2AIP	0.116324	0.66727	KIFC2	0.301905	0.933294	IRF2BP2	9.27705e-05	0.623884
HERC1	0.0140968	0.761275	PHPT1	2.39355e-07	0.918546	GLS	0.00165279	0.557538	ILKAP	0.111681	0.593092	C1orf50	0.450119	1.18761	CDK17	0.116373	0.385719	RPS27L	0.303304	0.454628	SIPA1L1	9.53776e-05	1.30506
MLH3	0.0142101	2.04064	CHST11	2.42985e-07	0.878977	LIME1	0.00168395	0.490869	FAS	0.112557	0.968227	SKI	0.450122	0.650795	ATP1A1	0.117546	0.503339	FGD5-AS1	0.30371	0.756261	AAED1	9.42533e-05	0.83347
BIRC3	0.0141729	1.17957	ANXA5	2.40043e-07	0.72738	BTG1	0.00172472	0.209113	CDC42	0.112557	0.314902	CRIP2	0.450284	1.45371	GSE1	0.118462	0.806189	LUC7L	0.303842	0.538095	JAML	0.0001027	1.27304
TNFRSF25	0.014277	1.16867	ATP6V1B2	2.6611e-07	1.51212	FAM13B	0.00183395	0.672923	CIITA	0.112841	1.67615	APLP2	0.45049	0.639119	SMS	0.119962	0.877115	TNFAIP1	0.304328	1.70691	RPL22L1	0.00010961	0.578741
CAPN7	0.0143108	1.03771	KIAA1551	2.46438e-07	0.682288	RABAC1	0.00191512	0.517688	TAOK3	0.113009	0.461523	LTA	0.450758	1.1953	KLRF1	0.120288	0.936055	CD200R1	0.305096	3.66832	AL121944.1	0.0001155	2.17175
DPH5	0.0146478	1.72916	UPF3A	2.56384e-07	0.880088	ACVR2A	0.00204709	3.05779	THYN1	0.113342	0.889951	DUSP18	0.451408	1.52212	C18orf32	0.120288	0.57443	NDUFC1	0.305096	0.547241	RPL24	0.000132793	0.290223
ZNF160	0.0147513	1.27232	ARHGAP45	2.60343e-07	0.678543	NDUFB7	0.00207635	0.519312	ITGAM	0.113342	0.544918	FANCF	0.453046	1.47031	SMIM4	0.121497	1.10669	ACAD8	0.30667	1.07514	PECAM1	0.000146494	1.53617
BTBD11	0.0148289	1.56941	WDR1	2.60788e-07	0.685743	ANXA6	0.00217022	0.445869	GATAD1	0.115412	1.02577	TTC1	0.453891	0.722804	JOSD1	0.121497	0.571397	API5	0.307112	0.582141	MT-ND1	0.000141175	0.301213
PRDM2	0.0147639	0.863098	LAMTOR5	2.66464e-07	0.715663	MTPN	0.00219458	0.503482	C4orf33	0.115799	1.33661	CEBPG	0.454793	0.683869	THUMPD1	0.121497	0.546581	C2orf68	0.307422	1.2135	RPL35	0.000147497	0.318974
ZNF91	0.0148109	1.1657	HDGF	2.79675e-07	0.920062	LINC00426	0.00227396	1.47074	CDKN2D	0.116077	0.554571	UBN2	0.455277	1.14503	H2AFX	0.121497	0.835443	GNPAT	0.307283	0.718872	LAYN	0.000168978	3.44109
TECR	0.0149282	0.758222	RNF166	2.8544e-07	0.603434	TIMP1	0.00225812	0.867074	MYO1G	0.1159	0.380455	SDHB	0.456804	0.470054	RALGDS	0.12159	0.572273	NCLN	0.307663	0.846376	COLQ	0.000172873	4.12296
RASA1	0.0150439	1.81455	E2F3	3.2939e-07	2.32365	ZNF276	0.00228099	0.578594	EAPP	0.117343	0.465583	CCDC91	0.456858	0.537816	HLA-DQB1	0.121792	0.565489	CCDC88C	0.307576	0.388222	YWHAQ	0.000164869	0.444247
IPCEF1	0.0150016	1.17097	PLSCR3	3.14051e-07	1.24926	ACTR2	0.0023885	0.449954	KCNK12	0.119352	1.61024	DAPK3	0.459491	0.851549	NUP98	0.121792	0.526171	PAXX	0.307576	0.320182	PLK2	0.000182352	4.96273
PHF1	0.0151761	0.674824	ERN1	2.99479e-07	0.690959	MTMR2	0.00245865	1.453	MMP24OS	0.11929	0.487454	UIMC1	0.459617	0.621966	MAML2	0.121792	0.693664	TMEM69	0.308011	1.49481	PHLDB2	0.000183004	2.35002
SCARB2	0.0153609	1.6492	COX5A	3.00449e-07	0.643041	RASGRP1	0.00243646	0.53877	ZNF829	0.120137	2.05506	GTF3C6	0.460547	0.512084	AUTS2	0.121792	0.415579	YBX3	0.307924	0.630539	KLHL18	0.000179223	1.22771
PTDSS1	0.0153019	0.994863	SPTBN1	3.39586e-07	1.13663	ZFYVE28	0.00248815	0.76438	AAED1	0.120356	0.61858	PPP3R1	0.461435	0.545591	CSDE1	0.122268	0.358209	ZBP1	0.308697	0.463975	CMC1	0.000191849	1.006
SLC12A6	0.0154288	1.88811	RNF167	3.35718e-07	0.828419	FGR	0.00259909	0.786803	RPL6	0.12049	0.173122	HLA-E	0.461435	0.117243	CEP128	0.122646	2.0687	EIF3I	0.308697	0.418928	ARHGEF39	0.000203858	3.83815
SELENOM	0.0153609	0.894952	HSPB11	3.57698e-07	1.04232	TMX4	0.00263087	0.512616	AC009495.3	0.12256	2.08322	PRPSAP1	0.462831	0.852243	ARHGAP9	0.122693	0.467894	TRPS1	0.309926	1.2756	IL23R	0.000217866	6.64457
MGAT4A	0.0156987	0.523471	HLA-B	3.36459e-07	0.22399	TENT5A	0.00265882	1.1102	HOTAIRM1	0.122872	0.774836	GPS2	0.463142	0.459518	ARIH1	0.122693	0.458981	ACO1	0.309968	1.54666	NPM1	0.000217008	0.333147
DOCK9	0.0162442	1.7344	CCDC12	3.99127e-07	0.617047	RAB9A	0.00268931	0.658872	ASB8	0.122891	0.663187	UROS	0.463476	0.623493	B3GALNT2	0.124255	2.00536	CDC123	0.310688	0.563162	FAM102A	0.000225717	1.17833
KDM7A	0.0162916	1.08269	TIMM13	4.36453e-07	1.24964	HSH2D	0.00268721	0.544687	MPP6	0.123433	1.05392	LRRC23	0.463541	1.40038	KRTAP16-1	0.124978	2.33139	CDYL	0.310956	0.778128	2021-03-03	0.00023449	2.14366
CMSS1	0.0167059	2.68341	EIF3I	4.1798e-07	0.74215	GRK5	0.00274045	1.46971	FLOT1	0.124253	0.709691	PRMT5	0.463584	2.06385	OTUD1	0.126225	1.35159	DDX47	0.310961	0.796026	RNF11	0.000228475	0.780266
ZNF107	0.0170582	1.36015	ADGRG5	4.44714e-07	1.47169	ARHGEF12	0.00274855	1.77656	GPR153	0.125568	1.88313	DCPS	0.463836	0.664011	SMIM15	0.126225	0.719535	CCDC93	0.310961	0.605134	RBM24	0.000247815	25.9553
AGGF1	0.0170409	1.09973	ACTN4	4.24811e-07	0.699005	ZNF766	0.00272814	0.965086	SSBP3	0.125857	0.529205	AC090825.1	0.464191	2.03692	WDR74	0.126431	0.676003	SNX22	0.312033	1.9489	CCND2	0.000237881	0.897998
NOL9	0.0170597	1.21344	NAPA	4.30671e-07	0.666777	BCAP31	0.00276778	0.528203	CMIP	0.125919	0.537445	GADD45GIP1	0.464114	0.460585	KLF12	0.127721	0.588498	YTHDF2	0.313383	0.403675	RPL27A	0.000240003	0.359466
CELF2	0.0170036	0.559178	PPM1M	4.53339e-07	1.13972	IDH2	0.00278826	0.520823	FAM169A	0.127037	1.05223	APOBR	0.464241	0.883269	SIK1	0.128485	1.96255	SH3KBP1	0.313394	0.396386	STX11	0.000255988	0.994392
COG1	0.017156	1.24846	HDAC1	4.52136e-07	0.870235	DNAJC1	0.00279939	0.552973	SRI	0.128094	0.592432	DYNLL1	0.464527	0.710856	MPP7	0.128361	1.38998	TPST2	0.313383	0.357988	PABPC4	0.000255441	0.798362
XPO6	0.0172358	0.878545	TRIM22	4.52996e-07	0.738806	DNAJB14	0.0028035	0.551477	ZNF438	0.129041	2.33031	GPR160	0.464527	2.02841	NCF1	0.129919	1.11533	FBXO9	0.314984	0.637479	GYPC	0.000263443	0.472977
CLEC2D	0.0172439	0.649955	PCED1B	4.76348e-07	1.05077	CDC14B	0.00290054	1.87788	SRRM1	0.129194	0.300045	PRKAG2	0.464527	0.795787	IL4R	0.131278	0.733674	MRPS14	0.315146	1.06864	SOCS1	0.000278334	0.802882
PPM1N	0.0174293	2.3428	PABPN1	4.7442e-07	0.545111	RAB29	0.0029106	0.595287	RAB24	0.13001	0.706133	SUCLG2	0.464722	0.537138	ERRFI1	0.131719	2.51973	COPS7B	0.315477	0.889388	FUS	0.00028443	0.400186
USP53	0.0178857	1.94416	SNHG7	4.8988e-07	0.773542	ELF2	0.00290757	0.482264	GOLGA5	0.132302	1.25414	IQGAP2	0.465305	0.351456	PDZD8	0.131585	0.50819	PDS5B	0.315892	0.655301	BEST1	0.000292779	1.11949
NDUFV3	0.0180873	1.53923	FAM104A	5.4106e-07	1.23922	NDUFB2	0.00291951	0.445387	CCDC92	0.133315	0.812128	RTEL1	0.466898	1.3952	RBM8A	0.131834	0.372854	ZNF507	0.316134	0.841356	FOSL2	0.00029714	0.494066
CERS6	0.0181153	1.82327	SATB1	5.18531e-07	0.802106	TXN	0.00300871	0.563153	MAP4	0.133482	0.565321	EFHD2	0.466926	0.249209	ACSL3	0.132333	0.732641	ANXA5	0.317599	0.405847	RPL29	0.000302918	0.287764
GGT7	0.0185066	2.16803	PSMA6	5.32731e-07	0.75747	CTPS1	0.0030607	0.734544	RPS8	0.131892	0.122373	DLGAP1-AS1	0.467144	0.954628	ZBTB4	0.132422	1.04577	EOMES	0.320539	0.978463	CSKMT	0.000317113	1.58162
SPPL3	0.0185478	1.13278	UQCR10	5.23549e-07	0.644405	SNHG12	0.00305721	0.698064	IFI6	0.136779	0.49874	MAP2K4	0.467427	0.877598	RLF	0.132333	0.525743	KAT2B	0.321132	0.726786	GPR65	0.000309963	0.579668
VSIG1	0.0188536	4.78909	GZMM	5.21939e-07	0.46114	UBXN1	0.00315086	0.402448	ADO	0.137792	1.53326	FBXO34	0.467427	0.592881	POFUT2	0.132844	0.664233	HSPA9	0.324484	0.379079	STAT4	0.000315667	0.535692
LUC7L2	0.0186503	0.767247	TPR	5.62577e-07	0.706381	TAF7	0.00317498	0.537094	LCK	0.139159	0.334664	NRG2	0.468548	2.10757	HSD17B12	0.133109	1.12633	MYD88	0.324603	0.617006	CLIC5	0.000337698	4.073
PDE9A	0.0189992	26.4769	BRMS1	5.8801e-07	0.936266	TUBB4B	0.0032278	0.563526	METTL2A	0.140715	1.70015	SNX16	0.469212	2.03418	MIAT	0.134859	0.958738	UBE3A	0.324603	0.430381	PPP1R14B	0.000325661	0.843615
TOMM20	0.0186707	0.510893	2021-09-06	6.25333e-07	0.647881	ACSL5	0.00326892	0.953656	TMED10	0.140397	0.418835	ARL3	0.469606	2.02316	CCDC93	0.134879	0.668447	FBXO28	0.325763	0.614478	CTDP1	0.000325194	0.791266
SFSWAP	0.0190364	0.864268	EDF1	6.34345e-07	0.529079	SLC25A24	0.00339152	1.40509	BLOC1S2	0.140817	0.570984	B3GAT1	0.470333	1.11382	PPP1R11	0.135252	0.777533	R3HDM2	0.326403	0.492081	DDIT4-AS1	0.000338788	1.47462
MRPS33	0.0191809	1.53971	ITGB7	7.01042e-07	0.654708	WDR41	0.00339324	1.37719	GIT1	0.141032	0.72167	TPRG1	0.471438	1.14105	BEX2	0.136214	0.968371	DCAF13	0.326821	0.737235	TP53I13	0.000335454	0.818878
CCDC141	0.0193016	3.42763	MADD	7.46841e-07	0.822807	AHSA1	0.00339152	0.985014	RRP12	0.141485	0.986798	MFSD10	0.4718	0.388185	GGT7	0.137038	1.36934	TRIM56	0.327757	0.766624	SFPQ	0.000347682	0.406446
IKZF1	0.0191859	0.534153	RANBP9	7.63863e-07	1.09231	KIF13B	0.00339152	0.807867	RAMMET	0.141442	0.558772	ZNF880	0.472142	0.763633	NAP1L1	0.137384	0.41505	TBRG1	0.328056	0.385315	VEGFB	0.000375189	1.0037
LRRN3	0.0195562	6.32217	DHRS1	7.87241e-07	1.47124	TACC1	0.00337352	0.491874	LENG1	0.141775	0.674959	HIGD2A	0.472319	0.295332	TMEM202-AS1	0.138105	1.84451	TMBIM6	0.328056	0.334334	RPL31	0.000384614	0.295049
ST3GAL1	0.0192981	0.720796	ZAP70	7.40019e-07	0.509429	CD151	0.00340998	0.965973	LINC02446	0.14167	0.500726	WDCP	0.472705	1.97296	RCOR1	0.138049	0.658963	POLR3B	0.32835	1.62379	DNAJB9	0.000397213	0.743453
TACC3	0.0195249	1.38025	LINC00861	8.01281e-07	1.03985	PLEKHG3	0.00342273	1.15446	UQCRB	0.141784	0.275684	ARHGEF18	0.473051	1.99293	ANKRD36	0.138604	0.720259	JAKMIP2	0.32835	1.22001	BLK	0.000412393	2.47787
NOP53	0.0193748	0.404013	PTPRC	7.92291e-07	0.320032	ETS1	0.00340928	0.347953	WWP1	0.142992	0.76537	AC091729.3	0.475902	1.96105	ELP1	0.139043	1.20761	VPS26A	0.32835	0.557582	WARS2	0.000409497	1.32897
FBL	0.0196528	0.693389	URM1	9.01964e-07	1.01436	CAP1	0.00345453	0.443938	NADSYN1	0.143158	0.552445	RBM41	0.476545	1.15429	UTRN	0.139526	0.399411	FAM126B	0.32835	0.72644	AC100810.1	0.000419817	1.3197
AEBP1	0.0200288	5.93856	ARHGAP10	9.67657e-07	1.60672	EPS15	0.00351049	0.582176	RPS24	0.143139	0.167536	AC114490.3	0.476829	2.0375	MAP1LC3A	0.139859	1.29016	RHOBTB3	0.32835	2.38969	ERGIC1	0.000423857	0.737437
MTM1	0.0201833	2.14564	SUB1	9.02669e-07	0.441413	METTL7A	0.00374902	2.92652	SH3GLB2	0.144601	0.600542	CNOT1	0.477072	0.412662	LDHA	0.139859	0.304748	CCSER2	0.32835	0.385638	MTFP1	0.000437193	0.631765
RERE	0.0203273	1.46208	ACSF3	1.03043e-06	1.43639	NMRAL1	0.0037417	0.985272	LRRC57	0.145086	1.01156	BOD1	0.478499	1.13712	CD28	0.140914	1.00723	TBKBP1	0.32835	0.924722	TIPARP	0.000442294	0.597415
[truncated: 12,941 more rows]
