# Supplementary material for: Identification and characterization of a SARS-CoV-2 specific CD8+ T cell response with immunodominant features
Source: Nat Commun. 2021 May 10;12:2593. doi: 10.1038/s41467-021-22811-y (PMC8110804; doi:10.1038/s41467-021-22811-y)
Supplement: Supplementary file 6 — Supplementary Data 3 [file 41467_2021_22811_MOESM6_ESM.xlsx]

## Sheet: Naive
Naive	Effector	Memory
ST6GAL1	LTB	IFNG
CCR7	KLRG1	FOSB
ITGAE	CCL5	CXCR3
IL6R	GZMB	IL18R1
PIGA	GZMA	PBX3
TEC	PRF1	RUNX2
FOS	LGALS1	ITGAX
IL7R	PTGER2	GZMM
TCF7	LGALS3	DUSP1
	ID2	RGS16
	SNX10	FOS
	KLRC1	ODC1
	ITGA4	CEBPB
	S100A13	CRTAM
	PRDM1
	KLRK1
	S100A11
	S100A10
	ITGB1
	KLRK1
