# Supplementary material for: Identification and characterization of a SARS-CoV-2 specific CD8+ T cell response with immunodominant features
Source: Nat Commun. 2021 May 10;12:2593. doi: 10.1038/s41467-021-22811-y (PMC8110804; doi:10.1038/s41467-021-22811-y)
Supplement: Supplementary file 7 — Supplementary Data 4 [file 41467_2021_22811_MOESM7_ESM.xlsx]

## Sheet: DGEA Batch I
Statistical significance was tested with a two-tailed t-test, multiple correction was performed with the Benjamini-Hochberg procedure.
Gene	p-value (FDR-corrected)	Fold change (ln)
CCL5	4.41e-16	3.67119
ABI3	0.0522575	28.5008
IRF4	0.157649	28.2061
ASCL2	0.199757	28.1538
MKI67	0.315398	27.6885
DDX41	0.213752	27.6598
FUCA2	0.292976	27.6546
TBL3	0.188232	27.5813
MGAT5	0.456224	27.5353
FBXO41	0.383682	27.5034
ERLIN1	0.522956	27.3594
CHUK	0.34955	27.3472
THUMPD3	0.469064	27.3285
EPG5	0.438201	27.2918
TRAPPC11	0.437755	27.2591
EZH2	0.272625	27.2312
DNAJC5	0.43645	27.2282
CD70	0.470304	27.1993
TFEB	0.266284	27.1877
TSPOAP1	0.451386	27.1739
CDCA7L	0.339612	27.1459
ZDHHC14	0.568294	27.1449
KIR3DL2	0.522956	27.1382
MCM2	0.497746	27.121
DOCK5	0.497746	27.1062
ERI1	0.467211	27.0669
ALG1	0.352487	27.0499
TANGO6	0.341533	27.0416
TYMS	0.57134	27.0062
WBP1L	0.43645	26.9813
APOL1	0.451386	26.9791
CENPF	0.559612	26.9656
FASLG	0.435778	26.9516
CX3CR1	0.435984	26.9424
SREBF1	0.528407	26.9127
P3H1	0.349347	26.9125
ATG101	0.435778	26.8915
FGL2	0.522956	26.8802
BIN3	0.435778	26.8618
PCLAF	0.540529	26.8538
MIR181A1HG	0.542584	26.8474
ADAMTS6	0.555276	26.8418
LYZ	0.644038	26.8351
PPM1L	0.536731	26.8277
SLC4A8	0.527716	26.8131
KIR3DX1	0.528407	26.8019
MMS22L	0.566698	26.8014
WDSUB1	0.577594	26.7829
FAM110A	0.435778	26.7791
S100A8	0.644038	26.7658
ZWINT	0.522956	26.7653
AC239800.3	0.435778	26.7506
TOMM40L	0.435984	26.7352
LTB4R	0.435778	26.6726
KIR2DL1	0.522956	26.6538
CD38	0.436346	26.618
TOP2A	0.587682	26.6135
CENPW	0.534882	26.6106
IFNLR1	0.524498	26.5807
C3orf14	0.43645	26.5772
MLYCD	0.539994	26.5766
LGR6	0.522956	26.5764
PALLD	0.536731	26.565
HIST1H2BN	0.435778	26.5612
NPIPB4	0.522956	26.5598
CCL4L2	0.562313	26.5547
GSTM4	0.435778	26.5503
GYS1	0.522956	26.5083
SPSB2	0.567406	26.4919
NCAM1	0.522956	26.4801
RUNDC1	0.522956	26.4439
ZNF512B	0.621685	26.4424
KLHL22	0.523505	26.4407
KBTBD8	0.619383	26.4404
ZNF445	0.609929	26.4293
RRM2	0.522956	26.4264
PPP1R16A	0.522956	26.404
MSRB1	0.522956	26.3994
ZNF544	0.604432	26.3973
ERMN	0.640658	26.3926
ST7	0.522956	26.3922
GNPNAT1	0.544357	26.3884
MYL6B	0.523437	26.388
NXT2	0.528407	26.3686
CLEC12A	0.522956	26.3572
CD68	0.611322	26.3536
SLC26A6	0.522956	26.3535
HLA-DMB	0.523505	26.3485
CENPM	0.530131	26.3473
ZNF782	0.522956	26.3312
DTL	0.55462	26.3236
TCF19	0.522956	26.3163
OXSM	0.528407	26.3122
CCR5	0.610706	26.3005
SLC38A9	0.604432	26.2811
ZNF197	0.627702	26.2697
RPE	0.536731	26.2685
ARFGAP1	0.604432	26.2601
CARMIL3	0.522956	26.2387
JPT2	0.522956	26.2247
AC020915.1	0.61017	26.2185
SNX11	0.522956	26.1994
TRIB3	0.522956	26.1938
PDE6G	0.522956	26.1933
SAMD10	0.522956	26.1841
HIRA	0.606063	26.1709
CENPU	0.604432	26.1704
RBM45	0.522956	26.1678
TRIOBP	0.522956	26.1574
ETV7	0.528407	26.1469
AF165147.1	0.522956	26.1321
TROAP	0.522956	26.1262
IFT80	0.604432	26.1233
TOP1MT	0.604432	26.1142
ANKDD1A	0.611322	26.1022
E2F6	0.528407	26.0796
HMMR	0.604432	26.076
CEP41	0.522956	26.0661
FBXL18	0.604432	26.0643
FDXACB1	0.604432	26.0623
AIM2	0.604432	26.0601
ZSCAN29	0.616843	26.0538
RGS5-1	0.605118	26.048
JMJD7	0.604432	26.0422
TECPR2	0.604432	26.0403
LRRC37A3	0.616525	26.0329
DLAT	0.604432	26.0198
DDX43	0.604432	26.0162
TM4SF19	0.638733	26.0149
AC015912.3	0.604432	25.9925
MGAT4B	0.604432	25.9925
HINFP	0.604432	25.9766
SEC61A2	0.625116	25.9601
C21orf62-AS1	0.604432	25.9507
CLDND2	0.604432	25.9507
IL12RB2	0.62667	25.9504
BRCA1	0.604432	25.9499
AC008083.2	0.61017	25.9425
TRAV6	0.609983	25.9367
FANCI	0.522956	25.9329
XRCC2	0.644038	25.9115
HES4	0.644038	25.9115
IL7	0.644038	25.9115
SNX33	0.644038	25.9115
PPAN	0.644038	25.9115
AC073957.3	0.644038	25.9115
RNF121	0.644038	25.9115
ALDH4A1	0.612453	25.9095
TRBV18	0.644038	25.9072
ATP6V1A	0.604432	25.906
CHCHD6	0.604432	25.9049
LINGO3	0.604432	25.9016
ASF1B	0.604432	25.9006
CENPH	0.604432	25.9006
TPX2	0.621977	25.8745
FADS2	0.604432	25.8727
ENGASE	0.604432	25.8716
ASPM	0.621842	25.8708
CNTROB	0.644038	25.8546
B3GAT2	0.644038	25.8546
IFT172	0.644038	25.8546
ZNF613	0.644038	25.8546
CDCA8	0.604432	25.8496
POLH	0.620538	25.8456
ADAP1	0.604432	25.84
SERPINA1	0.644038	25.8399
TRAV8-4	0.604432	25.8398
PUSL1	0.604432	25.8334
RSAD2	0.644038	25.8286
CASP9	0.604432	25.8271
BPGM	0.604432	25.8271
PLEKHO2	0.604432	25.8193
TSPAN4	0.604432	25.8193
DHX34	0.604432	25.8165
LINC00467	0.604432	25.8147
UHRF1	0.61103	25.8094
AC007038.1	0.604432	25.8066
APLF	0.604432	25.8057
CIITA	0.604432	25.7847
CEP55	0.604432	25.7834
FOXO4	0.604432	25.7774
TRBV10-3	0.644038	25.7753
TTN-AS1	0.604432	25.7752
TTC9C	0.614624	25.7524
FBXO5	0.604432	25.751
TRBV5-6	0.644038	25.7489
ZNF787	0.604432	25.7487
CD72	0.604432	25.7406
E2F2	0.611322	25.7404
ZSCAN2	0.604432	25.7379
APOL2	0.604432	25.7338
BUB1B	0.644038	25.7292
AL132656.2	0.644038	25.7292
PLAGL1	0.644038	25.7292
FBRSL1	0.644038	25.7292
CDK3	0.604432	25.7196
PDCD1	0.604432	25.7039
PARD6B	0.604432	25.7021
SETBP1	0.604432	25.7
LONRF1	0.604432	25.6912
ZNF227	0.604432	25.6891
MELK	0.604432	25.6859
AL390728.6	0.604432	25.6839
AL034549.1	0.604432	25.6808
SGSM1	0.604432	25.6795
PNPLA4	0.604432	25.6795
ARMC2	0.604432	25.6787
KCTD7	0.604432	25.6681
HOXB7	0.609929	25.6562
FUBP3	0.609929	25.6562
MISP3	0.604432	25.6547
CCDC127	0.604432	25.6486
TAF6L	0.604432	25.6486
EDC3	0.604432	25.6419
C9orf139	0.604432	25.6413
NRL	0.604432	25.6372
CDC45	0.60869	25.6322
FADD	0.604432	25.6229
AC005332.5	0.604571	25.6158
ANKHD1-EIF4EBP3	0.644038	25.6118
STARD5	0.644038	25.6118
PRDM15	0.644038	25.6118
RYR1	0.644038	25.6118
TBKBP1	0.604432	25.6116
CCDC117	0.610834	25.6061
AC009403.1	0.604432	25.5874
PHGDH	0.604432	25.5874
OTOF	0.604571	25.5848
MAP3K20	0.605686	25.5815
GAS7	0.609727	25.5789
NUP85	0.604571	25.5778
MON1A	0.605118	25.5724
RMI1	0.605118	25.5684
MDK	0.604432	25.5674
LRRC42	0.604432	25.5589
TCP11L1	0.607787	25.5445
GFOD1	0.604432	25.5431
ZNF700	0.604432	25.5405
PCTP	0.607593	25.5404
ALAS1	0.607593	25.5373
AC005670.2	0.644038	25.5327
SLC25A44	0.644038	25.5327
P2RX7	0.644038	25.5327
EPS8L1	0.644038	25.5275
PWWP2B	0.604432	25.5069
MED20	0.604432	25.4999
C21orf58	0.604432	25.4956
UTP15	0.604432	25.4956
BORCS8	0.604432	25.4869
RDH13	0.604432	25.4859
NAGLU	0.604432	25.4732
MOSPD2	0.604432	25.4708
AL034397.2	0.604432	25.4708
SHF	0.644038	25.4673
ST20	0.644038	25.4673
MOSMO	0.644038	25.4673
BRPF3	0.644038	25.4673
RPS10-NUDT3	0.644038	25.4673
AC011632.1	0.604432	25.4573
PRRG4	0.604432	25.4551
DPY19L3	0.604432	25.4533
AC068775.1	0.644038	25.4511
DUSP6	0.644038	25.446
VCAN	0.644038	25.446
CTBP2	0.644038	25.446
CLEC7A	0.644038	25.446
TGFBI	0.644038	25.446
ZNF726	0.604432	25.4433
TMEM60	0.604432	25.439
ZEB2-AS1	0.644038	25.4322
PROK2	0.644038	25.4322
KIF3C	0.644038	25.4322
PDGFD	0.644038	25.4322
SLC4A5	0.644038	25.4322
GBA2	0.644038	25.4322
LZTFL1	0.644038	25.4322
ZNF548	0.644038	25.4322
AMY2B	0.644038	25.4322
FNIP2	0.644038	25.4322
UTP14C	0.644038	25.4322
RCAN1	0.604432	25.4288
TMEM64	0.604432	25.4288
CENPE	0.604432	25.423
AC008549.2	0.644038	25.4074
CHST7	0.644038	25.4074
CENPO	0.644038	25.4074
ZFAT	0.644038	25.4074
GFI1	0.604432	25.3926
ITGAX	0.644038	25.3804
ALDH3A2	0.644038	25.3579
CLN8	0.604432	25.3556
WDR34	0.644038	25.3328
ZNF780B	0.604432	25.3232
GINS2	0.604432	25.3059
SYNJ2BP	0.644038	25.2975
ZC3H12D	0.644038	25.2975
PPIL1	0.644038	25.2975
AC012617.1	0.644038	25.2975
MBOAT1	0.644038	25.2975
MTHFSD	0.644038	25.2975
AL096865.1	0.604432	25.2911
TMEM97	0.604432	25.291
ZGRF1	0.604432	25.291
PKMYT1	0.604432	25.291
SHMT1	0.604432	25.291
TK1	0.604432	25.291
RTN4IP1	0.604432	25.291
ANLN	0.604432	25.291
GOLM1	0.644038	25.2869
EBLN2	0.644038	25.2739
WDHD1	0.604432	25.2573
DCUN1D3	0.644038	25.2551
FICD	0.644038	25.2551
ZNF398	0.644038	25.2551
PRX	0.644038	25.2551
SLC2A6	0.644038	25.2551
GAN	0.644038	25.2551
HIPK1-AS1	0.644038	25.2551
AC099063.4	0.644038	25.2551
B3GALNT2	0.644038	25.2551
CDH23	0.644038	25.2551
CMBL	0.644038	25.2551
TIMELESS	0.604432	25.2444
TMCC3	0.644038	25.2391
UBTD1	0.644038	25.2391
CLSPN	0.644038	25.2243
IRAK2	0.644038	25.218
SLC38A7	0.604432	25.1938
IQCE	0.644038	25.1277
TRGV5P	0.644038	25.1153
SLC47A1	0.644038	25.1153
ARHGAP11A	0.644038	25.1153
SLC19A2	0.644038	25.1153
DCUN1D2	0.644038	25.1153
RGS17	0.644038	25.1153
AP4S1	0.644038	25.1153
AC008915.2	0.644038	25.1153
BOLA2	0.644038	25.1153
FAM149B1	0.644038	25.1153
AC095055.1	0.644038	25.1153
FBXL19-AS1	0.644038	25.1153
S100A13	0.644038	25.1153
TRIM34	0.644038	25.0798
FAM234A	0.644038	25.0798
CPT1B	0.644038	25.0798
LACTB	0.644038	25.0798
CCDC171	0.644038	25.0798
MSH5	0.644038	25.0798
AC005224.3	0.644038	25.0798
MSRB2	0.644038	24.9791
POC1A	0.644038	24.9721
ZNF519	0.644038	24.9721
TDRKH-AS1	0.644038	24.9721
TOGARAM2	0.644038	24.9721
AC068896.1	0.644038	24.9721
CYBB	0.644038	24.9659
SIGLEC10	0.644038	24.9659
IRAK3	0.644038	24.9659
PAXBP1-AS1	0.644038	24.9659
ZNF467	0.644038	24.9659
INAFM2	0.644038	24.9659
HMOX1	0.644038	24.9659
LGALS2	0.644038	24.9659
CPVL	0.644038	24.9659
MAFB	0.644038	24.9659
PILRA	0.644038	24.9659
KIF13A	0.644038	24.9659
NCF2	0.644038	24.9659
C5AR1	0.644038	24.9659
CAD	0.644038	24.9659
TNFSF13	0.644038	24.9659
MS4A6A	0.644038	24.9659
ASGR1	0.644038	24.9659
CD93	0.644038	24.9659
CLPB	0.644038	24.9659
SLC11A2	0.644038	24.9288
CIP2A	0.644038	24.9288
ZBED6CL	0.644038	24.9288
DUSP7	0.644038	24.9288
CCDC163	0.644038	24.9288
AC091057.6	0.644038	24.9288
GLB1L2	0.644038	24.9288
LMAN2L	0.644038	24.9288
TRAV41	0.644038	24.9288
DCAF4	0.644038	24.9288
AC093484.2	0.644038	24.9288
CACNA1A	0.644038	24.9276
CRIM1	0.644038	24.9276
C19orf44	0.644038	24.8858
ZNF561	0.644038	24.8858
ITGB1-DT	0.644038	24.8858
LMO7-AS1	0.644038	24.8858
GSTA4	0.644038	24.8858
MANEA	0.644038	24.8858
AC087632.1	0.644038	24.8858
GTPBP2	0.644038	24.8858
TMC4	0.644038	24.8858
FAM200A	0.644038	24.8858
CCDC136	0.644038	24.8858
ZNF710	0.644038	24.8858
ACSM3	0.644038	24.8584
BMP1	0.644038	24.8584
LIG4	0.644038	24.8584
TMEM81	0.644038	24.8584
DOK7	0.644038	24.8584
ZNF682	0.644038	24.8584
POFUT1	0.644038	24.8584
NMUR1	0.644038	24.8584
AC011446.2	0.644038	24.8584
NAT10	0.644038	24.8584
ATP1A3	0.644038	24.8531
POLR3B	0.644038	24.8531
ESCO2	0.644038	24.8457
RNF32	0.644038	24.8457
AL139384.1	0.644038	24.8457
PSMD6-AS2	0.644038	24.8457
CRNDE	0.644038	24.8457
SH2D1B	0.644038	24.8457
TRBV5-1	0.644038	24.8457
AC040162.1	0.644038	24.8309
GMPR	0.644038	24.8309
ZNF775	0.644038	24.8309
AC004585.1	0.644038	24.8309
AC103691.1	0.644038	24.8309
MRPL12	0.644038	24.8309
AC008750.8	0.644038	24.8309
PACRGL	0.644038	24.8309
ZKSCAN7	0.644038	24.8309
WDCP	0.644038	24.8309
AC023157.3	0.644038	24.8309
MCM10	0.644038	24.8277
ZWILCH	0.644038	24.8277
SLC27A2	0.644038	24.8277
ALDH5A1	0.644038	24.8277
CCNA2	0.644038	24.8277
MOB1B	0.644038	24.8242
SNX22	0.644038	24.8242
FCGR2B	0.644038	24.8242
ICA1	0.644038	24.8242
STARD6	0.644038	24.8242
SLC43A2	0.644038	24.8242
PADI6	0.644038	24.8192
ZFP69	0.644038	24.8192
CDKN2B-AS1	0.644038	24.8192
ENTPD5	0.644038	24.8192
BX005266.2	0.644038	24.8192
ZNF23	0.644038	24.8192
AL512625.1	0.644038	24.8192
STX1B	0.644038	24.8192
ZFYVE1	0.644038	24.8131
CEP131	0.644038	24.8131
AC005775.1	0.644038	24.8131
FITM2	0.644038	24.8131
COA7	0.644038	24.8131
ZHX1-C8orf76	0.644038	24.8131
LINC01358	0.644038	24.8131
AC021092.1	0.644038	24.8131
AKR1C3	0.644038	24.7878
LINC00893	0.644038	24.7878
MYLK-AS1	0.644038	24.7878
MAMSTR	0.644038	24.7878
CHEK1	0.644038	24.7781
AC244197.2	0.644038	24.7781
BX255925.3	0.644038	24.7781
CADM1	0.644038	24.7781
SIDT1-AS1	0.644038	24.7781
CCNF	0.644038	24.7781
IMPAD1	0.644038	24.7781
TTYH3	0.644038	24.7781
AC109322.1	0.644038	24.7781
NEB	0.644038	24.7781
ZNF440	0.644038	24.7781
AC005726.1	0.644038	24.7781
ADM5	0.644038	24.7781
RAB11FIP3	0.644038	24.7781
EVI5L	0.644038	24.7781
ZNF500	0.644038	24.7717
F2RL2	0.644038	24.7717
SUV39H1	0.644038	24.7717
ZDHHC16	0.644038	24.7717
BPHL	0.644038	24.7717
FCRLB	0.644038	24.7717
PAK4	0.644038	24.7717
FAM210A	0.644038	24.7717
CCDC71L	0.644038	24.769
PTCH1	0.644038	24.769
GOLIM4	0.644038	24.7567
POLQ	0.644038	24.7567
AMDHD1	0.644038	24.7567
BAHD1	0.644038	24.7567
AC114490.2	0.644038	24.7567
PNPO	0.644038	24.7567
SYK	0.644038	24.7567
GPR141	0.644038	24.7567
MUC12	0.644038	24.7567
ZFP30	0.644038	24.7567
C7orf31	0.644038	24.7567
ARHGEF12	0.644038	24.7567
SLC12A4	0.644038	24.7567
AC009275.1	0.644038	24.7567
AP003068.2	0.644038	24.7567
AGAP6	0.644038	24.7559
TMED7	0.644038	24.7559
RHBDD3	0.644038	24.7559
AL356599.1	0.644038	24.7559
DHFR	0.644038	24.7559
TMEM164	0.644038	24.7559
S100P	0.644038	24.7559
TM6SF1	0.644038	24.7559
CDKL3	0.644038	24.7559
HFE	0.644038	24.7559
ZNF573	0.644038	24.7559
PANK1	0.644038	24.7559
PODXL	0.644038	24.7559
REM2	0.644038	24.7559
ZNF710-AS1	0.644038	24.7559
MIR9-3HG	0.644038	24.7559
MTURN	0.644038	24.7358
AMMECR1L	0.644038	24.7358
RMDN2	0.644038	24.7358
KLF11	0.644038	24.7358
AP000766.1	0.644038	24.7358
SYNM	0.644038	24.7358
AC007383.2	0.644038	24.7358
VCAM1	0.644038	24.7358
GFPT2	0.644038	24.7358
ARPC1A	0.644038	24.7358
ZNF155	0.644038	24.7358
PKN3	0.644038	24.7217
AC132192.2	0.644038	24.7217
ZNF724	0.644038	24.7217
RAP2A	0.644038	24.7134
CMKLR1	0.644038	24.7134
AC091982.3	0.644038	24.7134
ZNF200	0.644038	24.7134
POP1	0.644038	24.7134
ZXDB	0.644038	24.7134
AC008906.1	0.644038	24.7134
COMMD3-BMI1	0.644038	24.7134
RXRA	0.644038	24.7134
SLFN12	0.644038	24.7134
SLC6A16	0.644038	24.7134
ENPP5	0.644038	24.7134
COG6	0.644038	24.7134
IGFBP7	0.644038	24.7134
TPCN2	0.644038	24.7134
PRSS16	0.644038	24.6877
HS6ST1	0.644038	24.6877
WDR5B	0.644038	24.6877
AC091045.1	0.644038	24.6877
PRSS57	0.644038	24.6877
AC112907.3	0.644038	24.6877
AC010618.3	0.644038	24.6877
AC139887.4	0.644038	24.6278
ENDOG	0.644038	24.6278
HLA-G	0.644038	24.6278
PXT1	0.644038	24.6278
TMTC4	0.644038	24.6278
ASMTL-AS1	0.644038	24.6278
NEK10	0.644038	24.6278
ACOT1	0.644038	24.6278
SLC2A14	0.644038	24.6278
AC134772.1	0.644038	24.6096
ADPGK-AS1	0.644038	24.6096
MORN1	0.644038	24.6096
TMEM44	0.644038	24.6096
UTP6	0.644038	24.6096
CLDN15	0.644038	24.6096
RNASEH1-AS1	0.644038	24.6096
AC073195.1	0.644038	24.6096
GLB1L3	0.644038	24.5811
ELMO3	0.644038	24.5811
ACSS2	0.644038	24.5811
PPP2R3B	0.644038	24.5778
GORASP1	0.644038	24.5778
ABHD14A	0.644038	24.5778
MPZ	0.644038	24.5778
LY6G5B	0.644038	24.5778
CFLAR-AS1	0.644038	24.5778
SKA3	0.644038	24.5778
TTC30B	0.644038	24.5778
PLK1	0.644038	24.5778
MZB1	0.644038	24.5135
CD86	0.644038	24.5135
SH3RF2	0.644038	24.5135
AC104184.1	0.644038	24.5135
MYH11	0.644038	24.5135
TSHZ3	0.644038	24.5135
FAM173B	0.644038	24.5135
AC118553.1	0.644038	24.5135
RASGRP3	0.644038	24.5135
NUF2	0.644038	24.4863
AC110769.2	0.644038	24.4863
AC008750.7	0.644038	24.4863
AL353622.1	0.644038	24.4863
EEF1AKMT1	0.644038	24.4863
AL136987.1	0.644038	24.4863
SPA17	0.644038	24.4863
AC091271.1	0.644038	24.4863
VPS9D1	0.644038	24.4863
TTC30A	0.644038	24.4863
TAF5L	0.644038	24.4754
AC103702.2	0.644038	24.4754
MOB3C	0.644038	24.4754
SRGAP2B	0.644038	24.4754
GATB	0.644038	24.4754
FBXW8	0.644038	24.4754
TMEM177	0.644038	24.4631
CHML	0.644038	24.4631
AL118506.1	0.644038	24.4631
AC006449.6	0.644038	24.4631
PRDM10	0.644038	24.4631
MLC1	0.644038	24.4631
DNAJC18	0.644038	24.4631
PLEKHG2	0.644038	24.4631
DNMBP	0.644038	24.4631
AL390066.1	0.644038	24.4631
AC004889.1	0.644038	24.4631
MOK	0.644038	24.3976
AC011313.1	0.644038	24.3976
TJP3	0.644038	24.3976
TRBV7-7	0.644038	24.3976
RTP4	0.644038	24.3976
RAB4B-EGLN2	0.644038	24.3976
VASH1-AS1	0.644038	24.3976
B4GALT1-AS1	0.644038	24.3976
CYB561D1	0.644038	24.3976
SLC1A7	0.644038	24.3976
TMSB4Y	0.644038	24.3354
OIP5	0.644038	24.3354
CCNE2	0.644038	24.3354
AC068631.1	0.644038	24.3354
FUCA1	0.644038	24.3354
TAF5	0.644038	24.3354
ADNP-AS1	0.644038	24.3354
AC008537.4	0.644038	24.3354
EXD2	0.644038	24.3354
KIF14	0.644038	24.3354
COL6A3	0.644038	24.3354
AC027682.4	0.644038	24.3354
IDH1-AS1	0.644038	24.3354
CTRL	0.644038	24.3354
MEX3D	0.644038	24.3354
SERP2	0.644038	24.3354
CCDC34	0.644038	24.3354
C19orf73	0.644038	24.3354
FAM111B	0.644038	24.3354
HIST1H3G	0.644038	24.3354
FGF11	0.644038	24.3354
AL513548.1	0.644038	24.3354
CDCA5	0.644038	24.3354
HIST1H4H	0.644038	24.3354
AC019205.1	0.644038	24.3354
SLC45A1	0.644038	24.2808
AL137779.2	0.644038	24.2808
L2HGDH	0.644038	24.2808
AL031316.1	0.644038	24.2808
DIRC2	0.644038	24.2808
LRRC46	0.644038	24.2808
TMEM53	0.644038	24.2808
TNK2-AS1	0.644038	24.2808
FGFR1	0.644038	24.2808
REXO5	0.644038	24.2455
TRMT10A	0.644038	24.2455
LINC01670	0.644038	24.2455
GCAT	0.644038	24.2455
AP1S3	0.644038	24.2455
C19orf54	0.644038	24.2455
AC005034.3	0.644038	24.2455
ZNF319	0.644038	24.2455
FANCL	0.644038	24.2455
ZHX3	0.644038	24.2455
AL133410.1	0.644038	24.2455
EEF1E1	0.644038	24.2455
NR2F6	0.644038	24.2455
DLGAP5	0.644038	24.2455
HIST1H2AL	0.644038	24.215
CDCA2	0.644038	24.215
THNSL1	0.644038	24.215
RFT1	0.644038	24.215
CKAP2L	0.644038	24.215
AURKB	0.644038	24.215
NUP43	0.644038	24.215
NRSN2	0.644038	24.215
DEPDC1B	0.644038	24.215
SLC19A1	0.644038	24.215
CDKN3	0.644038	24.215
E2F8	0.644038	24.215
KIFC1	0.644038	24.215
CCNB2	0.644038	24.215
ZNF57	0.644038	24.215
MRM1	0.644038	24.215
LIG3	0.644038	24.215
PRR11	0.644038	24.215
BYSL	0.644038	24.215
HIST1H3C	0.644038	24.215
DIAPH3	0.644038	24.215
AL355488.1	0.644038	24.215
ORC1	0.644038	24.215
HIST1H3B	0.644038	24.215
FOXM1	0.644038	24.215
STIL	0.644038	24.215
PAQR4	0.644038	24.215
ARHGAP33	0.644038	24.215
FXN	0.644038	24.215
ZNF691	0.644038	24.215
ZKSCAN5	0.644038	24.215
MAST2	0.644038	24.215
PPP1R13L	0.644038	24.215
CD3EAP	0.644038	24.215
SMARCA5-AS1	0.644038	24.215
CDC7	0.644038	24.215
RAD51AP1	0.644038	24.215
HIST1H3F	0.644038	24.215
CEP85	0.644038	24.1445
TSNAX	0.644038	24.1445
AP000692.2	0.644038	24.1445
ZNF133	0.644038	24.1445
KLHL17	0.644038	24.1445
LBHD1	0.644038	24.1445
AJM1	0.644038	24.1445
AC243829.1	0.644038	24.1445
PCGF1	0.644038	24.1445
LINC01534	0.644038	24.1445
ETFBKMT	0.644038	24.1445
ZNF296	0.644038	24.1445
GZMH	5.32e-13	5.36503
NKG7	5.35e-13	3.91144
GZMB	7.39e-11	6.76428
GNLY	2.22e-10	4.66984
GZMA	1.67e-08	3.19237
FGFBP2	7.26e-06	7.30003
HLA-DRB1	8.26e-06	3.66306
PRF1	8.99e-06	3.43893
LAP3	0.0551176	5.24938
RGS9	0.152377	5.18788
ATG4D	0.263805	5.0814
HLA-DMA	0.0878905	4.86598
ASL	0.10576	4.75458
BCL2L11	0.193696	4.68805
LSP1	1.01e-05	1.90955
ANAPC7	0.124826	4.65017
USF3	0.254406	4.61014
HLA-DQA1	0.273659	4.54858
IFI27	0.424724	4.50127
TBC1D2B	0.435778	4.44954
HLA-DRB5	0.260224	4.36261
KIR2DL3	0.321718	4.34886
LINC02384	0.35947	4.34248
NADK	0.448718	4.33939
POLR3A	0.330088	4.25913
CDCA7	0.484963	4.17192
TXNRD1	0.514746	4.16088
DCTN5	0.278467	4.14333
ICMT	0.497758	4.10857
TESC	0.0751197	4.10214
ABHD2	0.411864	4.07397
LILRB1	0.312008	4.06818
PCID2	0.278467	4.06795
MTMR12	0.41972	4.04344
CST7	1.44e-05	2.39264
EMC2	0.344884	4.01773
FGR	0.129213	3.99197
CEBPG	0.40511	3.98092
PRSS23	0.220592	3.95853
GRAMD4	0.401061	3.93344
ARPC2	1.7e-05	1.78222
RFC3	0.437755	3.91042
PLIN3	0.426794	3.8558
GRAMD2B	0.499939	3.84491
BBC3	0.32615	3.82408
RASSF2	0.51572	3.82116
TOP3A	0.419108	3.80512
CSNK2A2	0.35879	3.79943
KDM1B	0.536731	3.7865
RMDN1	0.274081	3.76765
ULK1	0.499939	3.76433
C9orf3	0.520907	3.74939
ZNF316	0.604432	3.73964
AAGAB	0.344884	3.72047
NAA40	0.507449	3.70944
RNF169	0.594027	3.68159
PTPRC	3.33e-05	1.23824
RANBP9	0.522956	3.66534
RARRES3	5.62e-05	2.02341
MCOLN2	0.298554	3.66164
PITRM1	0.506776	3.65771
APOBEC3H	0.304798	3.64192
SLC43A1	0.594944	3.63387
TRGC2	0.248836	3.61254
CDK8	0.515108	3.60811
NOP14-AS1	0.503857	3.60446
DHRSX	0.508713	3.60009
PAK1	0.435852	3.59771
TSG101	0.434179	3.59561
SBNO2	0.522956	3.59291
CDC34	0.539287	3.58095
DCLRE1C	0.434179	3.57613
CORO1A	8.12e-05	1.74284
WDR18	0.274127	3.56309
VARS	0.505579	3.55583
LCP1	9.62e-05	1.69385
YTHDF1	0.514746	3.54791
HAVCR2	0.519767	3.54169
ITGB1	0.000121067	1.81057
HDAC4	0.469064	3.53602
AL031963.3	0.521168	3.52414
ZSCAN16	0.604432	3.52334
WDR55	0.17761	3.5217
GATD3A	0.644038	3.51798
C1orf21	0.248836	3.51339
CPEB4	0.507449	3.5116
DGKQ	0.604432	3.49914
CBR4	0.607593	3.49308
LMNB2	0.594986	3.48879
PDCD11	0.603212	3.48049
ANAPC2	0.604432	3.47584
MRPL15	0.522956	3.47241
AC105446.1	0.522956	3.4688
KLRD1	0.000123305	3.04227
TRMT13	0.521168	3.45485
TRGV2	0.0736743	3.45385
CTSC	0.000123305	2.95363
PGM2	0.604432	3.44685
HIST1H2AB	0.522956	3.43971
ADGRG1	0.000152754	6.03663
TMEM229B	0.604432	3.43613
RIT1	0.522956	3.43542
DTX3	0.435778	3.42711
ZMYM6	0.469064	3.42648
MRPS18A	0.312008	3.40642
KIF1B	0.538436	3.40425
MCM5	0.418873	3.38825
TSPAN17	0.398345	3.38797
SYNE1	0.000210277	2.86395
ATPAF2	0.604432	3.3802
ZNF16	0.604432	3.37999
CKS2	0.604432	3.37749
CASD1	0.472283	3.37551
DPAGT1	0.604432	3.37473
ZNF317	0.644038	3.37253
CST3	0.644038	3.36078
MAP3K14	0.604432	3.36067
MTAP	0.607496	3.35684
AGAP3	0.604432	3.34978
CDK5	0.522956	3.33815
AL022328.4	0.604432	3.33353
FARSA	0.522956	3.32577
GRAMD1B	0.528407	3.32356
CHAF1B	0.528259	3.31799
CD226	0.0594381	3.31425
DAXX	0.29722	3.30851
PDHA1	0.353262	3.30771
PHF7	0.604432	3.30647
SLC16A3	0.522956	3.30378
ENC1	0.0553031	3.30179
SLC25A25	0.0759803	3.29468
ACOT7	0.257153	3.27545
CPSF1	0.273958	3.27422
HIST1H2BK	0.330088	3.27228
HLA-DRA	0.000303715	5.43252
NCAPD2	0.314076	3.26675
HLA-DPB1	0.00031075	2.40916
POLR2J3	0.604432	3.2428
TOR1A	0.604432	3.21932
TGFBR1	0.604432	3.20579
JAK2	0.408569	3.20489
DFFB	0.604432	3.20087
HVCN1	0.604432	3.19933
FAR2	0.644038	3.19652
PRIM2	0.421455	3.19292
CCL4	0.000311716	3.03535
FAM53C	0.604432	3.18891
CCNY	0.546513	3.18095
IARS2	0.293082	3.17669
TBX21	0.0559546	3.17404
CHN2	0.474238	3.16844
SSX2IP	0.604432	3.16472
FABP5	0.220592	3.15882
CLUH	0.37519	3.15797
GPN1	0.387548	3.15655
BTN2A2	0.503857	3.15451
SNAPIN	0.47898	3.14777
SH3D19	0.644038	3.14761
URB1-AS1	0.522956	3.14715
TNK2	0.543829	3.13544
FCN1	0.715427	3.13051
TYROBP	0.141388	3.12553
CEP78	0.240034	3.12382
OAZ2	0.387405	3.11175
ZNF236-DT	0.523505	3.10828
ALMS1	0.604432	3.09573
LPCAT3	0.613349	3.09386
SIK2	0.644038	3.08882
TATDN3	0.644038	3.08842
S1PR5	0.0997584	3.08693
CTU1	0.644038	3.08457
FN3KRP	0.527716	3.07614
LARS2	0.604432	3.07405
MED14	0.604432	3.07361
TTC31	0.51277	3.0695
PIP5K1A	0.604432	3.06295
POU5F2	0.644038	3.06129
FANCG	0.527716	3.05845
TIGIT	0.2301	3.05326
PLCXD2	0.522956	3.04426
ZEB2	0.000619627	3.46425
MYL6	0.000778673	1.40638
ITGB2	0.000797184	1.6033
YIPF2	0.604432	3.03416
HOXB-AS1	0.604432	3.03174
STRN	0.382483	3.03135
SLC2A8	0.644038	3.03043
SLC2A1	0.38766	3.01611
RCOR1	0.644038	2.99282
USP28	0.145914	2.98866
CALHM2	0.394893	2.98239
ANKMY2	0.604432	2.97979
NOL8	0.293082	2.97941
DROSHA	0.604432	2.9781
TOP3B	0.604432	2.97608
RBBP8	0.567098	2.97555
STMN1	0.289452	2.97381
TRMT1L	0.644038	2.97371
CCDC22	0.41141	2.9716
HIST1H1B	0.610706	2.96902
KNTC1	0.644038	2.96708
VNN2	0.534961	2.96691
STIM2	0.299067	2.96586
PSEN1	0.644038	2.96384
MRE11	0.352779	2.95807
PTMS	0.297417	2.95772
ENPP4	0.604432	2.9559
LY6E	0.000797184	1.58939
PCGF6	0.604432	2.95275
GAPDH	0.000977209	1.60691
LINC00852	0.644038	2.95009
MLH3	0.644038	2.94773
PELP1	0.278467	2.947
ADAT1	0.522956	2.9465
HELLS	0.37215	2.9433
UNC50	0.423549	2.94119
NUSAP1	0.604432	2.94096
TNRC18	0.581927	2.93615
TRAV26-2	0.644038	2.93613
ZNF688	0.644038	2.93545
HIST1H2BJ	0.644038	2.93321
CWC22	0.469064	2.92872
LINC01934	0.486433	2.92776
ATXN1	0.0645618	2.92585
ITGAV	0.644038	2.92222
DAPK3	0.522956	2.92124
PIGB	0.404727	2.91479
TBC1D31	0.499939	2.91465
AKAP2	0.604432	2.91343
PLOD1	0.605393	2.91294
SMIM3	0.604432	2.9125
PGM3	0.644038	2.9058
RAD51D	0.644038	2.90039
ANKRD40	0.644038	2.89763
PDCL	0.270269	2.8967
GUSB	0.106892	2.89362
PPP1R8	0.644038	2.88913
IL10RB	0.499939	2.88377
AL365203.2	0.604432	2.88192
NLRX1	0.604432	2.88183
PCNA	0.516543	2.8806
NACC1	0.604432	2.87513
MKNK2	0.127356	2.87026
TRAV25	0.644038	2.86633
CPD	0.182083	2.86499
HOPX	0.00121402	2.2382
MREG	0.644038	2.86384
DNAJC27	0.644038	2.86299
MAP3K13	0.536731	2.86144
FBXO42	0.542584	2.85944
SGPL1	0.616525	2.85486
YOD1	0.604432	2.8505
CAPS	0.732321	2.85018
PPID	0.489843	2.84997
RRAGC	0.551006	2.83794
OSBPL5	0.499939	2.82815
TTC38	0.116729	2.82714
HNRNPUL2	0.644038	2.82548
TRMT44	0.644038	2.82348
BCOR	0.644038	2.82279
SSBP3	0.278467	2.82026
AD000671.2	0.644038	2.81929
MFSD12	0.644038	2.80787
TMEM204	0.604432	2.80245
CPSF3	0.604432	2.79253
FAM98A	0.559612	2.79231
CCHCR1	0.644038	2.79176
ARF3	0.0615481	2.79017
TRAV9-2	0.437755	2.789
CTCF	0.435778	2.78625
CCDC102A	0.588364	2.78625
PTPN12	0.604432	2.77473
PIK3AP1	0.24774	2.774
ZNF12	0.644038	2.7691
MEX3C	0.457934	2.76689
APOBEC3F	0.644038	2.76628
PDIK1L	0.644038	2.76485
BRPF1	0.604432	2.76431
TBL2	0.644038	2.75446
DECR1	0.127582	2.7539
FBXO22	0.522956	2.74966
NIT1	0.604432	2.74813
ATP5S	0.129635	2.74731
MFSD1	0.548753	2.74515
LSM14B	0.604432	2.73239
WIPI1	0.604432	2.73206
PLEKHF1	0.371986	2.73088
LSS	0.522956	2.7212
ZNF106	0.0583948	2.71719
BORCS6	0.546513	2.71482
RINL	0.604432	2.71396
CDIPT	0.48987	2.71329
RHOQ	0.644038	2.70143
GPR146	0.644038	2.69965
TNFSF10	0.497232	2.69943
SAAL1	0.604432	2.69934
AC004687.1	0.237061	2.69913
PSMC4	0.0634729	2.69678
RALB	0.604432	2.68785
AC147651.4	0.644038	2.68454
GON7	0.563016	2.68293
RXYLT1	0.604432	2.68045
AARS2	0.743554	2.67984
RPA2	0.148517	2.67792
PSMD12	0.293082	2.67234
RPP40	0.644038	2.66873
ALKBH4	0.566698	2.663
GTDC1	0.568294	2.65804
TMEM8A	0.566698	2.65714
CD8A	0.00144768	1.40745
AC015982.1	0.644038	2.65528
REEP4	0.507449	2.65365
TNFRSF10B	0.516591	2.65153
GCH1	0.426794	2.65037
POLB	0.499939	2.64652
FBXO6	0.369858	2.64183
PECAM1	0.591776	2.63873
RAB27B	0.644038	2.63814
POMT1	0.57134	2.63676
MANEA-DT	0.644038	2.61493
UBOX5	0.746189	2.61307
NR2C2AP	0.564096	2.61122
SLC14A1	0.644038	2.61003
R3HCC1	0.103749	2.60882
TFIP11	0.395461	2.60718
INPP5B	0.609929	2.60565
WDR91	0.644038	2.60457
RABIF	0.435778	2.60439
C5orf22	0.644038	2.60284
PIGF	0.644038	2.59576
PPP6R1	0.127356	2.59446
EMC8	0.292976	2.59442
ZNF507	0.522956	2.59424
TMEM104	0.644038	2.59391
AC245452.1	0.644038	2.59378
C17orf58	0.609972	2.59032
ZNF184	0.644038	2.5886
BRD7	0.125638	2.58723
SPATS2L	0.644038	2.58274
SEPSECS	0.644038	2.58002
MFSD9	0.644038	2.57623
SOS2	0.749261	2.57566
AHDC1	0.644038	2.5745
INPP1	0.644038	2.57222
ATP13A1	0.43645	2.56863
HIST2H2AB	0.644038	2.56636
ANXA4	0.236136	2.56037
ADGRG5	0.644038	2.55937
LYN	0.613051	2.55761
WDR3	0.605118	2.55473
XXYLT1	0.571715	2.5498
SRCAP	0.607888	2.54911
NABP2	0.35771	2.54852
HELZ2	0.591511	2.54465
NINJ2	0.644038	2.54253
AK2	0.344884	2.5413
SLC39A1	0.522956	2.54112
BZW2	0.330699	2.54068
CLPTM1L	0.644038	2.54049
ATP6V0D1	0.244282	2.54019
MFN2	0.616525	2.53855
GPR137	0.644038	2.53768
KLRC4-KLRK1	0.644038	2.52895
RFC2	0.588616	2.52859
MAVS	0.59448	2.52724
LAG3	0.0553031	2.52563
PDE1B	0.644038	2.52249
TRIB2	0.278467	2.52127
MARK4	0.644038	2.52064
AC004865.2	0.274543	2.51981
LIMA1	0.644038	2.51949
ICK	0.644038	2.51669
EAF1	0.644038	2.51646
PEA15	0.615118	2.51488
AC245060.5	0.615309	2.51377
SPATA13	0.479649	2.51149
MCTP2	0.19864	2.5078
BACH1	0.324629	2.50725
ADD1	0.14824	2.50695
ZFP64	0.604432	2.50659
MYO1F	0.00149782	2.2593
MIR22HG	0.47898	2.50616
NFATC1	0.644038	2.50227
CTNNBL1	0.29863	2.50127
FOXO3	0.57134	2.50029
FBXO46	0.644038	2.49999
PLOD3	0.437755	2.49889
ADAM17	0.302742	2.49722
ZNF17	0.644038	2.49602
IFI27L2	0.00159347	2.44633
OPN3	0.644038	2.49263
PEX16	0.152377	2.49196
NDUFS3	0.077944	2.48425
GLYCTK	0.3622	2.47854
ZNF487	0.426364	2.47801
ERCC4	0.522956	2.47376
MTA3	0.644038	2.47132
GPATCH2L	0.546222	2.46958
SLK	0.47898	2.46935
LRIG2	0.562313	2.46877
ZBTB2	0.644038	2.46641
SLC29A1	0.644038	2.4656
NPEPL1	0.434052	2.46202
PTGDS	0.644038	2.45741
SLC25A20	0.286498	2.4547
DAPK2	0.644038	2.45375
RHEBL1	0.644038	2.45361
PPARD	0.644038	2.44875
PYROXD2	0.644038	2.44781
LGALS1	0.00174299	2.50651
IQCB1	0.630345	2.44092
FAIM	0.644038	2.43909
SNAP29	0.299342	2.43748
STXBP4	0.644038	2.4367
ELP6	0.452804	2.43247
SBK1	0.472513	2.43141
CYREN	0.616525	2.43094
PTPRE	0.252217	2.42943
DNAJB4	0.618435	2.42714
BLZF1	0.644038	2.42428
TAF8	0.34955	2.41912
SLC39A7	0.17761	2.41876
RABL3	0.644038	2.41597
HDAC8	0.604432	2.4159
ZNF738	0.644038	2.41477
CLN3	0.297417	2.41362
SCAMP1-AS1	0.644038	2.41238
MBTD1	0.643555	2.41195
PARP4	0.456224	2.40923
FCGR3A	0.00197589	29.9077
POLR3K	0.586224	2.40841
ZBED1	0.604432	2.40465
CNP	0.604432	2.40321
BRD9	0.0903207	2.40177
ST3GAL4	0.595177	2.40174
SRGAP2	0.626284	2.39869
TBL1XR1	0.510213	2.39733
IFNG	0.48698	2.39577
CAAP1	0.644038	2.39407
LARP4	0.62667	2.39399
PFN1	0.00274549	1.30652
FRY	0.622326	2.39173
MPP1	0.644038	2.3913
SH3BP2	0.437755	2.39043
MCM3	0.484963	2.38895
RRP1	0.604432	2.38839
NHLRC3	0.339612	2.38454
WASHC5	0.596083	2.38386
SH3BP5L	0.644038	2.38377
MMS19	0.47898	2.38352
TRBV7-6	0.644038	2.38247
FAM104A	0.528407	2.3819
SLC25A29	0.644038	2.38046
AC023908.3	0.763524	2.37979
CLIC5	0.619383	2.37798
GLI4	0.644038	2.37668
AC084033.3	0.528407	2.37652
DBT	0.763721	2.37619
IFI27L1	0.644038	2.376
HS3ST3B1	0.644038	2.37322
FOSL2	0.14066	2.37028
PCCA	0.604432	2.36907
XYLT2	0.644038	2.36755
C15orf39	0.644038	2.36745
FAM120B	0.345294	2.3653
DBP	0.644038	2.36502
ZNF562	0.644038	2.36133
ADA	0.304073	2.36129
TMEM19	0.469064	2.36047
CCDC18	0.604432	2.35991
CCDC92	0.603125	2.35455
CDC16	0.499457	2.35345
MRPS17	0.644038	2.35323
ZNF25	0.765971	2.35174
ZDBF2	0.76573	2.34946
AIFM1	0.604432	2.34895
SAP30L	0.644038	2.34519
NPC1	0.522956	2.34489
UTP11	0.598951	2.34444
STK11IP	0.604432	2.34431
CDADC1	0.499939	2.34274
TRIM47	0.644038	2.34045
PSMB9	0.00396146	1.63752
ERMP1	0.618994	2.33405
ZSCAN12	0.644038	2.33368
EMC1	0.604432	2.33269
HIST1H2AG	0.631594	2.3322
BRWD3	0.604432	2.32925
F8A1	0.644038	2.32909
C20orf197	0.766936	2.32712
HIST1H2BF	0.604432	2.3268
ATP13A2	0.528548	2.32457
OLFM2	0.767273	2.32416
RAP1GAP2	0.412632	2.32156
KIAA0040	0.554646	2.32026
ZNF569	0.629832	2.31773
RAB27A	0.278467	2.3168
NEAT1	0.00427771	2.02266
CRTC3	0.563989	2.31309
RPS6KA1	0.0583948	2.31281
SLA2	0.182415	2.31199
CD79B	0.632988	2.3115
SERTAD3	0.426364	2.3104
H2AFX	0.604432	2.30908
RNASEK-C17orf49	0.644038	2.30687
ILK	0.274081	2.30665
ABRAXAS2	0.604432	2.30273
AK3	0.293317	2.29953
MAD2L1BP	0.473592	2.29794
PSMA4	0.077944	2.2935
WASHC3	0.240574	2.29238
MCM9	0.574623	2.29141
RAP1B	0.00456886	1.69987
PLA2G6	0.770331	2.2898
PRKAB2	0.771368	2.28164
EBAG9	0.536731	2.28121
VAMP4	0.330088	2.27967
RPAP3	0.522956	2.27741
SNAPC2	0.604432	2.27736
TTC16	0.278399	2.27718
COMMD8	0.313672	2.27608
SLC7A6OS	0.442079	2.27487
MAPK1	0.416608	2.27416
ETV6	0.644038	2.27318
GPR132	0.604432	2.27176
CS	0.24302	2.27086
TP53RK	0.540349	2.27077
JMJD4	0.604432	2.26992
BRD4	0.0903207	2.26838
TRIM69	0.499939	2.26681
LRRC8A	0.604432	2.26491
TTC13	0.604432	2.2645
MXD1	0.634	2.26339
EFHC1	0.644038	2.26275
SEC24C	0.312008	2.26258
TUBGCP6	0.644038	2.25961
SPN	0.00534884	2.33494
MT1X	0.163306	2.2592
IFIT2	0.604432	2.25845
SAC3D1	0.644038	2.25698
GSDMB	0.644038	2.25681
CLEC2B	0.00534884	1.89431
PPP2R5A	0.377517	2.25079
HACD4	0.145914	2.25041
PLCD1	0.35771	2.24979
PI4K2A	0.644038	2.24677
TRBV27	0.00601377	5.87426
MTHFD1	0.604432	2.24565
LINC00278	0.644038	2.24514
DNM2	0.134172	2.2447
ZFYVE26	0.604432	2.2429
CASP10	0.644038	2.24164
NUDCD1	0.773144	2.24153
CTNNAL1	0.644038	2.24089
OSGIN2	0.644038	2.24062
FAM45A	0.493845	2.24061
PYCARD	0.00612185	3.24375
VPS26C	0.522956	2.2381
BX293535.1	0.773466	2.23807
GEMIN2	0.644038	2.23786
KLRC2	0.644038	2.23746
PRR5L	0.543735	2.23702
FAM49A	0.644038	2.23275
UPRT	0.505615	2.23031
NUDT22	0.169032	2.22818
C16orf86	0.644038	2.22788
ATP13A3	0.644038	2.2273
CHAMP1	0.604432	2.22318
IDH1	0.644038	2.21588
CDPF1	0.642602	2.20845
TRAV30	0.777608	2.20777
F2R	0.304327	2.20743
CENPP	0.604432	2.20586
SENP5	0.273958	2.20557
MAP1S	0.576554	2.205
LIN9	0.644038	2.2025
SLC37A1	0.644038	2.20246
ZNF426	0.507449	2.20227
CD300A	0.384405	2.20149
LAIR1	0.234501	2.20132
SNAP47	0.435778	2.20111
SS18L1	0.776872	2.20059
YIF1B	0.345014	2.19957
ZNF669	0.606756	2.19766
NEMP2	0.777241	2.19722
TSPOAP1-AS1	0.435778	2.19521
SKA2	0.437755	2.19428
PGD	0.437832	2.19291
IL12RB1	0.213752	2.192
OS9	0.129635	2.19093
NIFK-AS1	0.644038	2.18788
GBP2	0.157336	2.18638
IFI16	0.0634729	2.17721
C14orf119	0.634192	2.17471
HERC4	0.644038	2.17453
SLC27A3	0.393996	2.17408
MPST	0.536731	2.17286
AC010969.2	0.649552	2.17183
VPS18	0.507449	2.17024
PTPRM	0.779982	2.16934
SNX5	0.324629	2.16929
PTEN	0.47898	2.1653
DCAKD	0.605118	2.16501
REC8	0.604432	2.1639
FUT11	0.644038	2.16355
ORC3	0.544357	2.16339
TTLL3	0.644038	2.16304
SIRT5	0.604432	2.16266
SPECC1L	0.779982	2.16211
UNG	0.604432	2.16018
CLPX	0.295478	2.16011
AEBP2	0.507449	2.15985
NELFB	0.644038	2.15956
FANCD2	0.644038	2.15925
ODF3B	0.644038	2.15786
SQOR	0.399604	2.15762
FAM217B	0.315398	2.15726
SNX25	0.780815	2.15655
C1orf216	0.780329	2.15565
PIP4K2C	0.644038	2.15561
MROH1	0.644038	2.15522
MRPL37	0.3969	2.15415
TET1	0.644038	2.15404
MFN1	0.637071	2.15377
ARHGAP17	0.436017	2.15331
ZBTB44	0.183102	2.15324
LINC01003	0.644038	2.15061
BATF	0.522956	2.1494
SRGAP2C	0.541577	2.1469
NFATC2IP	0.265061	2.14613
C18orf25	0.574817	2.14576
XAF1	0.123968	2.14201
UBA7	0.486433	2.14129
LINC01089	0.393996	2.14006
AGPAT2	0.465085	2.13884
LRRC58	0.382483	2.13833
SLC11A1	0.644038	2.1376
TSC2	0.355046	2.13505
RNPEPL1	0.324629	2.13496
ARHGAP18	0.461552	2.13411
SHCBP1	0.644038	2.12972
PI4KB	0.417629	2.1262
RMND1	0.644038	2.12372
FAM53B	0.315398	2.12207
CD74	0.00648188	1.64653
NEDD1	0.470973	2.11903
SGSM2	0.644038	2.11846
ITGAM	0.358225	2.11687
DDX60	0.48987	2.11661
DUSP5	0.499352	2.11534
ARRDC5	0.648125	2.11523
ERCC8	0.644038	2.1147
ETFA	0.129213	2.11429
TEFM	0.644038	2.1135
PDXK	0.644038	2.1134
LINC00910	0.783039	2.11316
ZNF384	0.604432	2.11221
MAPK14	0.644038	2.11213
CDKN2D	0.206799	2.1111
PLCXD1	0.644038	2.11078
PFKM	0.783039	2.10942
LINC00342	0.783039	2.10942
CHCHD5	0.0804878	2.10755
BTBD2	0.604432	2.10635
SMUG1	0.644038	2.10419
ST7L	0.649487	2.10276
CHST12	0.125638	2.10074
FCRL6	0.197638	2.09931
PTPN11	0.265061	2.09807
NPLOC4	0.599296	2.09654
COQ5	0.644038	2.09527
USP30	0.644038	2.09504
PARP1	0.110083	2.0868
MED24	0.548753	2.08491
AP1B1	0.469064	2.08442
ACSF3	0.539287	2.08439
LETM1	0.644038	2.08278
PGM1	0.355046	2.08169
NOTCH1	0.604432	2.0811
HLA-DQB1	0.462045	2.08093
OTUD6B	0.644038	2.0791
ZNF570	0.644038	2.07894
SLC41A3	0.379639	2.07753
ZNF529-AS1	0.644038	2.07695
CHMP1A	0.23663	2.07471
DUSP18	0.61103	2.07407
CBX1	0.598951	2.07272
ARHGAP25	0.270269	2.07038
IP6K2	0.434484	2.07028
KHDC4	0.41972	2.06938
ORMDL3	0.134806	2.06682
CD2BP2	0.424482	2.06546
UNC13D	0.202783	2.06455
NMRK1	0.462045	2.06392
KNL1	0.644038	2.06309
C6orf106	0.384405	2.06287
USP42	0.576554	2.06019
AP2A2	0.522956	2.05758
AP2S1	0.0521618	2.05703
CLASP1	0.566227	2.05434
VPS45	0.594551	2.05238
TRIM59	0.644038	2.0523
RNF213	0.0065578	1.61726
TMEM189	0.644038	2.05029
ZKSCAN8	0.791277	2.04694
CTSB	0.240574	2.04622
HSPBAP1	0.644038	2.04522
ADIPOR2	0.457934	2.04518
SFXN5	0.644038	2.04352
PRPF31	0.203689	2.04263
ATG2A	0.106733	2.04003
SBF1	0.435778	2.03765
IDH2	0.006563	2.11964
ZNF611	0.604432	2.0368
FERMT3	0.0808182	2.03552
MAP7D1	0.394472	2.0329
ARMC7	0.644038	2.03251
TSTA3	0.173316	2.03247
CDK19	0.644038	2.03177
SARS2	0.604432	2.03048
TMEM62	0.531359	2.03003
MC1R	0.793427	2.02972
NCR1	0.644038	2.02949
IWS1	0.590488	2.02948
HDHD2	0.604432	2.02741
RUFY1	0.644038	2.02683
CAB39L	0.665691	2.02584
URGCP	0.644038	2.02569
POMP	0.00659954	1.64151
CDC42EP3	0.289452	2.02295
CLIC1	0.00717145	1.58976
INTS1	0.644038	2.02175
EIPR1	0.522956	2.02122
TBC1D9B	0.604432	2.02108
CD52	0.00729579	1.33278
MT1F	0.14066	2.01925
GAB3	0.4455	2.01867
DCPS	0.43645	2.0162
PRKAB1	0.644038	2.01528
PRMT7	0.461552	2.01523
ZNF821	0.604432	2.01457
C11orf24	0.650629	2.01433
CXorf40A	0.648125	2.01401
ITGA5	0.499939	2.01154
ZBTB39	0.644038	2.01091
TBC1D20	0.522956	2.0098
PLEKHA8	0.653505	2.00877
PUS10	0.568294	2.00821
TFDP1	0.679693	2.00738
DNASE1	0.604432	2.00725
SAMD9L	0.271072	2.00679
ADAM8	0.15099	2.00324
TRPM7	0.328214	2.00302
EXTL2	0.656998	2.00285
ARMC6	0.604432	2.00274
ABCD1	0.644038	2.00113
CYBA	0.00741228	1.32019
C5orf15	0.644038	1.99921
UBE2M	0.644038	1.99886
ZNF598	0.644038	1.99822
HMGB2	0.0613539	1.99808
ORAI1	0.14824	1.99569
SMARCB1	0.120607	1.99546
SLC1A5	0.647832	1.99347
HTT	0.507449	1.99299
TPST2	0.107504	1.99087
ATP8B4	0.683531	1.98971
TMEM80	0.569598	1.98793
Z95115.1	0.797745	1.98738
CHKB	0.59448	1.9868
FBXL20	0.542441	1.98655
ZNF490	0.797945	1.98643
TRDV1	0.644038	1.98639
BCDIN3D	0.644038	1.98584
GIMAP2	0.421907	1.98268
TRBV12-3	0.644038	1.98015
RAB33B	0.651228	1.97614
TACC3	0.36272	1.97456
DCP2	0.125862	1.97446
AHCYL1	0.582991	1.97423
GNPTAB	0.175422	1.97411
CTLA4	0.555448	1.97402
ZNF785	0.799132	1.97338
ARL17A	0.665787	1.97214
NUDT7	0.647583	1.9682
ARF5	0.00799912	1.58628
HDDC3	0.644038	1.96408
CD81	0.35879	1.96287
MAD2L2	0.173581	1.96254
UBN2	0.664794	1.96226
PAM	0.630345	1.96202
HDGFL2	0.799989	1.96174
GALC	0.644038	1.96161
TBC1D7	0.644038	1.96036
YWHAG	0.486433	1.95929
DPY30	0.377497	1.95779
KLF4	0.800133	1.95732
CYSTM1	0.799989	1.9572
ZBP1	0.0092502	3.54799
CDK16	0.644038	1.95608
SLC35B2	0.527716	1.95525
MGME1	0.644038	1.95485
AGO1	0.607749	1.95472
AC009061.2	0.800133	1.95398
RBMXL1	0.664597	1.95343
MCUR1	0.548753	1.95336
TUSC2	0.377497	1.95295
MIDN	0.437832	1.95171
MIER1	0.130781	1.95142
MRS2	0.616207	1.94962
TRAPPC12	0.694208	1.94922
SSSCA1	0.313922	1.94916
GGACT	0.644038	1.94916
ZNHIT1	0.0805856	1.9488
HTRA2	0.542906	1.94834
MED25	0.395461	1.94819
FAM120A	0.280847	1.94799
TMPPE	0.801231	1.94752
HECTD3	0.604432	1.94711
UBXN8	0.644038	1.94689
HENMT1	0.442213	1.9455
AL161421.1	0.657412	1.945
CBX4	0.35879	1.94407
ASCC1	0.644038	1.94385
NUDT1	0.493124	1.94275
JMJD8	0.659684	1.94256
AC139530.1	0.802102	1.94244
COA1	0.499939	1.94067
TWF2	0.134806	1.94041
SLC2A13	0.678488	1.93823
TMEM68	0.663375	1.93821
AGO4	0.801627	1.93712
ACAT2	0.480181	1.93641
MYL5	0.644038	1.93371
MOB3A	0.607685	1.93321
CFD	0.803215	1.9328
UBE2F	0.533184	1.93238
COPZ1	0.248836	1.9323
ANKRD11	0.0915218	1.93212
IBTK	0.439644	1.93135
TAP1	0.0619682	1.93105
AL162258.2	0.80281	1.93001
MRPL10	0.0092502	2.3161
LPXN	0.183105	1.92716
PSMB2	0.115546	1.92551
KLHL42	0.656277	1.92477
KIDINS220	0.435852	1.92398
MTO1	0.604432	1.92379
LTB4R2	0.606756	1.92339
IFI35	0.271409	1.92337
ACSS1	0.599965	1.92334
ZNF121	0.644038	1.92198
ELMSAN1	0.522956	1.92061
MAGEF1	0.657734	1.91945
PLCG2	0.804582	1.91874
ACAT1	0.612336	1.91844
SDE2	0.529347	1.91635
RUVBL1	0.595874	1.91593
ZCCHC17	0.49775	1.915
TIRAP	0.691399	1.91447
UCP2	0.00961444	2.00035
GNG5	0.0607043	1.91312
ATP1B3	0.203689	1.91287
ACADS	0.644038	1.91274
PDAP1	0.0619682	1.91112
CD2	0.0101988	1.58251
TRBV13	0.806558	1.90942
NLRC3	0.248836	1.9085
ZFAND6	0.522956	1.90838
C1orf122	0.594027	1.9083
GPAA1	0.199649	1.9076
ANAPC15	0.344884	1.90678
TTI2	0.66075	1.90578
TMEM199	0.594027	1.90518
STX5	0.604432	1.90507
VIM-AS1	0.582435	1.90471
CHPT1	0.80563	1.90456
MUT	0.687392	1.9025
PPP4R1	0.604432	1.90103
TRERF1	0.604432	1.90073
PLXNA1	0.806558	1.89957
ZPR1	0.610834	1.89936
UHRF1BP1	0.806558	1.899
STX11	0.604432	1.89878
GMPR2	0.389307	1.89833
PREX1	0.243303	1.89833
POLA1	0.667853	1.89722
MKRN2	0.604432	1.8968
STK38	0.0915218	1.89661
SASH3	0.0720747	1.89452
TSEN54	0.169032	1.89449
EFHD2	0.0114921	2.03764
HOMEZ	0.644038	1.89414
GDE1	0.389307	1.89387
DIAPH2	0.499939	1.89329
CHCHD1	0.644038	1.89226
MCM7	0.604432	1.89075
WDTC1	0.604432	1.88972
ORMDL2	0.456224	1.88898
KDM5A	0.152097	1.88636
ASXL2	0.604432	1.88596
UBE2Z	0.55462	1.88514
INTS8	0.630345	1.88471
STRN3	0.644038	1.88432
STAG2	0.188232	1.88325
TUBG1	0.808397	1.88262
TMEM120A	0.503857	1.88111
DVL3	0.667853	1.87888
AC116366.1	0.808397	1.87832
ZNF276	0.467433	1.87774
MOCS2	0.604432	1.87766
TFE3	0.644038	1.87741
DNLZ	0.644038	1.8762
PHF8	0.644038	1.87539
ERMAP	0.809222	1.87417
PARP9	0.581654	1.87268
TNFSF12	0.644038	1.87153
FLYWCH2	0.499939	1.8705
ZNF268	0.80929	1.86978
AC037459.3	0.80929	1.86978
PARN	0.548326	1.86965
EIF4EBP2	0.328432	1.86826
PSMD1	0.345294	1.86811
USP25	0.604432	1.86628
UROD	0.626886	1.86559
TVP23C	0.663826	1.86272
WDR76	0.644038	1.86118
VEZF1	0.458377	1.86071
EPS15L1	0.381087	1.86015
SPPL3	0.621395	1.85899
BORCS7	0.613051	1.8588
NBL1	0.668023	1.85724
DUSP10	0.546513	1.85537
PMS2	0.604432	1.8541
PMAIP1	0.105282	1.85016
ACP5	0.598951	1.84983
GLS	0.623411	1.84974
MED12	0.811508	1.84958
WIZ	0.671105	1.84811
DGCR8	0.644038	1.84774
TP53INP1	0.604432	1.84761
KIAA1328	0.663375	1.84744
AL390728.5	0.622331	1.84692
NDUFB3	0.248967	1.84314
UBXN6	0.604432	1.84286
B3GAT1	0.644038	1.84244
YIPF3	0.265061	1.84104
ACTA2	0.812084	1.84014
AFTPH	0.544357	1.83932
MRPS33	0.553726	1.83923
CYTOR	0.0638793	1.83869
SLC4A7	0.366727	1.83868
RNF181	0.113559	1.83825
PCBD2	0.672531	1.83599
TERF1	0.604432	1.83592
SKIV2L	0.644038	1.83453
RAC2	0.0117635	1.36913
LYST	0.134172	1.83427
INTS13	0.644038	1.83418
DDB1	0.334413	1.83296
JKAMP	0.604432	1.83059
CSNK2A1	0.435778	1.82988
LPCAT1	0.644038	1.82967
SLC10A7	0.644038	1.82937
PILRB	0.604432	1.82902
SUSD6	0.644038	1.82849
TM2D1	0.47898	1.82764
NRROS	0.621395	1.8276
CD3D	0.011885	1.22916
RWDD2B	0.813697	1.82549
PHF2	0.693061	1.82502
TGDS	0.604432	1.82398
MAP3K8	0.177779	1.82387
PCYT2	0.644038	1.82323
PRADC1	0.644038	1.82204
ATXN10	0.289452	1.81744
FAM193A	0.604432	1.81717
ATAD5	0.676636	1.81517
MAP4K1	0.171335	1.81446
TAOK2	0.604432	1.81295
EIF5B	0.0915218	1.81291
IKZF3	0.108733	1.81253
HPRT1	0.344884	1.81246
KLF10	0.604432	1.81227
CCZ1	0.627702	1.81147
ZDHHC5	0.604432	1.81091
TNFRSF1B	0.0131674	2.49522
ARFGAP2	0.226319	1.80965
SLC15A4	0.692522	1.80849
SLC16A1	0.619849	1.80836
PLEK	0.0135104	3.03625
MAPK9	0.817171	1.8071
POLG2	0.634459	1.8067
RPTOR	0.628286	1.80668
MAFG	0.811637	1.80587
SGPP1	0.680282	1.80408
C3orf58	0.644038	1.80394
LTV1	0.522956	1.80328
THAP9-AS1	0.546222	1.80299
RAB5IF	0.0135104	2.95083
MTOR	0.604432	1.80081
ANXA6	0.0135104	1.82615
SERPINB9	0.435778	1.80023
RAPGEF1	0.462045	1.80002
TRIM21	0.644038	1.79906
ZBTB7B	0.604432	1.79896
SRA1	0.313896	1.79678
PRDX4	0.603352	1.79652
THRA	0.604432	1.79564
CARS	0.484963	1.79377
MICB	0.604432	1.79325
ARL4D	0.644038	1.79272
TSC1	0.604432	1.79229
TMEM185A	0.678701	1.79082
GSDMD	0.248836	1.78985
CCNYL1	0.819229	1.78546
TRAF7	0.522956	1.7852
MYO9B	0.388382	1.78483
SLC35A4	0.619849	1.78451
MSC-AS1	0.819485	1.78438
MAP1LC3B	0.0141279	1.60569
SPON2	0.0142141	4.02134
DNAJC8	0.0149002	1.91418
COX6C	0.0155294	1.26163
MT2A	0.0199053	1.80183
INSIG2	0.604432	1.78081
HIST1H1D	0.0776605	1.78068
ITGA1	0.819624	1.77947
APOOL	0.819485	1.77933
MSANTD3	0.683104	1.77739
CDK13	0.459602	1.77639
RAD17	0.604432	1.775
HSPA4	0.435778	1.77416
DCTPP1	0.644038	1.77413
PSMB10	0.0199053	1.77411
GDF11	0.820519	1.77351
RPUSD1	0.604432	1.77313
PPP2R5D	0.548753	1.77227
NFYB	0.820533	1.76878
GTF2H5	0.548222	1.76878
CERK	0.469064	1.76873
STK32C	0.679853	1.76872
SRSF9	0.148801	1.76856
AKAP8L	0.576241	1.76846
SCAMP2	0.243303	1.76839
TXNL4B	0.734751	1.76753
RHOU	0.820626	1.76746
AREL1	0.644038	1.76715
NEDD4	0.820783	1.76632
ERC1	0.665311	1.76535
RSU1	0.230909	1.76509
HACD3	0.604432	1.7647
RPP25L	0.667853	1.76311
C16orf87	0.435778	1.7631
ZNF609	0.624796	1.76229
GNB1	0.342372	1.76123
DCTN1	0.486433	1.7606
LINC02328	0.644038	1.75946
LSM1	0.224	1.75932
CARHSP1	0.289452	1.75684
KBTBD7	0.672404	1.7568
LY6G5C	0.822251	1.75651
USP19	0.821894	1.755
FCHSD1	0.583991	1.75334
REXO2	0.632542	1.75312
AC020910.4	0.822054	1.75292
MAN2A2	0.604432	1.75274
THG1L	0.644038	1.75068
HPF1	0.522956	1.75033
PIGBOS1	0.409664	1.74992
AL354822.1	0.822251	1.74888
ZER1	0.604432	1.74822
METTL2A	0.822251	1.74813
GM2A	0.670869	1.7476
TYMP	0.47898	1.74728
MRPL28	0.435778	1.74551
GNG10	0.568644	1.74531
ENG	0.644038	1.7434
ITGA4	0.0199053	1.72644
VTI1A	0.361222	1.7426
CYB561D2	0.522956	1.74246
CHID1	0.57386	1.74212
NCOA6	0.624718	1.74089
GUCD1	0.674397	1.74086
GPX7	0.604432	1.74085
ATF7IP	0.15099	1.74066
BCL9	0.822911	1.7405
DHX38	0.595245	1.73943
CRIPT	0.644038	1.73883
IRAK1	0.581169	1.73863
CDK2AP2	0.227359	1.73861
WDR20	0.644038	1.73844
IRF7	0.604432	1.73783
CASZ1	0.705203	1.73774
TRIM25	0.644038	1.7336
PARP14	0.345294	1.73083
DYRK1A	0.515275	1.73021
PDLIM7	0.644038	1.72835
E2F4	0.644038	1.72791
HMGA1P4	0.823963	1.72751
INTS6-AS1	0.563989	1.72749
CD3G	0.0199053	1.29318
KIAA0556	0.644038	1.72394
FZR1	0.578003	1.72322
IGSF8	0.510213	1.72079
ZFP62	0.693061	1.72045
MIR497HG	0.644038	1.71939
BOLA2B	0.58041	1.71714
PRDX3	0.604432	1.71652
CCDC61	0.826786	1.71372
CAPN10	0.724316	1.7125
SHQ1	0.644038	1.71125
UPF3A	0.19864	1.71002
PTRH1	0.827622	1.70928
WDR1	0.0504685	1.70919
SLBP	0.480816	1.70898
TBC1D19	0.644038	1.70896
DUS2	0.826786	1.70876
ABHD13	0.598951	1.70831
PARP10	0.34955	1.70778
TEN1	0.604432	1.70704
RHOT1	0.644038	1.70696
SLC25A26	0.406381	1.70677
VDAC3	0.2727	1.70598
ACOT8	0.604432	1.70462
UBXN10-AS1	0.644038	1.70454
CACYBP	0.113568	1.70314
TAS2R30	0.713975	1.70275
ZNF408	0.635702	1.70186
ATP1B1	0.828201	1.7015
TAF12	0.588616	1.69992
EMP3	0.0199535	1.32958
ACTR1A	0.497758	1.69969
SNF8	0.57134	1.69967
SAMD3	0.134172	1.69899
PRRC2A	0.377497	1.69877
FEZ2	0.644038	1.69841
SLC52A2	0.534317	1.69828
PTK2B	0.444778	1.69825
AC020659.1	0.594027	1.69804
C11orf21	0.486433	1.69564
MT1E	0.0209445	6.04547
PET117	0.522956	1.69209
AC027290.1	0.829145	1.69155
DIABLO	0.712901	1.6915
MFSD6	0.599296	1.69143
JMJD6	0.344884	1.68789
PPM1M	0.286731	1.68691
L3MBTL2	0.590353	1.68668
MASTL	0.712406	1.68508
RMND5A	0.617223	1.68487
IP6K1	0.709911	1.68332
COMT	0.313672	1.68292
SDHB	0.313922	1.68272
GPS2	0.43645	1.68212
AGFG1	0.644038	1.6818
TOGARAM1	0.604432	1.68174
CSRP1	0.374473	1.68143
MICU1	0.644038	1.68134
WDR26	0.591776	1.68017
AL662899.2	0.542584	1.68004
ITPRIP	0.383947	1.67946
ADAM15	0.583991	1.67932
PWWP2A	0.644038	1.67897
APOLD1	0.831638	1.67885
HSD17B10	0.251008	1.67642
RAD51B	0.644038	1.67629
PCMTD2	0.604432	1.67618
CCDC93	0.604432	1.67475
CAMKK1	0.831638	1.67399
FAM102B	0.831638	1.67384
TNFSF13B	0.831638	1.67383
VAV1	0.544357	1.67378
QTRT2	0.644038	1.67334
TMF1	0.155338	1.67311
EXD3	0.831638	1.67307
TARBP1	0.644038	1.67273
DDX52	0.528768	1.67203
SIT1	0.289452	1.67071
SLC35A3	0.625732	1.67065
SHMT2	0.441275	1.66921
PRPF4	0.644038	1.66863
C12orf73	0.831983	1.66834
HIVEP3	0.535207	1.66763
SLC12A7	0.83284	1.66731
WDR90	0.832967	1.66611
CASP1	0.297807	1.66357
LPGAT1	0.522956	1.66322
C10orf91	0.833254	1.6617
CHMP2A	0.293082	1.66132
WDR12	0.644038	1.66006
CBWD3	0.833195	1.66002
LIMK1	0.701485	1.65985
TOP2B	0.435778	1.65943
TRIM28	0.559612	1.6585
TMEM159	0.644038	1.65756
FAM122A	0.604432	1.65747
HLA-DPA1	0.0776605	1.65741
ZDHHC21	0.611322	1.65725
INPPL1	0.644038	1.65703
RIC8A	0.522956	1.65676
UQCRC2	0.311576	1.65622
KYAT3	0.563989	1.65459
COPS8	0.472283	1.65391
AGAP2	0.644038	1.65381
LAIR2	0.0211768	5.59891
KLHL21	0.833816	1.65178
NFYC	0.594944	1.65121
PDZD11	0.604432	1.65006
MED15	0.134806	1.64934
EXT2	0.644038	1.64864
XRCC4	0.644038	1.64839
ZNF615	0.834422	1.64828
AC004817.3	0.835201	1.64722
MRPS6	0.321718	1.64665
ITGAL	0.0211768	2.05209
MPDU1	0.576554	1.64533
KHSRP	0.605686	1.64452
CLTA	0.0214365	2.02097
PTPA	0.604432	1.6437
STOML2	0.200696	1.64151
PSMB8	0.0214365	1.83429
CIZ1	0.523505	1.64131
SHKBP1	0.225509	1.64073
MIR4435-2HG	0.0218941	3.56958
SLC20A1	0.495321	1.63981
GDPD1	0.835862	1.63957
RNF115	0.156447	1.63916
ITGB3BP	0.69173	1.6384
GXYLT1	0.604432	1.63839
BROX	0.434179	1.6378
MINDY3	0.644038	1.63762
PYHIN1	0.0218941	2.25621
SPPL2A	0.435778	1.63737
CDK9	0.55805	1.63573
RTN3	0.473592	1.63545
SRRT	0.369858	1.63422
LINC01871	0.289452	1.63361
DNASE2	0.522956	1.63351
APPBP2	0.604432	1.63309
AC104118.1	0.729064	1.63263
IQSEC1	0.559612	1.63249
PTDSS2	0.709781	1.63058
ELK1	0.644038	1.62996
TSC22D4	0.0218941	1.80074
ZBTB11	0.522956	1.62839
ZBED4	0.644038	1.62628
MR1	0.644038	1.62529
LRR1	0.837337	1.62433
MED9	0.613051	1.62158
SRD5A3	0.837628	1.62089
C9orf85	0.644038	1.62034
CDC5L	0.387548	1.62021
UBR2	0.20611	1.61973
NCAPH2	0.644038	1.61787
CDK11B	0.271072	1.61735
COX7B	0.0223233	1.4818
PRKACA	0.710791	1.61709
SEC23IP	0.644038	1.61565
TRAPPC5	0.604432	1.61513
TMEM126A	0.594551	1.61381
CC2D1A	0.603212	1.61295
ATG9A	0.644038	1.61275
MTRF1	0.644038	1.61126
CYB5D2	0.644038	1.6101
RBBP4	0.134806	1.60937
LASP1	0.465085	1.60843
CXXC5	0.839324	1.60838
TRBV23-1	0.704201	1.60837
C1GALT1C1	0.839324	1.60699
FBXW5	0.0239473	1.96642
ATP6V1B2	0.604432	1.60609
[truncated: 10,102 more rows]

## Sheet: GO Batch I - UP
Gene Ontology analysis of differentially expressed genes (n=110) that were upregulated in TTD-speific CD8 T cells compared to naïve CD8 T cells
Category	Term	Count	%	PValue	Genes	List Total	Pop Hits	Pop Total	Fold Enrichment	Bonferroni	Benjamini	FDR
GOTERM_BP_DIRECT	GO:0050900~leukocyte migration	10	9.43396	3.19329e-08	682, 6693, 972, 3683, 4478, 3676, 6404, 3688, 914, 3689	97	122	16792	14.1896	2.23208e-05	2.23211e-05	2.15547e-05
GOTERM_BP_DIRECT	GO:0050776~regulation of immune response	11	10.3774	7.14093e-08	3904, 2214, 9976, 3683, 3676, 3688, 3689, 925, 915, 3824, 917	97	178	16792	10.698	4.99138e-05	2.49575e-05	2.41006e-05
GOTERM_BP_DIRECT	GO:0006955~immune response	15	14.1509	1.1514e-07	6351, 8530, 6693, 6352, 7133, 8763, 3123, 3122, 3001, 1075, 2999, 2214, 972, 3115, 925	97	421	16792	6.16794	8.04794e-05	2.68276e-05	2.59064e-05
GOTERM_BP_DIRECT	GO:0050852~T cell receptor signaling pathway	10	9.43396	1.6984e-07	3115, 5696, 5698, 3123, 5687, 3122, 5699, 5788, 915, 917	97	148	16792	11.6969	0.000118711	2.96795e-05	2.86604e-05
GOTERM_BP_DIRECT	GO:0007159~leukocyte cell-cell adhesion	6	5.66038	2.66798e-07	6352, 3683, 4478, 3676, 3688, 3689	97	25	16792	41.5472	0.000186475	3.51149e-05	3.39092e-05
GOTERM_BP_DIRECT	GO:0051603~proteolysis involved in cellular protein catabolic process	7	6.60377	3.01415e-07	5696, 5698, 5687, 5699, 3001, 1075, 824	97	48	16792	25.2457	0.000210667	3.51149e-05	3.39092e-05
GOTERM_BP_DIRECT	GO:0031295~T cell costimulation	7	6.60377	5.49661e-06	6693, 3115, 3123, 3122, 915, 3956, 917	97	78	16792	15.5358	0.00383477	0.000548876	0.00053003
GOTERM_BP_DIRECT	GO:0019882~antigen processing and presentation	6	5.66038	1.52561e-05	972, 3115, 5696, 3123, 3122, 925	97	55	16792	18.8851	0.0106075	0.001333	0.00128724
GOTERM_BP_DIRECT	GO:0007166~cell surface receptor signaling pathway	10	9.43396	2.7008e-05	9289, 682, 6693, 5788, 914, 925, 915, 3824, 917, 4061	97	274	16792	6.31801	0.0187018	0.00209762	0.0020256
GOTERM_BP_DIRECT	GO:0006928~movement of cell or subcellular component	6	5.66038	0.000132832	6351, 10109, 11151, 3683, 4046, 4478	97	86	16792	12.0777	0.0886751	0.00928496	0.00896616
GOTERM_BP_DIRECT	GO:0019886~antigen processing and presentation of exogenous peptide antigen via MHC class II	6	5.66038	0.000182576	972, 3115, 1211, 3123, 3122, 11258	97	92	16792	11.29	0.119823	0.0112051	0.0108203
GOTERM_BP_DIRECT	GO:0043113~receptor clustering	4	3.77358	0.000192362	2316, 3683, 3676, 3689	97	20	16792	34.6227	0.125824	0.0112051	0.0108203
GOTERM_BP_DIRECT	GO:0019835~cytolysis	4	3.77358	0.000223493	2999, 5551, 3002, 3001	97	21	16792	32.974	0.144645	0.0120093	0.011597
GOTERM_BP_DIRECT	GO:0007229~integrin-mediated signaling pathway	6	5.66038	0.000257318	7791, 5341, 3683, 3676, 3688, 3689	97	99	16792	10.4917	0.164636	0.0120093	0.011597
GOTERM_BP_DIRECT	GO:0034113~heterotypic cell-cell adhesion	4	3.77358	0.000257711	3676, 3688, 914, 3689	97	22	16792	31.4752	0.164866	0.0120093	0.011597
GOTERM_BP_DIRECT	GO:0051607~defense response to virus	7	6.60377	0.000367308	10417, 27350, 60489, 5551, 29108, 5788, 925	97	165	16792	7.3442	0.226473	0.0157406	0.0152002
GOTERM_BP_DIRECT	GO:0042102~positive regulation of T cell proliferation	5	4.71698	0.00038282	6352, 6693, 11151, 3115, 5788	97	60	16792	14.4261	0.234819	0.0157406	0.0152002
GOTERM_BP_DIRECT	GO:0006968~cellular defense response	5	4.71698	0.000434137	6693, 5551, 4046, 3688, 10578	97	62	16792	13.9608	0.261791	0.016859	0.0162801
GOTERM_BP_DIRECT	GO:0002479~antigen processing and presentation of exogenous peptide antigen via MHC class I, TAP-dependent	5	4.71698	0.000461554	1535, 5696, 5698, 5687, 5699	97	63	16792	13.7392	0.27581	0.0169803	0.0163973
GOTERM_BP_DIRECT	GO:0033209~tumor necrosis factor-mediated signaling pathway	6	5.66038	0.000578021	7133, 5696, 5698, 5687, 5699, 29108	97	118	16792	8.80238	0.332458	0.0202018	0.0195082
GOTERM_BP_DIRECT	GO:0007155~cell adhesion	10	9.43396	0.0012473	9289, 6351, 7791, 10417, 3683, 8763, 3676, 6404, 914, 3689	97	459	16792	3.77153	0.582055	0.0415172	0.0400917
GOTERM_BP_DIRECT	GO:2000406~positive regulation of T cell migration	3	2.83019	0.00141272	6352, 29108, 3676	97	10	16792	51.934	0.62775	0.0448859	0.0433448
GOTERM_BP_DIRECT	GO:0007160~cell-matrix adhesion	5	4.71698	0.00176056	7791, 3683, 3676, 3688, 3689	97	90	16792	9.61741	0.708208	0.0535057	0.0516686
GOTERM_BP_DIRECT	GO:0060071~Wnt signaling pathway, planar cell polarity pathway	5	4.71698	0.00190857	5696, 5698, 5687, 5699, 5216	97	92	16792	9.40834	0.736938	0.0555872	0.0536786
GOTERM_BP_DIRECT	GO:0032760~positive regulation of tumor necrosis factor production	4	3.77358	0.00244714	1535, 10417, 29108, 914	97	47	16792	14.7331	0.819613	0.0684221	0.0660728
GOTERM_BP_DIRECT	GO:0006521~regulation of cellular amino acid metabolic process	4	3.77358	0.00309153	5696, 5698, 5687, 5699	97	51	16792	13.5775	0.885173	0.0831146	0.0802609
GOTERM_BP_DIRECT	GO:0042692~muscle cell differentiation	3	2.83019	0.00323554	23345, 3020, 274	97	15	16792	34.6227	0.896202	0.0837646	0.0808886
GOTERM_BP_DIRECT	GO:0002504~antigen processing and presentation of peptide or polysaccharide antigen via MHC class II	3	2.83019	0.00415975	3115, 3123, 3122	97	17	16792	30.5494	0.945727	0.103845	0.10028
GOTERM_BP_DIRECT	GO:0071407~cellular response to organic cyclic compound	4	3.77358	0.00466988	1535, 6352, 5908, 3956	97	59	16792	11.7365	0.962065	0.11256	0.108696
GOTERM_BP_DIRECT	GO:0038061~NIK/NF-kappaB signaling	4	3.77358	0.00638721	5696, 5698, 5687, 5699	97	66	16792	10.4917	0.988655	0.148822	0.143712
GOTERM_BP_DIRECT	GO:0060333~interferon-gamma-mediated signaling pathway	4	3.77358	0.00781594	3115, 3123, 3122, 4502	97	71	16792	9.75287	0.995851	0.170729	0.164868
GOTERM_BP_DIRECT	GO:0051436~negative regulation of ubiquitin-protein ligase activity involved in mitotic cell cycle	4	3.77358	0.00781594	5696, 5698, 5687, 5699	97	71	16792	9.75287	0.995851	0.170729	0.164868
GOTERM_BP_DIRECT	GO:0051437~positive regulation of ubiquitin-protein ligase activity involved in regulation of mitotic cell cycle transition	4	3.77358	0.0094188	5696, 5698, 5687, 5699	97	76	16792	9.11123	0.99866	0.197658	0.190871
GOTERM_BP_DIRECT	GO:0006997~nucleus organization	3	2.83019	0.00961425	23345, 3020, 274	97	26	16792	19.9746	0.998832	0.197658	0.190871
GOTERM_BP_DIRECT	GO:0031145~anaphase-promoting complex-dependent catabolic process	4	3.77358	0.0104659	5696, 5698, 5687, 5699	97	79	16792	8.76524	0.99936	0.209018	0.201841
GOTERM_BP_DIRECT	GO:0002506~polysaccharide assembly with MHC class II protein complex	2	1.88679	0.0114017	3123, 3122	97	2	16792	173.113	0.99967	0.21849	0.210988
GOTERM_BP_DIRECT	GO:0045087~innate immune response	8	7.54717	0.0116326	1535, 10417, 27350, 60489, 11151, 81030, 29108, 3824	97	430	16792	3.22071	0.999719	0.21849	0.210988
GOTERM_BP_DIRECT	GO:0007163~establishment or maintenance of cell polarity	3	2.83019	0.0118779	6351, 6693, 917	97	29	16792	17.9083	0.999764	0.21849	0.210988
GOTERM_BP_DIRECT	GO:0090090~negative regulation of canonical Wnt signaling pathway	5	4.71698	0.0142523	166, 5696, 5698, 5687, 5699	97	163	16792	5.31023	0.999956	0.255445	0.246674
GOTERM_BP_DIRECT	GO:0006915~apoptotic process	9	8.49057	0.0158808	2999, 5551, 3002, 29108, 3001, 1075, 914, 3689, 3956	97	567	16792	2.74783	0.999986	0.277517	0.267988
GOTERM_BP_DIRECT	GO:0070374~positive regulation of ERK1 and ERK2 cascade	5	4.71698	0.0180333	6351, 6352, 5908, 972, 29108	97	175	16792	4.9461	0.999997	0.307445	0.296889
GOTERM_BP_DIRECT	GO:0043488~regulation of mRNA stability	4	3.77358	0.0212255	5696, 5698, 5687, 5699	97	103	16792	6.72285	1	0.339119	0.327476
GOTERM_BP_DIRECT	GO:0000209~protein polyubiquitination	5	4.71698	0.0212432	57674, 5696, 5698, 5687, 5699	97	184	16792	4.70417	1	0.339119	0.327476
GOTERM_BP_DIRECT	GO:0006954~inflammatory response	7	6.60377	0.0215461	6351, 1535, 6352, 7133, 3683, 29108, 3689	97	379	16792	3.19735	1	0.339119	0.327476
GOTERM_BP_DIRECT	GO:0045071~negative regulation of viral genome replication	3	2.83019	0.0219124	6352, 27350, 60489	97	40	16792	12.9835	1	0.339119	0.327476
GOTERM_BP_DIRECT	GO:0002223~stimulatory C-type lectin receptor signaling pathway	4	3.77358	0.0223169	5696, 5698, 5687, 5699	97	105	16792	6.5948	1	0.339119	0.327476
GOTERM_BP_DIRECT	GO:0070527~platelet aggregation	3	2.83019	0.0229515	2316, 5341, 1192	97	41	16792	12.6668	1	0.341343	0.329623
GOTERM_BP_DIRECT	GO:0071356~cellular response to tumor necrosis factor	4	3.77358	0.0251773	6351, 1535, 6352, 29108	97	110	16792	6.29503	1	0.366644	0.354056
GOTERM_BP_DIRECT	GO:0030198~extracellular matrix organization	5	4.71698	0.0260382	682, 3683, 3676, 3688, 3689	97	196	16792	4.41616	1	0.371443	0.35869
GOTERM_BP_DIRECT	GO:0032755~positive regulation of interleukin-6 production	3	2.83019	0.0273056	1535, 10417, 29108	97	45	16792	11.5409	1	0.381732	0.368625
GOTERM_BP_DIRECT	GO:0002503~peptide antigen assembly with MHC class II protein complex	2	1.88679	0.0282634	3123, 3122	97	5	16792	69.2454	1	0.38289	0.369744
GOTERM_BP_DIRECT	GO:0016032~viral process	6	5.66038	0.028484	7791, 5696, 5698, 3122, 5699, 274	97	299	16792	3.47385	1	0.38289	0.369744
GOTERM_BP_DIRECT	GO:0043161~proteasome-mediated ubiquitin-dependent protein catabolic process	5	4.71698	0.0291128	54461, 5696, 5698, 5687, 5699	97	203	16792	4.26388	1	0.383123	0.369969
GOTERM_BP_DIRECT	GO:0042110~T cell activation	3	2.83019	0.0295975	914, 925, 917	97	47	16792	11.0498	1	0.383123	0.369969
GOTERM_BP_DIRECT	GO:0006909~phagocytosis	3	2.83019	0.0307713	11151, 3683, 3689	97	48	16792	10.8196	1	0.391075	0.377648
GOTERM_BP_DIRECT	GO:0090263~positive regulation of canonical Wnt signaling pathway	4	3.77358	0.0314628	5696, 5698, 5687, 5699	97	120	16792	5.77045	1	0.392724	0.379239
GOTERM_BP_DIRECT	GO:0007165~signal transduction	13	12.2642	0.0327096	6351, 7791, 6693, 5880, 3683, 4046, 8763, 29108, 26578, 9022, 1192, 972, 3956	97	1161	16792	1.93839	1	0.395415	0.381839
GOTERM_BP_DIRECT	GO:0006935~chemotaxis	4	3.77358	0.0328098	6352, 6693, 5880, 4046	97	122	16792	5.67585	1	0.395415	0.381839
GOTERM_BP_DIRECT	GO:0071333~cellular response to glucose stimulus	3	2.83019	0.0356466	7351, 1535, 3956	97	52	16792	9.98731	1	0.422322	0.407822
GOTERM_BP_DIRECT	GO:0060907~positive regulation of macrophage cytokine production	2	1.88679	0.0393461	10417, 972	97	7	16792	49.461	1	0.450868	0.435387
GOTERM_BP_DIRECT	GO:2000503~positive regulation of natural killer cell chemotaxis	2	1.88679	0.0393461	6351, 6352	97	7	16792	49.461	1	0.450868	0.435387
GOTERM_BP_DIRECT	GO:0071346~cellular response to interferon-gamma	3	2.83019	0.0421281	6351, 6352, 2597	97	57	16792	9.11123	1	0.474961	0.458653
GOTERM_BP_DIRECT	GO:0010529~negative regulation of transposition	2	1.88679	0.0448405	27350, 60489	97	8	16792	43.2784	1	0.489742	0.472927
GOTERM_BP_DIRECT	GO:0045059~positive thymic T cell selection	2	1.88679	0.0448405	972, 915	97	8	16792	43.2784	1	0.489742	0.472927
GOTERM_BP_DIRECT	GO:0009972~cytidine deamination	2	1.88679	0.0503037	27350, 60489	97	9	16792	38.4696	1	0.526193	0.508126
GOTERM_BP_DIRECT	GO:0071404~cellular response to low-density lipoprotein particle stimulus	2	1.88679	0.0503037	3688, 3689	97	9	16792	38.4696	1	0.526193	0.508126
GOTERM_BP_DIRECT	GO:0050727~regulation of inflammatory response	3	2.83019	0.0504362	7791, 5687, 29108	97	63	16792	8.2435	1	0.526193	0.508126
GOTERM_BP_DIRECT	GO:0030593~neutrophil chemotaxis	3	2.83019	0.0547933	6351, 6352, 3689	97	66	16792	7.86879	1	0.556564	0.537455
GOTERM_BP_DIRECT	GO:0001771~immunological synapse formation	2	1.88679	0.055736	11151, 5551	97	10	16792	34.6227	1	0.556564	0.537455
GOTERM_BP_DIRECT	GO:0071803~positive regulation of podosome assembly	2	1.88679	0.055736	3936, 4478	97	10	16792	34.6227	1	0.556564	0.537455
GOTERM_BP_DIRECT	GO:0007267~cell-cell signaling	5	4.71698	0.0578369	9289, 6351, 7791, 6352, 3689	97	254	16792	3.40774	1	0.55863	0.53945
GOTERM_BP_DIRECT	GO:0035690~cellular response to drug	3	2.83019	0.0592782	6351, 5908, 4502	97	69	16792	7.52667	1	0.55863	0.53945
GOTERM_BP_DIRECT	GO:0032233~positive regulation of actin filament bundle assembly	2	1.88679	0.0611376	5341, 5216	97	11	16792	31.4752	1	0.55863	0.53945
GOTERM_BP_DIRECT	GO:0051279~regulation of release of sequestered calcium ion into cytosol	2	1.88679	0.0611376	1535, 11151	97	11	16792	31.4752	1	0.55863	0.53945
GOTERM_BP_DIRECT	GO:0051764~actin crosslink formation	2	1.88679	0.0611376	3936, 2316	97	11	16792	31.4752	1	0.55863	0.53945
GOTERM_BP_DIRECT	GO:0045060~negative thymic T cell selection	2	1.88679	0.0611376	6693, 972	97	11	16792	31.4752	1	0.55863	0.53945
GOTERM_BP_DIRECT	GO:0097190~apoptotic signaling pathway	3	2.83019	0.0623364	6693, 7133, 309	97	71	16792	7.31465	1	0.55863	0.53945
GOTERM_BP_DIRECT	GO:0071347~cellular response to interleukin-1	3	2.83019	0.0623364	6351, 6352, 29108	97	71	16792	7.31465	1	0.55863	0.53945
GOTERM_BP_DIRECT	GO:0000165~MAPK cascade	5	4.71698	0.0633515	6352, 5696, 5698, 5687, 5699	97	262	16792	3.30369	1	0.560541	0.541295
GOTERM_BP_DIRECT	GO:0045744~negative regulation of G-protein coupled receptor protein signaling pathway	2	1.88679	0.0665086	6352, 5341	97	12	16792	28.8522	1	0.570711	0.551116
GOTERM_BP_DIRECT	GO:0044319~wound healing, spreading of cells	2	1.88679	0.0665086	3936, 2316	97	12	16792	28.8522	1	0.570711	0.551116
GOTERM_BP_DIRECT	GO:0007568~aging	4	3.77358	0.0687399	7351, 7133, 1075, 3689	97	165	16792	4.19669	1	0.570711	0.551116
GOTERM_BP_DIRECT	GO:0006816~calcium ion transport	3	2.83019	0.0702092	6352, 11151, 309	97	76	16792	6.83342	1	0.570711	0.551116
GOTERM_BP_DIRECT	GO:0022617~extracellular matrix disassembly	3	2.83019	0.0702092	682, 3936, 824	97	76	16792	6.83342	1	0.570711	0.551116
GOTERM_BP_DIRECT	GO:0050901~leukocyte tethering or rolling	2	1.88679	0.0718492	3676, 3688	97	13	16792	26.6328	1	0.570711	0.551116
GOTERM_BP_DIRECT	GO:2000484~positive regulation of interleukin-8 secretion	2	1.88679	0.0718492	29108, 914	97	13	16792	26.6328	1	0.570711	0.551116
GOTERM_BP_DIRECT	GO:0045730~respiratory burst	2	1.88679	0.0718492	1535, 1043	97	13	16792	26.6328	1	0.570711	0.551116
GOTERM_BP_DIRECT	GO:0043922~negative regulation by host of viral transcription	2	1.88679	0.0718492	6351, 6352	97	13	16792	26.6328	1	0.570711	0.551116
GOTERM_BP_DIRECT	GO:0016477~cell migration	4	3.77358	0.075779	9289, 3936, 81873, 3688	97	172	16792	4.02589	1	0.595163	0.574728
GOTERM_BP_DIRECT	GO:0038095~Fc-epsilon receptor signaling pathway	4	3.77358	0.0820568	5696, 5698, 5687, 5699	97	178	16792	3.89019	1	0.633247	0.611505
GOTERM_BP_DIRECT	GO:0043149~stress fiber assembly	2	1.88679	0.0824399	7791, 3688	97	15	16792	23.0818	1	0.633247	0.611505
GOTERM_BP_DIRECT	GO:0010592~positive regulation of lamellipodium assembly	2	1.88679	0.0876903	10109, 5880	97	16	16792	21.6392	1	0.65208	0.629691
GOTERM_BP_DIRECT	GO:0061028~establishment of endothelial barrier	2	1.88679	0.0876903	5908, 4478	97	16	16792	21.6392	1	0.65208	0.629691
GOTERM_BP_DIRECT	GO:0070528~protein kinase C signaling	2	1.88679	0.0876903	9289, 5341	97	16	16792	21.6392	1	0.65208	0.629691
GOTERM_BP_DIRECT	GO:0031589~cell-substrate adhesion	2	1.88679	0.0929109	11151, 3688	97	17	16792	20.3663	1	0.683629	0.660157
GOTERM_BP_DIRECT	GO:0050870~positive regulation of T cell activation	2	1.88679	0.098102	3115, 29108	97	18	16792	19.2348	1	0.714305	0.68978

## Sheet: GO batch I - DOWN
Gene Ontology analysis of differentially expressed genes (n=65) that were downregulated in TTD-speific CD8 T cells compared to naïve CD8 T cells
Category	Term	Count	%	PValue	Genes	List Total	Pop Hits	Pop Total	Fold Enrichment	Bonferroni	Benjamini	FDR
GOTERM_BP_DIRECT	GO:0006614~SRP-dependent cotranslational protein targeting to membrane	7	10.9375	1.02772e-06	6133, 6137, 6125, 6206, 6193, 6208, 6161	61	94	16792	20.4995	0.000701684	0.00070193	0.000697819
GOTERM_BP_DIRECT	GO:0019083~viral transcription	7	10.9375	2.87342e-06	6133, 6137, 6125, 6206, 6193, 6208, 6161	61	112	16792	17.2049	0.00196062	0.00093072	0.000925269
GOTERM_BP_DIRECT	GO:0000184~nuclear-transcribed mRNA catabolic process, nonsense-mediated decay	7	10.9375	4.08808e-06	6133, 6137, 6125, 6206, 6193, 6208, 6161	61	119	16792	16.1929	0.00278827	0.00093072	0.000925269
GOTERM_BP_DIRECT	GO:0006413~translational initiation	7	10.9375	9.21305e-06	6133, 6137, 6125, 6206, 6193, 6208, 6161	61	137	16792	14.0653	0.00627279	0.00147243	0.00146381
GOTERM_BP_DIRECT	GO:0006364~rRNA processing	8	12.5	1.07791e-05	6133, 6137, 6125, 6206, 6193, 51119, 6208, 6161	61	214	16792	10.2908	0.00733515	0.00147243	0.00146381
GOTERM_BP_DIRECT	GO:0006412~translation	7	10.9375	0.000279391	6133, 6137, 6125, 6206, 6193, 6208, 6161	61	253	16792	7.61641	0.173744	0.031804	0.0316178
GOTERM_BP_DIRECT	GO:0051591~response to cAMP	4	6.25	0.000590182	374, 3726, 1843, 2353	61	46	16792	23.9373	0.33183	0.0575849	0.0572476
GOTERM_BP_DIRECT	GO:0071353~cellular response to interleukin-4	3	4.6875	0.00329429	2625, 51176, 6932	61	24	16792	34.4098	0.894991	0.28125	0.279602
GOTERM_BP_DIRECT	GO:0042100~B cell proliferation	3	4.6875	0.00581264	596, 51176, 3575	61	32	16792	25.8074	0.981345	0.441115	0.438532
GOTERM_BP_DIRECT	GO:0032870~cellular response to hormone stimulus	3	4.6875	0.0112623	3726, 1843, 2353	61	45	16792	18.3519	0.999563	0.605839	0.602291
GOTERM_BP_DIRECT	GO:1901991~negative regulation of mitotic cell cycle phase transition	2	3.125	0.0142174	28984, 678	61	4	16792	137.639	0.999943	0.605839	0.602291
GOTERM_BP_DIRECT	GO:0072676~lymphocyte migration	2	3.125	0.0142174	2625, 1235	61	4	16792	137.639	0.999943	0.605839	0.602291
GOTERM_BP_DIRECT	GO:0071866~negative regulation of apoptotic process in bone marrow	2	3.125	0.0142174	2323, 51176	61	4	16792	137.639	0.999943	0.605839	0.602291
GOTERM_BP_DIRECT	GO:0071277~cellular response to calcium ion	3	4.6875	0.0143074	3726, 3707, 2353	61	51	16792	16.1929	0.999947	0.605839	0.602291
GOTERM_BP_DIRECT	GO:0042542~response to hydrogen peroxide	3	4.6875	0.0143074	374, 1843, 596	61	51	16792	16.1929	0.999947	0.605839	0.602291
GOTERM_BP_DIRECT	GO:0034097~response to cytokine	3	4.6875	0.0148459	3726, 596, 2353	61	52	16792	15.8815	0.999963	0.605839	0.602291
GOTERM_BP_DIRECT	GO:0006959~humoral immune response	3	4.6875	0.0176666	2625, 596, 1235	61	57	16792	14.4884	0.999995	0.605839	0.602291
GOTERM_BP_DIRECT	GO:0070389~chaperone cofactor-dependent protein refolding	2	3.125	0.0177405	3337, 6767	61	5	16792	110.111	0.999995	0.605839	0.602291
GOTERM_BP_DIRECT	GO:0033153~T cell receptor V(D)J recombination	2	3.125	0.0177405	51176, 6932	61	5	16792	110.111	0.999995	0.605839	0.602291
GOTERM_BP_DIRECT	GO:0071864~positive regulation of cell proliferation in bone marrow	2	3.125	0.0177405	2323, 51176	61	5	16792	110.111	0.999995	0.605839	0.602291
GOTERM_BP_DIRECT	GO:0006968~cellular defense response	3	4.6875	0.0206955	653361, 1235, 50852	61	62	16792	13.3199	0.999999	0.659757	0.655893
GOTERM_BP_DIRECT	GO:0046632~alpha-beta T cell differentiation	2	3.125	0.0212513	51176, 6932	61	6	16792	91.7596	1	0.659757	0.655893
GOTERM_BP_DIRECT	GO:0051384~response to glucocorticoid	3	4.6875	0.0226094	374, 1843, 596	61	65	16792	12.7052	1	0.671402	0.66747
GOTERM_BP_DIRECT	GO:2000510~positive regulation of dendritic cell chemotaxis	2	3.125	0.0247498	1236, 1235	61	7	16792	78.6511	1	0.704337	0.700212
GOTERM_BP_DIRECT	GO:0050862~positive regulation of T cell receptor signaling pathway	2	3.125	0.0282359	1236, 50852	61	8	16792	68.8197	1	0.771405	0.766887
GOTERM_BP_DIRECT	GO:2000146~negative regulation of cell motility	2	3.125	0.0317098	2625, 10653	61	9	16792	61.173	1	0.802141	0.797443
GOTERM_BP_DIRECT	GO:0043583~ear development	2	3.125	0.0317098	2625, 596	61	9	16792	61.173	1	0.802141	0.797443
GOTERM_BP_DIRECT	GO:0000122~negative regulation of transcription from RNA polymerase II promoter	7	10.9375	0.0429584	2625, 3726, 22823, 1831, 51176, 6932, 6208	61	720	16792	2.67632	1	1	0.995601
GOTERM_BP_DIRECT	GO:0048872~homeostasis of number of cells	2	3.125	0.0454837	1236, 3575	61	13	16792	42.3506	1	1	0.995601
GOTERM_BP_DIRECT	GO:0071850~mitotic cell cycle arrest	2	3.125	0.0454837	1843, 28984	61	13	16792	42.3506	1	1	0.995601
GOTERM_BP_DIRECT	GO:0071456~cellular response to hypoxia	3	4.6875	0.0462125	596, 4000, 28984	61	96	16792	8.60246	1	1	0.995601
GOTERM_BP_DIRECT	GO:0032461~positive regulation of protein oligomerization	2	3.125	0.0488969	129293, 51429	61	14	16792	39.3255	1	1	0.995601
GOTERM_BP_DIRECT	GO:0022408~negative regulation of cell-cell adhesion	2	3.125	0.0522982	51176, 10653	61	15	16792	36.7038	1	1	0.995601
GOTERM_BP_DIRECT	GO:0035162~embryonic hemopoiesis	2	3.125	0.0556875	2625, 2323	61	16	16792	34.4098	1	1	0.995601
GOTERM_BP_DIRECT	GO:0002407~dendritic cell chemotaxis	2	3.125	0.0590648	1236, 1235	61	17	16792	32.3857	1	1	0.995601
GOTERM_BP_DIRECT	GO:0009416~response to light stimulus	2	3.125	0.0590648	1843, 2353	61	17	16792	32.3857	1	1	0.995601
GOTERM_BP_DIRECT	GO:1901741~positive regulation of myoblast fusion	2	3.125	0.0590648	92304, 2323	61	17	16792	32.3857	1	1	0.995601
GOTERM_BP_DIRECT	GO:0048535~lymph node development	2	3.125	0.0590648	3575, 4050	61	17	16792	32.3857	1	1	0.995601
GOTERM_BP_DIRECT	GO:0045944~positive regulation of transcription from RNA polymerase II promoter	8	12.5	0.0595569	2625, 3726, 22823, 2323, 28984, 51176, 2353, 135112	61	981	16792	2.24488	1	1	0.995601
GOTERM_BP_DIRECT	GO:0006414~translational elongation	2	3.125	0.0624303	1937, 1933	61	18	16792	30.5865	1	1	0.995601
GOTERM_BP_DIRECT	GO:0006955~immune response	5	7.8125	0.0634408	1236, 1235, 3575, 6932, 4050	61	421	16792	3.26934	1	1	0.995601
GOTERM_BP_DIRECT	GO:0000028~ribosomal small subunit assembly	2	3.125	0.065784	6193, 6208	61	19	16792	28.9767	1	1	0.995601
GOTERM_BP_DIRECT	GO:0030308~negative regulation of cell growth	3	4.6875	0.0695621	596, 92304, 64061	61	121	16792	6.82509	1	1	0.995601
GOTERM_BP_DIRECT	GO:0071345~cellular response to cytokine stimulus	2	3.125	0.0757743	1236, 51176	61	22	16792	25.0253	1	1	0.995601
GOTERM_BP_DIRECT	GO:0033077~T cell differentiation in thymus	2	3.125	0.0921919	596, 678	61	27	16792	20.391	1	1	0.995601
GOTERM_BP_DIRECT	GO:0042493~response to drug	4	6.25	0.09482	2625, 3726, 596, 2353	61	304	16792	3.62209	1	1	0.995601
GOTERM_BP_DIRECT	GO:0009314~response to radiation	2	3.125	0.0954409	3726, 596	61	28	16792	19.6628	1	1	0.995601
GOTERM_BP_DIRECT	GO:0048873~homeostasis of number of cells within a tissue	2	3.125	0.0986784	596, 2323	61	29	16792	18.9847	1	1	0.995601

## Sheet: DGEA Batch II
Statistical significance was tested with a two-tailed t-test, multiple correction was performed with the Benjamini-Hochberg procedure.
Gene	p-value (FDR-corrected)	Fold change (ln)
NKG7	1.34481e-144	7.96483
CCL5	1.05126e-110	7.46186
GZMH	1.09534e-207	8.10129
FGFBP2	1.27599e-191	9.35308
PRF1	3.18235e-179	7.83521
GZMA	3.92779e-182	7.51716
CST7	1.13312e-132	5.81516
GZMB	1.01719e-169	7.38507
KLRD1	9.82239e-132	6.26061
BHLHE40	2.16235e-107	5.38304
ADGRG1	3.33672e-104	30.8231
ZEB2	1.34949e-105	6.5163
CCL4	7.74105e-101	7.47624
HLA-DRB5	2.27471e-92	8.05753
GNLY	1.02562e-93	6.68416
DUSP2	4.48703e-69	4.29631
EFHD2	1.21746e-78	4.29576
ITGB2	3.11678e-61	3.63005
ENC1	1.54412e-82	7.53329
S1PR5	4.78721e-72	30.1115
ZNF683	1.13344e-70	7.69623
CLIC3	8.08936e-69	6.35062
HLA-DRB1	4.27927e-69	4.99061
TGFB1	4.6085e-43	2.97484
TBX21	2.09751e-66	5.55588
PLEKHF1	1.33329e-65	5.80531
CD8A	8.35931e-44	2.96829
C12orf75	2.70709e-61	4.03136
RAB5IF	6.43161e-60	3.82308
FOSL2	6.97246e-61	4.61899
AUTS2	2.70709e-61	5.07456
ITGAM	1.96698e-59	7.06488
KLRB1	6.23459e-59	7.68702
ITGAL	2.15645e-55	3.96469
CD74	9.07199e-46	2.95054
LY6E	9.24836e-45	2.92888
TNFRSF1B	4.76266e-55	3.91991
PPP1CA	1.40649e-50	3.4062
ACTN4	1.74353e-58	5.03815
MYO1F	1.27247e-55	3.92358
ATG2A	1.66879e-50	3.6735
FLNA	1.17369e-40	2.92818
CD99	2.91799e-41	2.97129
PMAIP1	1.48642e-53	4.29512
TGFBR3	1.73822e-52	4.41992
PFN1	6.25118e-36	2.59611
S100A4	6.55569e-37	3.148
MAP3K8	3.98908e-52	4.78053
C1orf21	1.30691e-49	29.3593
ABHD17A	7.04939e-40	2.82308
SH3BGRL3	3.82465e-35	2.59278
CD52	8.50887e-35	2.54716
MXD4	1.5512e-45	3.60176
MYL6	3.65957e-35	2.35847
LCP1	2.81856e-37	2.54405
GAPDH	1.55015e-33	2.50756
HLA-DRA	1.66657e-44	29.5552
ARL4C	9.6981e-32	2.65247
HLA-B	3.45325e-32	1.59576
HLA-C	8.43709e-31	1.60093
CLIC1	1.3604e-37	2.77524
LAG3	4.42823e-44	4.96281
IFITM2	8.18723e-35	2.53149
ITGB1	6.22616e-38	3.26591
HLA-DQB1	1.44385e-42	5.84532
ACTB	1.33567e-31	2.26419
ANXA6	1.44818e-37	3.00833
MATK	1.08699e-39	3.46812
MT2A	1.3692e-37	2.92246
MIR4435-2HG	2.32496e-42	4.34927
MRPL10	1.70906e-38	3.14805
ORAI1	6.22616e-38	3.31585
HLA-A	1.1571e-28	1.52996
HOPX	6.91249e-39	4.15872
TPST2	6.29099e-38	3.7646
ASCL2	1.78916e-37	28.9494
SPON2	2.86105e-37	3.70518
GZMM	2.28668e-31	2.45283
HLA-DPA1	3.75991e-34	2.79808
MIDN	3.65957e-35	3.067
CD81	9.60153e-32	2.5848
PTPRJ	6.12648e-37	3.97821
MYO1G	7.14558e-34	2.85321
FCGR3A	2.37082e-36	6.32321
TRBV27	1.48428e-36	4.53135
SLC7A5	3.94787e-35	3.35515
PPP1R18	9.15854e-36	3.68554
SSBP4	6.06133e-32	2.50999
AHNAK	3.84307e-29	2.81993
LAIR2	8.18723e-35	29.1502
LSP1	8.4056e-29	2.13611
IER2	6.10275e-30	2.71585
ABI3	8.30624e-35	4.1216
MAP1LC3B	2.54315e-30	2.63455
DOCK5	1.38507e-33	28.789
CFL1	3.78743e-26	2.05617
ITGB7	2.74232e-32	3.11624
ERN1	1.48542e-32	3.08805
APMAP	2.12444e-32	3.28267
SRGN	2.97912e-26	2.33719
ARPC2	2.07591e-26	1.91088
ZFP36	6.5808e-26	2.49975
HLA-DPB1	1.41589e-28	2.27152
F2R	3.37267e-32	28.7016
KIF19	4.26414e-32	28.5962
FCRL6	4.3209e-32	28.6117
SYNE1	7.68098e-28	2.87953
LYST	3.53033e-32	3.49742
MSN	1.06291e-27	2.33879
SYNE2	2.48163e-26	2.55107
IL32	6.5808e-26	2.19777
LDHA	5.88766e-27	2.11437
PYHIN1	9.66059e-31	3.5724
HSP90AA1	2.41838e-25	1.81801
TTC38	3.40757e-31	4.37608
TUBA4A	4.8671e-28	2.64968
PXN	1.44051e-27	2.52971
CORO1A	7.78116e-25	1.95933
SERTAD3	4.22541e-31	4.48281
MPST	3.18445e-29	28.4209
NPDC1	1.73724e-29	4.66794
SERTAD1	9.24833e-29	3.3255
CTSW	1.67406e-24	2.09319
ARPC5L	5.76034e-27	2.80028
B3GNT2	5.56563e-27	2.78196
DDIT4	1.35422e-25	2.4271
SLA2	1.32291e-26	2.78321
ID2	5.46565e-26	2.56278
ANXA1	3.00088e-23	2.35041
DUSP5	4.57768e-28	4.35177
PSMB10	2.16923e-25	2.58166
CEBPD	3.73834e-27	28.5315
CD300A	4.33546e-27	28.4634
ZBP1	5.63183e-27	3.26929
METRNL	2.36636e-27	4.04862
IFITM1	8.71736e-22	1.95329
CD38	9.01284e-27	5.79786
CYTOR	4.76066e-26	3.25253
STOM	9.24327e-27	3.76487
UBC	6.06349e-21	1.77933
FBXW5	6.44474e-25	2.55096
IFI27L2	1.17922e-25	3.05283
DUSP10	2.51448e-25	3.17096
IL12RB1	5.44021e-25	3.21882
PTMS	5.99402e-25	28.2751
NFATC2	3.11521e-23	2.47896
RUNX3	3.08988e-22	2.20448
TENT5C	1.37296e-22	2.62488
RAP1GAP2	3.90581e-25	4.30995
FGR	1.2623e-24	28.2058
ASNA1	1.23434e-24	3.60158
HCST	1.67812e-20	1.8999
NPC1	1.72595e-24	3.89724
CLEC2B	8.34589e-22	2.25895
SLAMF7	6.32823e-24	28.188
PSME2	2.09061e-21	1.97564
CMC2	8.34905e-24	3.16845
FKBP11	5.62379e-22	2.31536
GBP5	1.40697e-21	2.47895
PLEK	1.01418e-23	5.65704
DBI	7.70514e-22	2.12867
B2M	3.55321e-19	1.50718
SPN	2.60309e-22	2.67274
MAPKAPK2	5.34821e-22	2.67403
CAP1	6.82999e-21	2.08575
CALM1	1.39299e-19	1.43333
APOBEC3C	3.55439e-23	4.66424
CEMIP2	5.30376e-20	2.12458
PTPN22	5.34387e-22	2.96815
COPE	2.89743e-20	2.20309
PTP4A2	2.71393e-19	1.91136
YWHAQ	5.15963e-20	1.98695
EMP3	6.30666e-20	1.90593
IQGAP1	4.26402e-20	2.18449
SH2D2A	9.81104e-22	3.16304
CYBA	5.1763e-19	1.71203
SYTL2	4.26507e-22	3.45953
PRSS23	1.07593e-21	28.0664
ITGA4	3.40745e-19	1.94628
H3F3A	2.59746e-18	1.62683
IDH2	4.31203e-20	2.35433
LITAF	2.02708e-18	1.65012
PSME1	2.06874e-18	1.69045
SAMD3	1.10121e-19	2.47036
RAC2	3.09503e-18	1.7225
PPIB	3.23674e-18	1.71374
OASL	1.67812e-20	28.0552
DOK2	2.82886e-20	2.7926
ADAM8	3.15003e-20	2.9525
ELOB	2.76859e-18	1.74208
VPS37B	6.24821e-19	2.19022
ANXA5	1.99454e-19	2.45041
GNG2	1.61458e-18	2.14025
SMAD3	1.98078e-20	5.25547
GLIPR2	3.18734e-20	3.12319
UBB	1.01396e-17	1.66973
FUT11	3.98645e-20	27.9209
CARD16	1.61581e-19	2.50392
CEBPB	6.48167e-19	2.10616
GNAI2	8.69385e-18	1.6896
LIME1	1.51456e-18	2.04064
CHST12	1.00706e-19	3.19903
ATP2B4	6.9899e-20	3.20956
POMP	3.85152e-18	1.98589
OSBPL7	5.02256e-20	3.9629
ACOT7	8.76319e-20	5.33124
CDK17	7.653e-18	1.98127
ADGRG5	1.892e-19	27.7376
ARPC3	2.56363e-17	1.55318
EIF4G3	1.26788e-19	3.4358
SIRT2	3.65717e-19	2.96837
IRF4	3.08751e-19	27.9726
BSG	5.30664e-18	2.08843
SLC1A4	2.94634e-19	4.99068
PTPRCAP	4.6615e-17	1.73515
MCOLN2	5.86854e-19	3.21224
PIK3R1	1.18684e-16	1.86964
SERF2	3.15429e-16	1.49369
CBX4	1.2218e-17	2.10828
ANXA2	6.4266e-19	3.64279
FAM129A	2.91453e-18	2.77736
UCP2	6.89168e-17	1.81488
CEP78	2.42664e-18	3.18858
GCH1	3.32878e-18	2.8671
NEAT1	2.87786e-16	1.92647
LGALS1	9.27673e-18	2.52859
DRAP1	1.52036e-16	1.84435
APOBEC3G	4.50356e-18	2.91115
GADD45B	9.32908e-17	1.87901
BIN2	2.11395e-16	1.7565
PSMB9	2.14277e-16	1.74177
SIPA1	6.65674e-17	2.35621
CD3G	4.84125e-16	1.60786
BTG3	4.49362e-17	2.27433
MYH9	1.05313e-15	1.57237
LYAR	1.07767e-16	2.33116
ISG15	2.80993e-17	2.96763
GAB3	1.19042e-17	3.90229
TNFAIP3	4.98242e-15	1.5283
LLGL2	5.39012e-17	3.10938
TMSB4X	9.57834e-15	1.67345
KLF3	2.73081e-15	1.57877
CD3D	1.8569e-15	1.47671
MADD	6.69846e-17	2.5407
PDIA3	9.74753e-16	1.64981
TESC	1.81358e-17	4.22675
CTSD	2.60419e-17	3.15155
OAZ1	1.99203e-15	1.62811
MAD2L2	5.29494e-17	2.81157
LPCAT1	2.97449e-17	4.29744
CTSC	2.75915e-16	2.19429
HLA-E	9.43778e-15	0.964534
SMC4	3.80335e-17	4.30492
SLC9A3R1	4.2156e-16	2.16663
VASP	9.936e-17	2.91385
PTPN12	7.19277e-17	5.06279
PAXX	3.61632e-15	1.5943
PIM3	4.31824e-16	2.09591
JMJD6	5.34943e-16	2.13546
RHOA	8.30499e-15	1.48195
PSMA7	6.47852e-15	1.62443
GALNT3	1.31851e-16	4.79398
ADAP1	1.56756e-16	4.97828
MCTP2	3.53625e-16	2.8795
SRSF2	1.19669e-14	1.47736
MT1E	1.78195e-16	3.46569
THEMIS2	3.06595e-16	2.8625
VCL	2.42556e-16	3.84804
FMNL1	9.21821e-15	1.72712
KLF10	3.69332e-16	3.03695
SELPLG	3.03302e-15	2.00888
RHBDF2	7.47017e-16	3.06695
GFI1	3.95955e-16	5.15019
SLC25A5	1.67858e-14	1.68321
ARF5	1.53318e-14	1.72646
TLN1	1.22949e-14	1.83143
IFNG	1.2157e-15	27.7174
PTPN18	1.71195e-15	2.53516
TSEN54	1.1634e-14	1.9961
CCDC107	1.30563e-15	3.1228
BCR	3.70774e-15	2.40472
SSBP3	4.55089e-15	2.38911
VPS26B	4.35536e-15	2.15287
H3F3B	1.20682e-13	1.05048
BRD1	5.66027e-15	2.46769
ODC1	1.17416e-14	1.85718
RIOK3	2.72305e-14	1.81652
YARS	6.17355e-15	2.40204
UBE2L6	1.62389e-14	1.94813
ARAP2	2.26306e-14	2.21078
BRK1	2.47486e-14	1.88223
IRF1	2.05854e-13	1.61953
ANXA4	4.02768e-15	4.90389
BCL2L11	1.88213e-14	2.3604
ADRM1	2.0395e-14	2.16905
MAP2K3	1.25922e-14	2.79941
RNF19A	7.73683e-14	1.84059
FERMT3	2.19415e-14	2.03729
JUN	1.26783e-13	1.75197
ZBTB1	9.46974e-14	1.69044
COX6A1	1.89554e-13	1.58635
IER5	1.8523e-14	2.68257
DNAJC1	3.76798e-14	2.29094
CASP4	7.46411e-14	1.94906
PRDM1	2.19415e-14	2.86739
PGAM1	1.2824e-13	1.71559
TERF2IP	2.47036e-13	1.58281
GRAMD1B	1.39103e-14	3.55616
P4HB	1.54624e-13	1.61872
PDCD1	1.71711e-14	4.6986
CX3CR1	3.30854e-14	27.3981
SAMD9L	2.34035e-14	3.56048
PHPT1	6.41231e-14	2.40215
MAN1A1	2.69499e-14	3.96355
CHST11	9.29823e-14	2.3584
CD69	4.23547e-13	1.58802
HMGB1	1.44729e-12	1.21375
EHD1	6.49093e-14	2.55757
SPTAN1	2.76822e-13	1.81927
CRELD2	5.02676e-14	2.96579
REEP5	2.87277e-13	1.97401
C1orf174	7.46411e-14	3.16247
PDE4D	1.03776e-12	1.63813
JAZF1	7.57615e-14	3.51593
CDK2AP2	9.4407e-14	3.44087
IQGAP2	9.0843e-13	1.99751
ACTR1A	1.92897e-13	3.16916
DDX39A	1.09142e-12	1.77057
OTOF	2.81023e-13	27.1686
HAVCR2	2.35422e-13	3.67821
WIPF1	3.1128e-12	1.46062
GLRX	3.01016e-13	2.95746
CTSS	1.55454e-12	1.88191
PPP2R5C	3.73091e-12	1.5879
HERPUD1	3.32896e-12	1.4999
ARHGAP10	3.05071e-13	4.56561
UBE2F	4.34043e-13	3.16796
AC004687.1	5.77978e-13	3.15537
IGF2R	1.77122e-12	2.14999
TBKBP1	5.68311e-13	27.2111
KLF6	7.65544e-12	1.6479
PPP4C	3.21393e-12	1.82463
NBEAL2	1.52241e-12	2.50576
ATP6V0B	2.61385e-12	2.00201
CCDC12	6.80022e-12	1.67893
WDR1	4.82038e-12	1.70177
RNF213	1.53277e-11	1.40895
GK5	2.67826e-12	2.61395
AGPAT4	1.11928e-12	3.5752
G6PD	2.35448e-12	2.70882
ADGRE5	1.05478e-11	1.65881
DCTN3	7.46956e-12	1.72785
USP28	2.18107e-12	3.33856
ENO1	1.50323e-11	1.4866
S100A6	3.25488e-11	1.40569
CALR	1.64324e-11	1.44485
RHOG	1.50323e-11	1.5125
EZR	2.46561e-11	1.56365
RBM38	3.2971e-11	1.22947
HSP90B1	1.82191e-11	1.46828
MACF1	1.75059e-11	1.641
KIR3DX1	3.14434e-12	27.1442
ZBED4	3.59481e-12	3.00194
GSTP1	1.43522e-11	1.56096
PLSCR1	3.15533e-12	2.93382
RAB8A	7.41422e-12	2.21704
PARD6G	3.1583e-12	4.71285
IFI27	3.1128e-12	4.28636
CASZ1	3.21393e-12	3.70731
DSTN	1.41441e-11	1.73875
FAM49B	1.54299e-11	1.58418
SLC2A3	4.30964e-11	1.56851
TAPBP	4.01042e-11	1.33972
LAIR1	4.94358e-12	3.30701
ARF6	4.0337e-11	1.35466
MIS18BP1	1.53277e-11	1.98334
PYCARD	1.13611e-11	2.16986
AC116366.3	1.15516e-11	2.35605
APOBEC3H	1.08866e-11	27.1378
DR1	2.15239e-11	2.09486
CD2	4.61105e-11	1.56773
ATP1B3	2.6015e-11	2.14876
ADRB2	1.32114e-11	27.0452
BCL7C	3.43347e-11	1.87067
ARRB2	6.89156e-11	1.52829
ADIPOR2	1.48426e-11	3.0102
IL2RB	2.46561e-11	2.28334
IL18RAP	1.70789e-11	27.2316
ITPRIP	2.68482e-11	2.31803
AC243829.1	1.95384e-11	26.8988
SUB1	1.4221e-10	1.18801
MVD	3.07667e-11	2.36806
SBK1	3.50734e-11	2.38985
FYN	1.36098e-10	1.40863
CALCOCO1	4.85217e-11	2.31807
RNF166	1.42467e-10	1.57056
MYL12A	2.34341e-10	1.2416
TIPARP	8.00441e-11	1.81091
LAT	1.44759e-10	1.5068
PSMB3	1.02505e-10	1.70894
CYC1	7.30535e-11	1.9572
FBXO6	3.09961e-11	4.47383
TRGC2	3.2415e-11	4.06018
ARPC1B	2.04164e-10	1.55414
RAB37	5.3082e-11	2.80952
CPT1A	6.67499e-11	2.88196
RARRES3	2.41622e-10	1.2832
C9orf16	2.44006e-10	1.28632
SSNA1	1.47753e-10	1.70924
MXRA7	5.70275e-11	3.01585
ATP6AP1	1.05272e-10	2.57448
BRD2	2.68974e-10	1.6036
PDZD8	2.07437e-10	1.98528
SAT1	3.91203e-10	1.47516
DIAPH1	2.56639e-10	1.61971
JAKMIP1	8.31213e-11	3.17815
CPD	1.78737e-10	2.31827
CHMP4B	1.63922e-10	1.98572
SLC25A20	8.21361e-11	4.34626
RAB35	9.60776e-11	2.9684
BAK1	2.2641e-10	2.36612
NAPA	3.10024e-10	1.56995
2021-09-07	5.21556e-10	1.22003
CENPX	1.25076e-10	2.57837
IL12RB2	1.11646e-10	26.9246
ARID5B	2.22513e-10	1.9376
GMNN	1.01053e-10	3.97618
BUD31	3.30815e-10	1.58691
NOP10	2.18167e-10	1.94185
ZBTB49	1.44535e-10	2.7172
SIRT7	2.68974e-10	2.01909
ARHGDIB	8.33729e-10	0.877537
PLIN2	1.98414e-10	2.25479
ZC3H12A	1.43923e-10	2.72606
DNASE2	1.63824e-10	2.60913
CTPS1	1.51378e-10	2.67008
ADAM15	1.72481e-10	3.36671
OTULIN	3.6117e-10	1.81795
NFIL3	1.77101e-10	3.19657
RNF167	4.74336e-10	1.86333
GNB2	7.44105e-10	1.44392
SSR4	1.06138e-09	1.17626
PLCG2	2.45892e-10	26.8101
RAB27A	3.10024e-10	2.45277
KLHL21	2.32866e-10	4.65756
TRMT112	6.30323e-10	1.6216
ACSS1	3.3245e-10	2.58647
SAP30	2.56206e-10	3.19767
YY1	8.43441e-10	1.55564
SASH3	5.89872e-10	1.74087
CAPNS1	8.29394e-10	1.56423
PSME4	9.40301e-10	1.75791
RGS1	6.59347e-10	1.86644
CEP250	3.12155e-10	4.51275
SLC6A6	3.82388e-10	3.13838
PSMB8	1.23232e-09	1.32667
PPP1R9B	3.77382e-10	4.47658
TMEM9B	9.14233e-10	1.85073
HIST3H2A	4.26118e-10	3.12489
SRPK2	1.23232e-09	1.59923
ITGA5	7.34177e-10	2.62926
SCAMP4	4.99258e-10	3.12567
MIR22HG	4.76653e-10	4.47023
TERF1	1.1881e-09	1.88575
LMAN2	1.15817e-09	1.71566
HES6	6.24795e-10	26.7317
TALDO1	1.06491e-09	1.92335
SAMSN1	1.15485e-09	1.84807
ADA	1.09068e-09	2.06713
REL	2.17662e-09	1.44604
SLCO3A1	5.59162e-10	3.20768
ACOT9	5.71543e-10	3.50897
CTLA4	5.89872e-10	3.47327
MAP2K2	1.93927e-09	1.51774
PIK3AP1	6.17169e-10	3.48622
PSMD8	1.97041e-09	1.70033
GLCCI1	1.54108e-09	1.93723
FIBP	1.2593e-09	2.26915
RGS3	7.74752e-10	26.7087
ARHGDIA	2.7769e-09	1.30161
TMED9	1.74916e-09	1.65702
KIAA2013	8.00088e-10	2.5869
CXCR3	1.15485e-09	2.5279
ARPC5	1.89685e-09	1.65672
AKNA	3.40593e-09	1.44241
AC012615.1	2.06807e-09	1.74994
PPP1R15A	2.9233e-09	1.41724
DNAJB6	3.62141e-09	1.31814
COX8A	4.10186e-09	1.29353
RGS19	1.21466e-09	2.42785
ST3GAL4	1.0493e-09	3.45512
LINC02384	1.01972e-09	4.032
SEC61B	3.60937e-09	1.3818
POLR2G	2.37723e-09	1.70618
LUZP1	1.15817e-09	2.88706
RAPGEF1	2.621e-09	1.95346
LASP1	2.01062e-09	2.45886
MAP4K1	2.11646e-09	2.10053
JPT1	2.27582e-09	2.17143
CASP8	4.30218e-09	1.38786
MYL12B	6.10318e-09	1.05694
NLRC3	2.54024e-09	2.30897
RAB29	2.84894e-09	1.9653
VOPP1	2.81905e-09	1.96807
GNG5	3.74459e-09	1.53915
ZNF428	3.84589e-09	1.49462
UBXN10-AS1	2.33158e-09	26.6964
IRF7	2.82167e-09	2.7983
IER5L	2.67562e-09	3.39677
DOK1	2.99619e-09	26.5394
PSTPIP2	2.57255e-09	3.63607
STK10	8.95158e-09	1.36214
HPS1	7.21385e-09	1.56993
DNAJA1	6.26871e-09	1.62075
AKR1C3	3.40496e-09	26.5271
HIST1H2BC	3.60937e-09	26.5524
PSMC4	6.19552e-09	1.94231
IFI6	6.26871e-09	1.66224
INPPL1	4.11903e-09	26.6563
CHP1	3.58516e-09	3.49803
AES	1.82808e-08	0.89564
ACTG1	1.85513e-08	1.07944
LPGAT1	8.6216e-09	2.08155
ATF6B	8.42547e-09	1.68726
RTP5	5.21517e-09	26.6854
RNF115	1.26409e-08	1.67051
PRELID1	1.05933e-08	1.54447
PTPRC	2.48065e-08	0.88774
SLC39A7	6.18431e-09	2.9814
TRAPPC10	1.65006e-08	1.54365
STARD7	1.21185e-08	1.74607
RAB1B	1.24929e-08	1.92285
AP2S1	1.19328e-08	1.77546
TFDP2	1.20802e-08	1.72035
MAZ	1.71753e-08	1.39593
ALYREF	1.73346e-08	1.41818
NFKBIB	1.24853e-08	2.05592
YPEL3	2.4416e-08	1.15089
SYTL1	1.91479e-08	1.36484
KPNA2	1.17252e-08	2.16249
HSPA5	2.50577e-08	1.12008
TAP1	2.00501e-08	1.46216
SLC27A3	9.1411e-09	26.4532
PPIA	3.13514e-08	1.00608
STX11	7.98733e-09	3.92075
TRGV2	9.27994e-09	26.7963
CASP1	1.62039e-08	1.91413
PSMD9	1.3213e-08	2.11058
PTMA	5.39476e-08	1.02719
TBCB	1.86584e-08	1.52264
RAC1	2.37507e-08	1.38907
LYN	1.0939e-08	26.6379
MPPE1	1.70381e-08	1.85218
GZMK	1.09363e-08	3.24968
PREX1	2.86359e-08	1.36904
TESK1	1.24181e-08	26.3952
HSH2D	2.41455e-08	1.60997
PPP2R5B	1.48778e-08	26.5133
ATG9A	1.47408e-08	2.93101
PDXP	1.52143e-08	26.4854
TXN	2.61213e-08	1.5593
CAPZB	4.72707e-08	1.09834
CYB561D2	2.1609e-08	2.04138
NDUFA6	3.4097e-08	1.48554
SMC6	1.72244e-08	3.23782
TSPAN17	1.97028e-08	2.82654
TOR3A	1.86584e-08	2.54099
NCBP3	2.67372e-08	2.11636
NDUFB2	4.22136e-08	1.30358
2021-03-02	2.14735e-08	2.30548
SPSB3	4.72707e-08	1.35694
KIR2DL3	2.11516e-08	26.8614
C12orf49	2.05955e-08	2.97828
CARHSP1	3.18276e-08	2.11797
FBXL6	2.61213e-08	2.52153
RAP1B	6.96222e-08	1.08687
AC020916.1	2.362e-08	4.11932
SMAD7	4.11307e-08	2.09793
RGS2	3.32455e-08	2.12972
CD3E	9.19275e-08	0.921142
MLC1	2.96173e-08	26.4608
DTX3	4.16676e-08	2.02186
TSPO	7.14361e-08	1.23129
TMEM11	3.753e-08	2.23976
TUBB4B	4.72707e-08	2.02687
GTDC1	3.02707e-08	3.41459
ZCCHC17	3.62692e-08	2.86864
FAM126A	3.34345e-08	4.22318
RALY	8.79821e-08	1.30643
CD6	9.65541e-08	1.12902
RHOC	3.97208e-08	26.3486
TPM3	1.23345e-07	1.00589
PCBP4	3.78098e-08	3.40823
UBE2S	6.96222e-08	1.78901
GRAMD4	4.44695e-08	26.3556
CDCA7	4.49374e-08	26.5601
SLC25A4	4.546e-08	2.71855
FAM104A	5.65961e-08	2.23965
ZFYVE28	4.89862e-08	2.56967
RNPEPL1	9.55001e-08	1.48993
NUCB1	8.83906e-08	1.51487
PPP2R5A	9.43797e-08	1.82146
LMNB1	7.39049e-08	2.33403
TCIRG1	1.06036e-07	1.42795
CAPN2	1.26947e-07	1.43676
FANCA	6.21024e-08	26.4884
GPR65	9.17771e-08	1.74948
PRDX5	1.00574e-07	1.56937
PLOD1	6.1198e-08	3.72389
DPP7	1.48435e-07	1.17198
MCRIP1	9.4861e-08	1.79717
TMSB10	2.7559e-07	0.996561
TP53I13	8.07884e-08	2.17228
ARF1	1.78476e-07	1.04224
MGAT1	1.05513e-07	1.72612
TADA3	9.4142e-08	1.91042
CRIP1	1.77358e-07	1.22914
CD63	1.07319e-07	1.63501
DGKZ	1.67745e-07	1.23523
SUMO1	1.399e-07	1.29775
CCDC167	8.17705e-08	2.85825
ACLY	9.32384e-08	2.60279
ABCA2	8.43524e-08	2.7488
GYG1	1.21255e-07	1.95841
KCTD9	1.04927e-07	2.33412
SUN2	2.39508e-07	1.04379
WDR45	1.35051e-07	1.97589
NDUFA1	2.18009e-07	1.07662
SLA	1.99657e-07	1.63695
RRBP1	1.20299e-07	2.34942
WDR11	1.01057e-07	3.89647
GNAL	1.13901e-07	26.5239
OTUB1	2.17751e-07	1.2886
GABARAPL1	1.95461e-07	1.47626
AF165147.1	1.1629e-07	26.3105
GUK1	2.67168e-07	0.996815
GBP4	1.76122e-07	1.8118
CBLB	2.69481e-07	1.11446
DNAJC15	2.12614e-07	1.58302
CDC34	1.36135e-07	2.32932
ERMP1	1.32516e-07	26.4172
AKIRIN2	2.12376e-07	1.60325
ZDHHC3	1.60283e-07	2.20161
PLEKHM1	2.08469e-07	1.66041
OS9	2.59283e-07	1.6295
ATP2A3	2.72076e-07	1.45976
TMED3	2.09681e-07	2.14822
GHITM	2.96803e-07	1.37596
PTPRE	2.54698e-07	1.69682
CCNH	3.66199e-07	1.20495
TAOK3	3.27187e-07	1.42239
VANGL1	1.83639e-07	26.2374
AHDC1	1.84149e-07	26.3067
MRPL54	3.17127e-07	1.17581
HMGCS1	1.77358e-07	3.13478
OCEL1	1.77504e-07	3.88826
KCNAB2	3.17433e-07	1.49354
RRAGC	1.88902e-07	2.89273
LDLR	2.06731e-07	26.5529
C16orf87	2.60434e-07	2.24772
GTF3C6	2.60434e-07	1.80241
SRGAP2C	2.14506e-07	26.428
PHF5A	3.24275e-07	1.68583
ITGB1BP1	2.98249e-07	1.88907
CLTB	3.445e-07	1.48135
RTN3	2.64194e-07	1.95828
PDIA6	3.79564e-07	1.60288
FDFT1	3.27861e-07	1.71987
COX5A	4.8409e-07	1.26696
ARHGAP26	4.55014e-07	1.88287
SHISA5	4.62263e-07	1.32105
ATP2B1	5.31365e-07	1.40167
MXI1	4.724e-07	1.71555
C4orf48	3.71638e-07	2.01613
ANKRD39	3.38838e-07	2.29235
TFIP11	3.99869e-07	1.93979
NDUFA3	5.20485e-07	1.34793
NRDE2	3.6254e-07	2.39531
MKNK2	5.82825e-07	1.43656
CTNNA1	3.47034e-07	26.3148
TPI1	6.06301e-07	1.16455
CHCHD2	7.75981e-07	0.921711
CTDSP1	5.83077e-07	1.63909
LAMTOR1	5.82825e-07	1.3048
SPATA2L	3.97683e-07	26.264
GXYLT1	4.41968e-07	2.38772
TMEM50A	7.13972e-07	1.17964
BRMS1	5.74032e-07	1.68854
FAM53B	5.49712e-07	2.13593
EML2	4.26202e-07	2.58053
NDUFB7	6.82799e-07	1.35771
SDF2L1	5.35261e-07	1.60623
PPP3CC	7.05728e-07	1.27964
ZBTB38	6.98411e-07	1.6405
CERCAM	4.75994e-07	26.2221
MOSPD3	5.44995e-07	2.47415
KLRK1	4.47692e-07	3.79719
ISG20	9.23394e-07	1.11057
FKBP1A	8.33102e-07	1.26025
ZBTB7B	5.18805e-07	26.1879
PIGT	7.64297e-07	1.55961
CDCA4	5.12869e-07	3.19365
SCAMP2	8.34039e-07	1.45591
TOR2A	6.05973e-07	2.67196
YPEL1	5.67959e-07	3.95154
PELO	6.07111e-07	2.74198
PPP2R2B	5.98512e-07	3.12619
ATP5PB	1.09062e-06	1.26409
BCAP29	6.48051e-07	2.40253
MMP23B	6.54251e-07	26.203
DECR1	8.65803e-07	1.76974
AGTRAP	9.08581e-07	1.66641
CPNE3	9.50545e-07	1.62811
TAF4	6.86646e-07	3.08502
LAPTM5	1.61536e-06	0.856689
ATP6V0D1	1.04673e-06	2.00279
IFI16	1.2753e-06	1.54004
LAPTM4A	1.32832e-06	1.42788
C4orf33	8.10146e-07	26.0816
NDUFB10	1.32181e-06	1.23481
BAD	9.50545e-07	2.20112
PSMB6	1.31248e-06	1.27456
IDH3G	1.22449e-06	1.60234
RANBP9	1.1219e-06	1.83887
EMB	1.58829e-06	1.17761
RHOF	1.40467e-06	1.2906
CARMIL3	9.12307e-07	26.5154
GALC	9.94551e-07	2.63361
KLRG1	1.04673e-06	2.22859
NPTX1	9.57242e-07	26.2586
ACAP3	9.3532e-07	2.78301
CHST10	9.69247e-07	26.0908
SHKBP1	1.30411e-06	1.52937
SUMO2	1.92373e-06	0.928539
GLIPR1	1.40467e-06	1.6074
HIST1H2BK	9.60227e-07	3.79558
DGKQ	1.24396e-06	2.02194
TENT4B	1.56369e-06	1.73171
RGS9	1.04371e-06	3.825
CNN2	2.06748e-06	1.00278
ITGAE	1.40467e-06	1.78828
TRGV4	1.16674e-06	26.1775
DDOST	1.98736e-06	1.12651
LRRC8C	1.65898e-06	1.65767
CHMP1A	1.23181e-06	2.2326
SGSM1	1.21919e-06	26.2264
TPGS1	1.36105e-06	1.88508
SLC16A3	1.24396e-06	26.0697
SF3B4	1.79233e-06	1.46005
RABGAP1L	1.85681e-06	1.42179
KLHDC4	1.76762e-06	1.79051
CHD4	1.75696e-06	1.9949
SMIM13	1.33754e-06	26.0998
SET	2.37723e-06	0.955537
MIR181A1HG	1.40467e-06	3.43381
RAB5C	2.09387e-06	1.38516
MEF2D	2.17194e-06	1.42337
UTP11	1.38955e-06	3.77154
CDC42EP3	1.52804e-06	2.49122
SF3B5	2.46039e-06	1.10577
RAP2A	1.48118e-06	2.79887
MIEN1	2.25892e-06	1.41509
PPP6C	2.34171e-06	1.3779
EID1	2.6752e-06	1.08195
HELZ	2.55278e-06	1.2516
EIF5A2	1.71238e-06	26.0888
KIF13B	2.02947e-06	2.2911
YWHAB	3.31044e-06	0.903253
UBE2J1	2.67461e-06	1.35889
BCAP31	2.66138e-06	1.32716
SPPL2A	2.60163e-06	1.69813
TSEN15	2.24004e-06	1.90826
TMEM59	3.00331e-06	1.09601
SAMD10	2.01975e-06	25.9878
TMCC3	2.04817e-06	25.9864
ATP6V1F	3.00331e-06	1.21084
S100A10	3.78293e-06	0.95536
SSSCA1	2.39221e-06	1.98298
S100A11	2.90763e-06	1.55204
IL2RG	3.00173e-06	1.59243
ATP6V1B2	2.63906e-06	2.43269
SNRPB	3.69737e-06	1.01861
UBE2L3	3.51825e-06	1.19825
ATXN1	3.25018e-06	1.93632
HP1BP3	4.00815e-06	1.08965
RAB11B	3.67962e-06	1.32331
RBBP8	2.47056e-06	26.2175
TXNL4A	3.69737e-06	1.10749
GMFG	4.73471e-06	0.927528
GNPTAB	3.3776e-06	1.81481
PDCD10	3.18576e-06	1.82615
ZYX	4.03886e-06	1.09376
SCLT1	3.12144e-06	2.3143
SF3B2	4.79086e-06	0.988347
PLOD3	2.91967e-06	26.0948
UAP1	3.63926e-06	2.02411
HDAC1	4.03886e-06	1.38615
TRBV3-1	3.19156e-06	27.3119
HMGB2	5.13815e-06	1.1084
FASLG	3.29688e-06	25.942
C1D	4.57468e-06	1.30221
PIGS	3.78109e-06	2.16872
FBXO7	5.41396e-06	1.13552
FOXN2	3.87385e-06	1.97264
LAMTOR2	4.02379e-06	1.80902
HDGF	4.89081e-06	1.48902
SP2	3.8326e-06	2.25258
ATP5F1B	6.0459e-06	0.939611
SRSF3	6.11996e-06	0.935225
PSMA6	5.38382e-06	1.27783
PWWP2B	3.82137e-06	25.9881
EMD	6.09764e-06	1.08666
HSPB11	4.75569e-06	1.5194
EDEM2	3.87385e-06	2.47264
PSENEN	4.01496e-06	2.42213
PARP8	6.54255e-06	1.1501
SH2D1A	5.66391e-06	1.87373
GPS1	5.18204e-06	1.54111
LCK	7.09713e-06	0.979149
C3orf58	4.43368e-06	2.62957
AKT1	5.56942e-06	1.48813
PPDPF	8.73432e-06	0.847317
PDRG1	4.62211e-06	2.60968
BRD9	5.92542e-06	1.69501
HMGN2	7.79505e-06	0.829148
EIF4EBP1	4.90681e-06	2.37709
DDAH2	4.81436e-06	25.8633
IFNGR1	7.0756e-06	1.49777
SLC38A5	5.0937e-06	2.95081
HSPE1	7.79505e-06	1.17087
NUSAP1	5.31663e-06	25.8642
BCL6	5.55914e-06	2.8334
ICAM3	8.28145e-06	0.999912
SPCS2	7.6795e-06	1.27503
BATF	5.24827e-06	3.51818
AGAP1	5.55914e-06	26.0188
TIMM13	6.67672e-06	1.87879
RPN2	8.34883e-06	1.20186
CD79B	5.93211e-06	25.8405
NAA50	8.24503e-06	1.50576
TMOD3	8.17813e-06	1.46631
ARL6IP5	8.56933e-06	1.09977
COX6B1	1.01104e-05	0.924663
ATP5MD	9.14354e-06	1.14383
COX7B	9.1657e-06	1.08013
ATG4D	7.89507e-06	1.65823
RIC8A	8.03067e-06	1.82763
MVP	8.97068e-06	1.35554
SRP14	1.18509e-05	0.792828
SS18L2	9.48374e-06	1.18505
PKN1	1.07909e-05	1.03809
UQCRC1	1.00694e-05	1.41678
TMEM160	9.95287e-06	1.38448
ACP5	8.76935e-06	1.95877
ACOT2	8.92406e-06	2.27796
PIP4K2A	1.06514e-05	1.23397
SPATS2	7.81599e-06	25.7349
LIN54	7.3707e-06	3.71823
PTGDR	7.95375e-06	25.9415
GOLGA7	1.10905e-05	1.3523
COPS3	1.00637e-05	1.62193
RALBP1	1.03235e-05	2.01183
RNF181	1.1563e-05	1.33459
SNAP47	1.0291e-05	1.94332
CXCR4	1.52084e-05	0.874062
SNAPIN	8.85734e-06	2.57434
PGK1	1.38443e-05	0.985593
NMUR1	8.97342e-06	25.8186
DERL1	1.27967e-05	1.47866
RELT	8.5286e-06	3.71748
FAM50A	1.07909e-05	1.56004
FRMD8	1.03448e-05	2.0847
EOMES	9.7961e-06	25.903
NDUFA12	1.31962e-05	1.15459
PTRHD1	1.27106e-05	1.47083
SPATA33	1.00863e-05	25.9875
SCP2	1.48628e-05	1.27193
H1FX	1.50962e-05	1.11236
B4GALT1	1.34254e-05	1.34516
UBR7	9.78916e-06	3.47095
GALNT1	1.10475e-05	2.54915
SETX	1.40579e-05	1.39515
FBXO44	1.3393e-05	1.61425
GFPT2	1.09748e-05	26.0729
TUFM	1.49119e-05	1.11367
PSMA4	1.50865e-05	1.41249
SH3KBP1	1.66087e-05	1.18677
SLC2A8	1.1563e-05	26.0022
CHRAC1	1.52578e-05	1.45842
PLXND1	1.22192e-05	25.9733
CDK2AP1	1.39991e-05	1.92836
GGA3	1.24288e-05	2.66185
SLC14A1	1.28347e-05	25.6805
LAMTOR5	1.80863e-05	1.1458
CKLF	1.33676e-05	2.18933
DNAJC3	1.65142e-05	1.50106
TRGV5	1.30463e-05	26.1013
PPP3CA	1.4691e-05	1.72896
SLBP	1.7379e-05	1.44242
TTC13	1.42983e-05	2.30827
WDFY1	1.76846e-05	1.55462
MCL1	2.04167e-05	0.960513
RMND5A	1.80006e-05	1.65614
GOLM1	1.43935e-05	25.9655
PIK3CG	1.6512e-05	2.02875
COX6C	2.33045e-05	0.788312
FNIP1	1.83546e-05	1.49604
FCGR2B	1.58501e-05	25.9134
TXNDC11	1.97125e-05	1.7066
PRC1	1.6206e-05	25.7443
LIMD1	1.62126e-05	26.1005
TSC22D4	2.01713e-05	1.32019
NADK	1.63121e-05	2.38239
CD247	2.53552e-05	0.979726
PDZD11	1.70683e-05	2.93899
MAPK1IP1L	2.63248e-05	0.97917
ADCY7	2.18249e-05	1.69123
IGLV2-14	1.76754e-05	2.91119
ARFGAP3	2.20915e-05	1.72049
ZNF684	1.87731e-05	25.6774
ATP6AP2	2.45351e-05	1.15897
POLR2F	2.30783e-05	1.61841
SETBP1	2.02665e-05	25.8563
NDUFS7	2.59483e-05	1.34838
PATL2	2.33022e-05	1.76011
CMTM3	2.61668e-05	1.41606
NUDT1	2.24524e-05	1.93486
NFKBIE	2.09771e-05	2.88847
SLC10A3	2.51358e-05	2.21487
KPNA3	2.51358e-05	1.77891
PPM1G	2.85405e-05	1.28513
CAPN15	2.49161e-05	1.94763
DLEU2	2.20915e-05	3.41708
FBXO5	2.3127e-05	25.7744
PPP1R12A	3.2786e-05	1.12144
ARHGAP30	3.13153e-05	1.15754
RBCK1	3.06616e-05	1.414
CLPTM1L	2.64329e-05	1.84144
TRIB2	2.59483e-05	1.87474
CRIM1	2.38492e-05	25.7529
CCDC50	2.39038e-05	26.0132
EIF3I	3.16631e-05	1.13825
OVCA2	2.76636e-05	1.81177
NSMF	3.13153e-05	1.35309
SLF2	2.39808e-05	3.4673
ZNHIT1	3.18384e-05	1.37478
RELL1	3.1748e-05	1.38922
PLCB2	3.17098e-05	1.50275
ARID3A	2.54846e-05	25.6756
MCM3AP	3.16631e-05	1.50972
VDAC2	3.32141e-05	1.10676
HOXB4	2.6781e-05	25.7148
NCBP2-AS2	3.39766e-05	1.18958
CAPN1	3.29504e-05	1.4955
ZMAT3	2.83862e-05	2.05246
RBM39	4.23254e-05	0.636515
AXIN1	3.14017e-05	2.00692
NFKBIA	4.01485e-05	0.933335
COX7A2	4.32416e-05	0.88466
MOSMO	2.93462e-05	3.75969
CNPPD1	3.65715e-05	1.35386
TOX	3.05087e-05	3.47724
TRBC2	4.45352e-05	0.995053
RPA2	3.7093e-05	1.66606
BBC3	3.40303e-05	2.10022
SPTY2D1	3.99149e-05	1.47397
ATG4B	4.06656e-05	1.42351
BAX	4.57847e-05	1.02863
GPR108	3.88559e-05	1.63693
OSTF1	4.06759e-05	1.45787
TWSG1	3.42696e-05	25.7442
HSD17B10	3.97301e-05	1.67755
PRKCB	5.07541e-05	0.934094
NAA38	4.29454e-05	1.51191
BANF1	4.08012e-05	1.68365
CSK	4.47542e-05	1.14291
IRAK1	4.27178e-05	1.61628
ROCK1	4.97489e-05	1.14739
RSU1	4.44657e-05	1.39219
NDUFB9	5.16015e-05	0.914465
SLC38A2	5.18668e-05	1.24488
NINJ2	3.89672e-05	25.6492
RAB9A	4.54314e-05	1.52863
ELOVL1	4.45497e-05	1.57745
SYNGR2	4.95027e-05	1.18571
DOCK11	5.03179e-05	1.56963
RABAC1	5.42428e-05	1.1067
TCP11L1	4.06759e-05	3.38035
PDIA4	4.94444e-05	1.86789
NDRG1	4.7375e-05	1.87899
SZRD1	5.09569e-05	1.31845
SNX3	5.48523e-05	1.03889
APLP2	4.4823e-05	2.6826
MAFF	4.66065e-05	1.9031
PSAP	6.01212e-05	0.930797
CKS2	4.65948e-05	2.71707
ISOC2	4.47542e-05	3.40572
PI4K2A	5.59669e-05	1.95173
ZBTB44	6.01212e-05	1.51232
TMEM258	6.34541e-05	0.990981
GOLGA2	5.09569e-05	1.82301
TMX4	6.24181e-05	1.23122
UPF3A	6.07432e-05	1.19828
SESN2	5.1279e-05	2.78072
RASAL3	7.08885e-05	1.12265
FNBP1	6.90015e-05	0.911218
UTRN	7.28242e-05	1.10624
OAS1	5.16015e-05	3.54774
SKAP1	7.33374e-05	0.953888
GFOD1	5.42428e-05	25.7138
TMEM173	6.57748e-05	1.38596
CHST7	5.65124e-05	2.45228
TPX2	5.73544e-05	25.5269
UVRAG	7.08074e-05	1.39257
TIGIT	5.93432e-05	25.6811
VAMP1	6.26265e-05	2.37619
RPS19BP1	7.49289e-05	1.14482
TAGLN2	8.28353e-05	0.85444
EDF1	8.68469e-05	0.848078
CHI3L2	6.28063e-05	25.5621
KRTCAP2	8.79711e-05	0.942102
PQLC3	7.27077e-05	1.92997
PRAF2	6.5193e-05	2.48952
YBX1	9.57396e-05	0.776926
WDR83OS	8.92713e-05	0.978363
BARD1	6.69382e-05	25.5523
SBNO2	7.2671e-05	2.06919
FAM89B	6.69382e-05	3.25549
NME1	7.00301e-05	25.5759
CARD8-AS1	7.10878e-05	25.6536
CD160	7.1192e-05	25.5549
YWHAZ	0.000106901	0.696823
TRAPPC1	9.15501e-05	1.1034
CABLES2	7.10313e-05	3.42099
LRRFIP1	0.000103285	0.922121
CEP164	8.07829e-05	2.06728
EIF2AK1	9.4441e-05	1.32001
ARHGAP9	0.0001085	1.07241
PARP1	9.86946e-05	1.58494
TMEM120A	8.90066e-05	1.93012
NAT1	8.40353e-05	25.4057
SRRM2	0.000121224	0.706518
PRKCH	0.000116615	0.888054
PDPR	9.0141e-05	2.20912
NUTM2B-AS1	0.000107254	1.34319
VAV1	9.52072e-05	1.64124
ATF3	9.08731e-05	25.444
MYO9B	0.000119492	1.09107
IL21R	0.000109096	1.46396
SRXN1	9.53517e-05	25.4381
EPSTI1	0.000107279	1.88722
CFLAR	0.000124161	1.07136
PUF60	0.000121111	1.18909
NAXE	0.000110713	1.31827
RNF135	9.7762e-05	25.5174
NCKAP1L	0.000122756	1.1805
ATG16L2	0.000111063	1.58029
SNX25	0.000100853	25.6186
TRAF4	0.000105527	2.36982
FAM96B	0.000124844	1.05324
FBXW7	0.000125884	1.32318
GNGT2	0.000104252	25.4646
SNX5	0.000123466	1.26958
SCD5	0.000104855	25.4862
AC004865.2	0.0001085	2.04184
TAF10	0.000142883	0.905214
UBR2	0.00013401	1.18782
RPS6KA1	0.000126982	1.34628
ORMDL3	0.00012628	1.2562
DVL3	0.000116615	2.35564
ESYT1	0.000126607	1.43146
DAPK2	0.000111063	25.5995
B4GALT5	0.000107279	3.46994
ARF3	0.000118311	1.75059
SH3RF2	0.000114062	25.7431
UBALD2	0.000152797	0.801285
RABIF	0.000130884	1.60953
NBPF10	0.000122001	2.21906
CCDC9	0.000121224	2.24202
SLC1A5	0.000123399	25.6952
SNRNP25	0.000123232	2.668
ACSL5	0.000132805	2.01667
LRP10	0.000149056	1.32473
ECI1	0.000123262	2.47649
AFDN	0.000122733	2.80774
HIST1H3H	0.000126982	25.6473
SDHAF1	0.000124844	3.32778
2021-09-09	0.000176713	0.757096
HTRA2	0.000135218	2.1761
ATP5F1E	0.00018676	0.734438
GNB1	0.000167369	1.02163
CD47	0.000177107	0.910181
AC005332.5	0.000143584	2.03293
PNKD	0.000153665	1.61827
MANEA	0.000138265	25.3235
CCDC126	0.000138298	25.3706
ARMH3	0.000150537	1.79725
CTBP1	0.000175833	1.05035
LINC01871	0.000164322	1.76779
TIMD4	0.000143033	25.4491
DCTN1	0.000161901	1.53787
PAFAH2	0.000153665	2.30203
KDM2B	0.000171981	1.65693
C1orf61	0.000148747	25.4403
BBS7	0.00014465	3.33651
VAMP8	0.000181919	1.02018
RRM2	0.000149743	25.6273
CBX8	0.000150854	25.4213
ISOC1	0.000148359	2.76986
DGAT1	0.000164322	1.97112
FAM160B1	0.000183506	1.33704
UQCR10	0.000194585	0.901243
APC	0.000166287	1.89671
TOP2A	0.000156716	25.6752
EBP	0.000178557	1.48853
ACAA1	0.000184106	1.42188
RPUSD1	0.000163019	2.04681
HLA-DMB	0.000161183	25.3787
ARHGAP4	0.000206521	0.925798
SEC11A	0.000201266	1.05538
TMEM63B	0.000168589	25.4456
PHB	0.000194585	1.40183
PLA2G6	0.000167369	3.34625
TPM1	0.000174003	25.6705
SMC3	0.000215497	1.16569
LRRC8A	0.000207217	1.56309
HNRNPA3	0.000242162	0.772653
SIGIRR	0.000229126	0.960126
MT-CO1	0.000264484	0.443954
PPP6R1	0.000227061	1.01135
DUSP23	0.000194585	2.00956
VDAC1	0.000222272	1.19308
CD58	0.000201266	2.29318
ADD1	0.000230476	1.03529
DPP9	0.000219441	1.37388
ARIH2	0.000240706	0.948648
BTN3A3	0.000215497	1.48055
PRR13	0.000242875	0.833319
ZGPAT	0.000215732	1.62943
PPP5C	0.000214807	1.70051
TRIR	0.000265899	0.741757
MRGBP	0.000231356	1.98718
MLF2	0.000258989	0.974758
TBK1	0.000236575	1.86402
EZH2	0.000229694	2.15374
AC068389.4	0.000218882	25.2406
PLEKHB2	0.000250534	1.4855
BLOC1S1	0.000241513	1.81172
UCK2	0.000220369	25.3185
MYD88	0.000247354	1.36273
FAM98C	0.000249142	1.54184
LINC02084	0.000226744	25.3193
PRKX	0.000267171	1.18154
AL109955.1	0.000242875	1.75154
AZIN1	0.000263766	1.28316
HIST2H2AA4	0.000231645	25.2455
GOLPH3	0.000272098	1.19336
RBM22	0.000272669	1.28547
USP36	0.000297941	1.00141
RNF41	0.000241513	2.11172
MTPN	0.000278568	1.03063
SLC52A2	0.000255915	2.23991
PIN1	0.000283893	1.16351
SUSD1	0.000260103	2.0396
SPATS2L	0.00023436	3.37412
PTPN11	0.000267938	1.53837
SUMO3	0.000293572	1.05901
HIVEP3	0.000274457	1.88653
GAL3ST2	0.000263339	2.1161
IDS	0.000324727	0.87808
TRIM5	0.000254668	25.3157
TWF1	0.000296444	1.16201
PARP2	0.000252363	3.24214
PEF1	0.000287734	1.56501
VPS16	0.00027647	1.85432
HIST1H1C	0.000300262	1.29754
LSM1	0.000297166	1.2226
P2RX7	0.00026395	25.4072
COX5B	0.000334573	0.735022
UBE2M	0.00030981	1.13066
MAP1S	0.000273106	2.55047
BAG4	0.000288002	1.67128
TRIP4	0.000264829	3.24618
TRIB3	0.000276838	25.3027
TSR3	0.000309013	1.46423
KSR1	0.000277884	25.3673
SH3BGRL	0.000337142	0.860434
DAZAP2	0.000371128	0.685495
CAST	0.000361271	1.0283
TPRN	0.000283275	25.3442
NCOA7	0.000322421	1.31702
RASSF4	0.000287745	25.418
SLC16A1	0.000292172	2.52166
APOBEC3D	0.000291627	25.3147
TXNDC16	0.000293699	25.5597
HS1BP3	0.000297833	3.005
PABPN1	0.000374707	0.780077
ACTR2	0.000377868	0.924024
IL27RA	0.000334694	1.59328
TRGV9	0.000307555	25.4962
ENG	0.000300791	3.28441
HMG20B	0.000341032	1.58835
UBQLN4	0.000308075	3.16451
CCDC61	0.00031498	25.4075
UBA6	0.000355629	1.60069
NDUFS6	0.000368899	1.09541
HERPUD2	0.00038207	0.993819
PDCL3	0.000362394	1.29527
C19orf47	0.000321081	25.5065
RRN3	0.00035536	1.39224
SELENOW	0.000385966	0.928228
RELB	0.000370613	1.24264
THAP3	0.000324197	3.23346
VMA21	0.000355629	1.54615
AP2M1	0.000413487	0.950465
DDX60	0.000339276	2.31399
RETSAT	0.000338381	25.3656
LYPLA2	0.000371128	1.59565
CACNA2D2	0.000356147	2.2949
MDH2	0.000434974	0.853336
MLLT11	0.00035738	25.3995
SLC25A25	0.000381218	1.83619
ANP32A	0.00042771	1.00315
KCTD20	0.000390464	1.54464
DDN-AS1	0.00036742	25.1752
CCRL2	0.000369417	25.189
DNAJB11	0.000426694	1.44943
TNFSF9	0.000364748	3.15293
ZAP70	0.000459994	0.719706
LPXN	0.00044691	1.15423
DAPK3	0.000376124	2.56726
PELI2	0.000367619	3.27861
NARF	0.00042229	1.22425
KIR3DL2	0.000377868	25.7642
CKAP2	0.000420273	1.53424
TRGV8	0.000380538	25.1978
TMEM183A	0.000438161	1.11865
APOL6	0.000472248	1.15549
HIST2H2AC	0.000400846	2.09109
CCDC82	0.000449372	1.50818
GGA2	0.000442096	1.45893
FKBP2	0.000420009	1.83162
MFSD10	0.000454706	1.2086
XYLT1	0.000394783	2.60231
ANKMY2	0.000394044	2.65863
UBE2A	0.000470827	1.30745
ZFP57	0.000405123	25.3351
SFT2D1	0.000429694	1.8075
SKP2	0.000409932	25.281
ING3	0.000459464	1.20421
CANT1	0.000444587	1.93581
OPTN	0.000496772	1.04462
SH2B3	0.000449781	1.734
CANX	0.000491059	1.01946
UBALD1	0.000420009	3.18737
TMF1	0.000523586	0.943354
RAPGEF2	0.000449302	1.91077
IKBKG	0.000478692	1.56921
AMMECR1L	0.000426189	3.24002
HIGD2A	0.000538567	0.744334
TYMP	0.000464682	1.8811
SELENOT	0.000530387	0.952461
ESCO1	0.000507937	1.12759
PTPRA	0.000514908	1.09187
HELZ2	0.000441664	2.62441
CD27	0.00053408	1.01134
MRPL28	0.000516217	1.41853
MED26	0.000461428	2.37351
HIRA	0.000516968	1.73667
TMA7	0.000611615	0.650104
DIP2A	0.000564056	1.0159
RABGGTA	0.00053612	1.64747
LAP3	0.000538567	1.29016
PRR5L	0.000487038	3.36254
GBP2	0.000589157	1.16197
SEC24D	0.000535711	2.25719
GEMIN7	0.000518835	2.07152
CYTH4	0.000579725	1.37589
HRAS	0.000531824	2.27133
EVL	0.000664509	0.61893
TMEM206	0.000521691	2.68569
VAMP5	0.000611615	1.03661
PREP	0.000585261	1.53751
MCRS1	0.000605333	1.33732
AP1S1	0.000544646	2.22496
PANX1	0.000538567	2.3157
BAG6	0.000605384	1.34348
HNRNPR	0.000643778	0.924961
CD2BP2	0.000622261	1.40217
ATP5F1A	0.000655525	0.846828
SCYL2	0.000608803	1.67743
ACYP1	0.000564056	2.11233
GMIP	0.00063019	1.37118
TRIM59	0.000582124	2.51117
SCRN2	0.000650606	1.58023
SNAPC4	0.000587911	25.4228
TSPAN5	0.000594764	2.50311
TPP1	0.000656944	1.27219
CENPU	0.000599464	25.3252
CHMP2A	0.00065243	1.30794
PLA2G16	0.000644891	2.26519
CD70	0.000613535	25.1591
DPY19L1	0.000613535	25.3906
IL15RA	0.000611615	3.13438
MPG	0.000694073	1.23182
TBPL1	0.000700841	1.36408
PEAK1	0.000625635	2.57777
METTL2A	0.000635599	25.1309
CD7	0.000775864	0.722459
CLIP1	0.000739622	1.51105
ATP5IF1	0.000777737	0.770273
GPAA1	0.000734741	1.23657
FAM120A	0.000738327	1.14097
TMEM102	0.000659179	25.1797
HDGFL2	0.000682375	2.00832
CACYBP	0.000783911	0.986479
IL10RA	0.000784186	0.966378
TNFSF10	0.000687516	2.07761
KLF13	0.000830008	0.736194
SEMA4B	0.000691054	25.1097
ETV3	0.000739622	1.49061
CEP131	0.000697494	25.1959
UNC13D	0.000751386	1.44046
CTSB	0.00073757	2.2041
TRAC	0.000782182	1.28707
RGS16	0.000713787	25.3871
CISD3	0.000786665	1.64454
CYCS	0.000851425	0.901536
NOP14-AS1	0.000735859	2.4905
CSRNP1	0.000838803	1.08532
CCL4L2	0.000733628	25.2581
ABHD17C	0.000735068	25.2194
C17orf58	0.000735317	25.1852
EXOSC4	0.000724229	3.21245
KNL1	0.00074068	25.2067
SPOPL	0.000786645	2.39356
FAM102B	0.000814916	1.59081
ACADVL	0.000880189	0.98889
DPP3	0.000790471	2.00237
GTPBP1	0.000859991	1.52721
SLC35B1	0.000850039	1.48486
DPY19L3	0.000775864	25.1393
VSIR	0.000913243	0.856713
KCTD6	0.000780289	25.2121
ALDOA	0.000950665	0.786306
STK17B	0.000994329	0.678965
SRM	0.000909123	1.09748
RAB2A	0.000946743	0.872657
DCPS	0.000885069	1.76007
NDUFB4	0.000964989	0.860646
NCOA6	0.00086325	1.77338
SURF4	0.000962349	1.15089
COMT	0.000926574	1.70211
GLG1	0.00102116	0.832763
YES1	0.000954356	1.22233
FOSB	0.000926574	1.47817
SAR1A	0.000971593	1.29469
MYO18A	0.000887126	2.47307
NPTN	0.000958058	1.73849
UBN1	0.00101232	1.03915
WNK1	0.00105648	0.968428
S100B	0.00101192	1.03897
ARHGAP18	0.000909339	2.55226
RAP2B	0.0010351	1.26832
TACC1	0.00107706	0.987468
P2RY8	0.0011205	0.682771
SPINDOC	0.000926574	2.95806
GDE1	0.00105648	1.37718
SLC2A1	0.00104949	1.67427
ZNF335	0.00109703	1.31367
PSMD11	0.00108998	1.33474
CYBC1	0.00106964	1.37148
TUBA1B	0.0011421	0.979203
TRGV10	0.00109811	1.52764
ATP5MC3	0.00118008	0.726011
C6orf106	0.00109134	1.46058
KEAP1	0.00104949	2.78998
FAM118B	0.0010351	25.0254
ALKBH4	0.00104048	2.45597
MZT2B	0.00120109	0.732152
SLC25A1	0.00111137	1.50305
NSD2	0.00113309	1.69447
DENND1B	0.00112662	1.42621
SLC20A1	0.00116085	1.13662
GSR	0.00111144	1.95087
NDUFA2	0.00117402	0.843804
E2F3	0.00110616	2.17225
HSBP1	0.00110991	1.71155
CASTOR2	0.00111144	1.93947
EXTL3	0.00108387	25.1042
KIF20B	0.00120291	1.40196
PNPLA8	0.00123935	1.1458
CCDC186	0.00128324	1.23522
TYW1B	0.00112314	25.0938
VBP1	0.00118604	1.72498
FRG1	0.00125862	1.11133
FASTKD3	0.00111539	3.13308
DOPEY2	0.0011292	2.49826
WDR76	0.00115037	25.2033
FAM49A	0.00116201	25.1214
CCT5	0.00130062	1.40949
DHRS1	0.00129887	1.79438
RHOU	0.00118947	25.111
TIGAR	0.00127524	1.34529
ITGB2-AS1	0.00133323	1.3469
DUSP6	0.00122384	25.2048
ASL	0.00124099	2.40625
TPM4	0.00136777	1.24614
KCNN4	0.00123766	25.1132
EEF1A2	0.0012589	25.1144
SLC35B2	0.00124563	3.03884
ATP5F1D	0.0015169	0.704909
PDZD4	0.00132357	25.1468
R3HCC1	0.00144264	1.49701
RAB4A	0.0015125	1.217
MYL6B	0.00137703	2.15146
FAM78A	0.0014123	1.95949
SH3BP1	0.00155094	1.09141
ABHD4	0.00136608	3.06304
RAB18	0.0015891	0.969943
UQCRQ	0.0015916	0.84104
YAF2	0.00156227	1.38103
COPS9	0.00162189	0.866878
MAPK11	0.00142683	25.0732
COMMD4	0.00151837	1.79417
SEC23B	0.00152663	1.59904
PTPN4	0.00164325	1.00005
CIITA	0.00144716	25.4785
LRRC42	0.00145852	2.85046
DDX5	0.00173843	0.447693
HNRNPUL1	0.00169409	0.75156
UCK1	0.0015075	1.93686
TCF25	0.0017161	0.765984
ABHD13	0.00160855	1.40974
ZC3H11B	0.00148369	24.8379
STK40	0.00154125	1.91423
AC037459.3	0.00149412	24.9224
CD72	0.00149922	25.2017
ZFPL1	0.00162085	1.7745
MSANTD3	0.0015386	2.17026
NDUFA9	0.00165175	1.46264
NDUFS8	0.00171539	0.928336
BIN1	0.00175863	0.810346
BCL3	0.00165175	1.22046
INTS11	0.00169892	1.20292
MTA2	0.00163022	1.50643
ZSCAN21	0.00158009	24.8863
PSMD13	0.0017757	1.08641
GNL2	0.00168836	1.47037
TAX1BP1	0.00183425	0.772544
C22orf34	0.00157084	3.04708
GPS2	0.00176312	1.11918
BISPR	0.00167239	1.6237
GSTM4	0.00160855	24.9076
INTS4	0.00162085	2.88703
HCFC1R1	0.00170888	1.70069
SPHK1	0.00164202	24.9985
NLRX1	0.00164202	24.9489
UFD1	0.00185469	1.0999
COQ10B	0.00182882	1.03203
CSRP1	0.00173677	1.51372
DNLZ	0.00176312	1.33125
AMD1	0.00185962	1.02785
BCKDHA	0.00178444	1.3889
CTNNAL1	0.00170888	24.952
CDC37	0.00195575	0.749463
PKM	0.00195216	0.873996
NADSYN1	0.00192634	1.03836
ZFAND2B	0.00199343	1.17791
FBXO45	0.00178479	2.49806
ABCD1	0.00180282	25.0112
RAB22A	0.0020253	1.06875
ZFAND2A	0.00200506	1.1667
CLSTN3	0.00188595	1.94858
NAPRT	0.00188474	1.96939
ELOF1	0.00202168	1.35369
SLC17A5	0.00197114	1.47667
PARVB	0.00193319	24.8674
ASB6	0.00212851	1.45283
CDIPT	0.00214192	1.334
RPN1	0.00221757	0.892786
EXT2	0.00209877	2.23332
WDR47	0.00208415	2.07453
CORO1C	0.00204314	25.012
TCHP	0.00207923	1.93998
TAF11	0.0022893	1.13618
SDHC	0.00226732	1.10779
EVC2	0.00206943	24.9566
ACADS	0.00211605	1.90683
MAPK7	0.00207923	2.22189
BCOR	0.00209877	2.41056
APBB1IP	0.00240281	0.788277
CHD3	0.00242011	0.863338
ARMC5	0.00211199	3.19193
CDAN1	0.00213275	3.12752
RAE1	0.0023276	1.4344
TRGV3	0.00217229	2.20735
OSBPL3	0.00228045	1.68216
HAUS2	0.00238433	1.25372
EIF4EBP2	0.00235559	1.27741
TSTA3	0.00235874	1.22046
TINF2	0.00239326	1.19424
WSB2	0.00239326	1.75188
CD53	0.0025174	0.806285
NDUFA11	0.00242323	1.29938
CASP3	0.00239326	1.4432
ALDH9A1	0.00244765	1.33938
SH3BP2	0.00237092	1.54431
LAMP1	0.00255896	0.783163
ST6GALNAC6	0.00234542	2.04464
TNIP1	0.00254055	1.04054
ATP5F1C	0.00260498	0.789545
YY1AP1	0.00250082	1.30424
TRGV7	0.00233584	24.7859
CDC7	0.00234941	2.36169
CCL3	0.00236928	25.0607
SCYL3	0.00234356	3.04303
MAF	0.00239119	25.273
AC017083.2	0.00239726	24.7496
AC138969.1	0.00239797	25.0774
TRIM8	0.00258849	1.29818
UBXN1	0.00272752	0.689616
ARHGEF19	0.00241394	25.1222
A2M-AS1	0.00242035	25.3194
SS18L1	0.00243225	25.1273
POLR2H	0.00253296	1.63781
ATP5MF	0.00273961	0.784144
WDCP	0.00244765	24.766
GRN	0.00250044	2.06972
DHRS7B	0.00248124	24.823
GID4	0.00250044	24.7651
SUPT4H1	0.00273404	0.987025
CINP	0.00264647	1.28949
INTS13	0.00252369	2.37876
FANCL	0.00252418	24.9298
MAPK1	0.00280365	1.14371
FIS1	0.00288378	0.812145
DUSP1	0.00287751	0.724109
ITPKC	0.00259996	25.0779
RTF1	0.00295436	0.930138
PRRG4	0.00263586	24.7334
NEDD9	0.00281672	1.61079
PLEKHG3	0.00269579	2.73128
TBC1D10B	0.00268217	2.36946
XRCC5	0.00297927	0.853917
ETFA	0.00288481	1.17811
PLEKHA3	0.00288481	1.18013
RENBP	0.00273464	2.72688
GPR137B	0.00287342	1.72041
SLC15A4	0.00290235	1.53345
PCBD1	0.00279191	1.77939
MRPL48	0.00287416	1.83811
CNP	0.00275829	2.87583
RDH10	0.00275829	3.0405
H2AFX	0.00288481	1.72581
MRPL16	0.00296778	1.39645
DGCR6L	0.00301465	1.02854
SDE2	0.00306523	1.0575
NCL	0.00322533	0.583385
COA4	0.00284807	2.33895
RFNG	0.00291288	1.55868
PARP9	0.00305029	1.33981
LMNB2	0.00284807	24.9094
RIPK3	0.0028544	2.35647
SLC25A13	0.00285913	2.1157
AC011462.1	0.00285913	24.9238
PLEKHO1	0.00296274	1.37571
NOCT	0.0029043	2.06006
GNAS	0.00330291	0.550881
SNF8	0.00311478	1.17092
CDADC1	0.00303275	1.26264
ACAA2	0.00303275	1.6206
VIPR2	0.00288661	24.9259
DOCK2	0.00320108	1.00703
ARMCX6	0.00300481	1.43384
GALM	0.00296778	1.77593
PPP1R16B	0.00311478	1.19612
INPP1	0.00291666	25.2498
PARPBP	0.00291666	24.9068
TSPAN31	0.0029043	2.92867
SRA1	0.0031497	1.20194
NFAT5	0.00326708	1.12273
PTPN7	0.00327242	1.04607
CREM	0.0032811	0.920622
TTYH2	0.00306972	2.24817
LEMD3	0.00325741	0.983116
GLTP	0.00324195	1.09784
ABL1	0.00304996	1.91821
APOBR	0.00300481	2.87825
HOXB2	0.00302669	2.82474
TSC22D2	0.00325897	1.32881
SPAG7	0.00332058	1.21619
UFC1	0.00340064	0.77201
ZSWIM8	0.00324195	1.40202
PSMB2	0.00337535	1.00946
POLG	0.00338345	1.36216
ALOX5AP	0.00336146	1.21276
GON4L	0.00352303	1.05623
DPM3	0.00336985	1.30575
SNTA1	0.0032369	2.32196
CSNK1D	0.00357764	0.846499
CIB1	0.00357764	0.761606
MCM2	0.00324195	25.0269
ACBD5	0.00345595	1.52787
ZDHHC12	0.00339684	1.53233
PICALM	0.0034892	1.23409
CROCC	0.00325897	3.14735
DHX57	0.00338456	2.04611
ABCF1	0.00357764	1.2663
DRG2	0.0035215	1.25796
PDLIM2	0.00358218	1.35917
ATG3	0.00358431	1.19527
PHF11	0.00363733	1.048
EGR1	0.00335211	25.0519
NDUFAF5	0.00349868	1.52394
LRRC45	0.00338456	2.35992
APOA1	0.00340728	25.0025
THRAP3	0.00380991	0.79799
ZNF106	0.00370186	1.0466
NECAB3	0.00344913	24.951
ARHGAP1	0.00361093	1.30442
REC8	0.00368376	1.28972
SDCBP	0.00383974	0.79017
TRIM26	0.00371734	1.37305
CGAS	0.00363939	1.83176
M6PR	0.00382139	1.00928
IFFO1	0.00367129	1.62025
TRAV12-3	0.0035455	2.64786
TRAPPC2L	0.00383883	0.899357
FAM210A	0.00368376	2.25683
HSPA1A	0.00357956	2.85096
TWF2	0.00391988	0.971476
SLAMF6	0.0036915	1.71572
HAUS1	0.00370432	2.24263
SMARCC1	0.00395816	0.939196
TBCD	0.0038248	1.45932
LAMP2	0.00380941	1.39841
GOLIM4	0.0036915	24.956
CCZ1B	0.00367534	2.9323
BCLAF3	0.00371734	2.83427
TP53INP2	0.00388382	1.51679
BTG2	0.00416916	0.779181
SQLE	0.00373121	2.79489
MAGED2	0.00397061	1.28912
FTH1	0.00437146	0.541376
ZNF487	0.00381149	2.03725
MRPL47	0.00414443	1.02248
TMEM97	0.00379897	2.78363
ZNF34	0.00383242	2.29115
MRPS6	0.00416402	1.16915
WIPI1	0.00383019	24.7075
AC007448.3	0.00389612	24.7104
ADAM22	0.00389835	24.7122
SNX16	0.00393986	24.7819
PEPD	0.00421035	1.12939
MIEF2	0.00396036	24.6953
SRGAP2	0.0040552	2.02294
NCALD	0.00415589	1.98853
CHRNB1	0.00399526	24.6958
AL096865.1	0.00405684	24.684
TMUB2	0.00435587	1.48143
FHOD1	0.00414099	2.06171
ZBTB32	0.00411233	24.7736
MAP3K5	0.00445017	1.39588
PARP10	0.0044654	1.23736
TOGARAM2	0.00414904	24.6186
TMED2	0.00457589	0.781673
NR4A2	0.00472288	0.839544
TRPV2	0.00450122	1.37019
SMARCD2	0.00452534	1.19269
CHAF1B	0.00432961	24.6756
TBC1D20	0.00456694	1.28157
ARHGAP11A	0.00446362	2.22487
POLDIP3	0.00465275	1.30341
C4orf46	0.00436725	24.7029
TMEM147	0.0045697	1.32406
SNRPA	0.00474191	0.823501
ANO6	0.00455762	1.68304
INPP5D	0.00482649	0.826328
XPNPEP2	0.00441148	24.8942
TFDP1	0.00471858	1.22966
RITA1	0.00445377	2.05139
SRSF5	0.00496132	0.49984
NDUFV1	0.00489145	0.772945
ZNF668	0.00449442	2.31537
ERBB2	0.00449547	25.0903
EPN1	0.00487147	1.35327
ABR	0.00467677	1.67905
BTN3A2	0.00487244	0.899718
PHACTR2	0.00481266	1.52591
LRP8	0.00452067	2.85308
BTN3A1	0.00500581	0.938726
TTC16	0.0049766	1.54548
TMX1	0.00485502	1.20486
COMTD1	0.00471858	1.53255
PTTG1	0.00462239	2.0617
SETD3	0.00465275	1.87038
CCM2	0.00494226	0.974321
GFER	0.00477624	1.44602
BPTF	0.00516518	0.769481
CCP110	0.00465275	2.32983
NTAN1	0.00483598	1.36579
RNF126	0.00509058	0.745538
KAT2B	0.00489984	1.51112
AL118516.1	0.00496796	1.08983
FNDC3B	0.00496797	1.5246
TOM1	0.00500114	1.08101
STAT1	0.00516791	0.831988
RAP1GDS1	0.00509764	1.18062
NDUFB11	0.00526607	0.693558
MISP3	0.00480856	24.7881
BCL2L1	0.00483598	1.89091
ITCH	0.00516612	0.97509
TEPSIN	0.00499521	1.58613
PILRB	0.00504559	1.51361
GLRX3	0.0050546	1.41931
TMEM43	0.00499692	1.80933
FOCAD	0.00493923	2.69854
PARK7	0.00540949	0.758075
PGD	0.00514388	1.64696
CD83	0.0050546	1.98943
SYNM	0.00501335	24.7663
HMGN4	0.00537245	1.18814
CENPL	0.00507162	24.7484
ARAP1	0.00544662	1.42655
CHPF	0.00518229	2.34139
SEC61A1	0.00559486	1.01478
HEXB	0.00549996	1.35488
SNAPC2	0.00540328	1.80045
MXD1	0.00546919	1.3528
CARNS1	0.0053052	2.29974
CCDC18	0.0053488	2.85208
WAS	0.00595401	0.741525
BBS9	0.00541764	24.9464
TRBC1	0.00580853	0.958885
TUBA1C	0.00570626	1.41763
PKN3	0.00545899	24.7725
ICMT	0.00542365	2.85399
APOL2	0.00552114	1.8488
RASSF1	0.00595742	1.00297
DLG3	0.00555922	2.27881
USB1	0.0058782	1.3837
CKS1B	0.00558293	2.95817
TMEM8A	0.00608695	1.08041
RUSC1	0.00578973	2.29588
GLUL	0.00603485	1.65689
RNF7	0.00636	0.731413
SLAMF1	0.00578502	2.83633
STMP1	0.00628469	0.907039
PLK4	0.00590806	24.4572
ALAD	0.00589965	2.90441
NCK1-DT	0.00595742	24.5601
B4GALT4	0.00619936	1.54914
CNTRL	0.00640013	1.10159
PPP1R15B	0.00626214	1.29951
PCNT	0.00646339	1.16982
TRMT1L	0.00603042	24.5212
C8orf76	0.00636758	1.49855
MARK2	0.00649865	1.21564
ARHGEF6	0.00648617	1.08359
CD109	0.0060714	24.5836
TRBV28	0.00614246	2.04964
OSBPL11	0.00608678	24.4776
MLX	0.0064088	1.3998
MIR155HG	0.00612916	24.4803
TMEM179B	0.00655172	1.15679
PDCD2L	0.00614246	24.4612
DDA1	0.00659825	0.898538
PDAP1	0.00665539	0.959254
KDM5A	0.00680693	0.836427
MAP1LC3A	0.00636758	2.15691
MICAL2	0.00630167	24.8304
MYADM	0.00681295	0.921958
HGS	0.00681205	1.12562
PNKP	0.00684676	1.16559
MTG2	0.00643259	2.25002
PPM1D	0.0067157	1.21341
SCLY	0.00644403	24.5807
PAK4	0.00645696	24.5108
SREK1IP1	0.00684986	0.982691
HNRNPA1L2	0.00647235	24.6098
LTBP4	0.00681889	1.18818
EPS15L1	0.00680693	1.32548
EIF4E2	0.00696561	0.998988
PACSIN1	0.00651401	24.5422
SSX2IP	0.0067153	2.49021
MFSD5	0.00679807	1.38075
MSL2	0.00710305	0.927891
ITPA	0.00684676	1.27327
CDK5R1	0.0065923	24.572
POLR1B	0.00660717	2.25017
SERPINE1	0.00663378	24.598
EIF4A1	0.00721963	0.931793
ELP6	0.00709699	1.33153
MTMR12	0.00689612	1.75773
MTHFD1	0.00680693	1.78695
SYAP1	0.00728908	0.881521
KLRC1	0.0067322	24.9719
TOMM5	0.00733007	0.773444
FADS2	0.00681178	24.5965
RILP	0.00682721	24.6271
RFX3-AS1	0.00682878	24.5679
PLCXD2	0.00716355	2.0692
CPEB2	0.00715191	1.90441
UNC45A	0.00721211	1.47328
NDUFS5	0.0076881	0.596832
SRSF7	0.00780549	0.60191
AMFR	0.00745157	1.07381
SCAND1	0.00775823	0.679344
AC103702.2	0.00709034	24.7331
EPN2	0.00717401	24.6981
DDIT4-AS1	0.00711863	2.85246
SUGP2	0.00780549	1.04751
MRPL43	0.00786014	0.938942
EDARADD	0.00747352	24.6399
HDAC6	0.00751768	2.23962
NPEPPS	0.00810717	1.03879
OGDH	0.0079385	1.08376
LILRB1	0.00754039	24.6754
IAH1	0.00817091	1.243
TMEM121	0.00762261	24.665
IST1	0.00813046	0.99247
PRR14	0.00791566	1.33138
RTF2	0.00828875	0.994234
PI4K2B	0.0079693	2.14539
RWDD1	0.00839902	0.696092
PTGER4	0.00845384	0.723469
NELFE	0.00813669	1.12558
ZNF700	0.00771829	2.7705
REEP4	0.00796241	1.77537
HIST1H1E	0.00830786	0.909276
EMC3	0.00839313	0.914272
IRF8	0.00795078	2.57018
ZNF142	0.00806513	2.14766
NPTX2	0.00791566	25.1454
ZNF282	0.0079693	2.18492
ANAPC11	0.00852416	1.01178
HLA-DMA	0.00844385	1.7003
TRPC4AP	0.00859507	0.933215
RASSF5	0.00869237	0.754288
TMBIM6	0.00886237	0.683923
ZNF79	0.00836834	1.94718
HIST1H2AM	0.00825633	2.61971
TBC1D22B	0.00830541	1.98522
TMEM181	0.0088953	1.27222
U2AF1L4	0.00881171	1.06457
IFIH1	0.00832577	2.22577
AC245060.5	0.00832577	24.7289
DROSHA	0.00835939	2.22175
TOR1A	0.00873824	1.47658
ARMC2	0.00852288	2.18627
NHSL2	0.00844385	25.1454
CREB3	0.0085241	1.95932
MRPL51	0.00881171	1.44662
CAB39	0.00901079	1.08273
TRAM2	0.00856203	2.76685
EMC7	0.00921091	0.870775
KCTD17	0.0089301	1.58478
POLR2I	0.0092792	0.955032
CDC42	0.0095642	0.56687
USP18	0.00880838	2.22523
ANAPC15	0.00927242	1.01282
APEH	0.00923178	1.2093
RPL22L1	0.00957612	0.753519
NINJ1	0.00945657	1.01044
HEATR9	0.0089668	24.7473
BRI3BP	0.00902075	2.21529
STK11IP	0.00899867	2.27977
DHRS7	0.00961599	0.827133
IFRD1	0.00961248	1.00476
GDPD5	0.00921905	2.17041
AGPAT1	0.00937213	1.62437
ZDHHC18	0.0095642	1.12608
CAPS	0.00910634	24.8764
ZDHHC7	0.00968855	1.08485
SLCO4C1	0.00908334	2.91612
SGTA	0.00954353	1.30956
DCAF13	0.00959314	1.62303
PTK2B	0.00994014	1.02874
SH3BP5	0.00984997	1.15646
TMEM189	0.00958224	1.60224
MICB	0.00990065	1.4229
STX4	0.00992576	1.38562
RALB	0.00958123	24.464
AC243829.4	0.00963673	24.455
HECTD3	0.00999874	1.74248
RBBP4	0.0104598	0.782651
NEU1	0.0102527	1.77294
GLMP	0.0101126	1.47861
NLRC5	0.0106089	0.736754
EIF3A	0.0106182	0.674909
EIF2B1	0.0102756	1.13204
AC090152.1	0.0099447	24.3875
PDLIM5	0.0104107	1.98691
PCYT1A	0.0102527	1.25917
GNA13	0.010724	0.857293
ZNF473	0.0100039	2.66304
ANKRD9	0.0100275	24.8903
DNAJC8	0.0107263	0.788286
ELOVL6	0.0100604	24.9045
MAP4	0.0106214	1.02293
CEP57L1	0.0100955	24.4303
AC004585.1	0.0101126	24.4518
HIST1H2AB	0.0101359	24.4391
SSR2	0.0110043	0.549026
HIP1	0.0102164	24.591
COMMD1	0.0107353	1.16645
KIAA0930	0.0103504	1.89509
TRANK1	0.0107959	1.10229
COPRS	0.0102297	2.67488
ACSF3	0.0107604	1.21452
PPIP5K1	0.0103871	24.4378
PDE1B	0.0104125	24.5342
SNRPC	0.011058	0.720539
CENPM	0.0104335	24.9732
STUB1	0.0111171	0.790628
B4GAT1	0.0104447	24.4369
PSMB1	0.0112372	0.616057
IDH1	0.0105592	24.5296
JAG1	0.0105764	24.4698
FAAP100	0.010724	1.89176
GABARAPL2	0.011306	0.810321
VTI1A	0.0113427	0.972708
CPSF1	0.0112014	1.07669
ATXN2	0.0109895	1.49892
HLA-F	0.0115178	0.602658
CKB	0.010724	24.4394
NSF	0.0112257	0.990382
CASTOR3	0.010724	2.69745
GCNT2	0.0107655	24.4709
SRGAP2B	0.0107738	24.5913
RHEB	0.0114519	0.998068
CCDC6	0.0112925	1.53931
AJM1	0.0109118	2.57079
ARL4D	0.0109947	2.14697
JTB	0.0117363	0.6327
EMC10	0.0115877	0.828691
GRK2	0.0118735	0.687993
AK2	0.0115791	1.32799
DDX6	0.0121515	0.556956
CASC4	0.0116949	1.11526
CLCF1	0.0112655	24.5099
TSG101	0.011708	1.38596
PIK3R5	0.0120725	0.829213
EXO5	0.0113148	24.5197
ST8SIA6	0.0113148	24.6047
ACTR5	0.0115877	1.81767
ZBTB2	0.0118412	1.5897
NAPB	0.0113767	2.68247
FKBP4	0.0115877	2.09421
CALHM2	0.0115178	2.17016
AL139393.2	0.0115178	24.5048
NUTM2A-AS1	0.0120178	1.02287
GUSB	0.0121508	1.06192
TMEM127	0.0119112	1.33877
TMEM19	0.0117204	1.90581
MPV17	0.0121103	1.34319
RABEP2	0.0120921	1.2393
EPS15	0.0125109	1.04355
FAM96A	0.012264	1.04802
FKBP15	0.0120549	2.06819
HIST1H2BD	0.0119057	24.523
GPR146	0.0118988	2.6974
IFITM3	0.012264	1.42342
CMIP	0.01267	1.05747
RRP36	0.0128267	1.12345
ATRX	0.0131851	0.696331
SAP30BP	0.0131044	0.79698
RASSF2	0.0126165	2.44792
FHL3	0.0124853	2.15099
JAK2	0.0131476	1.27277
STIM1	0.0131105	0.908231
BID	0.0129542	1.20676
GALNT10	0.0130309	1.26813
C3orf14	0.0125109	24.4973
RABL6	0.0132892	0.893558
DDIT3	0.0132892	0.794395
TMEM184B	0.0126678	1.90349
CD164	0.0135252	0.771591
PAQR4	0.0126476	24.4715
AC005261.1	0.0126596	2.19607
ADCY9	0.0126923	24.7147
ERAP1	0.0134626	1.02939
RNF40	0.0133709	1.39838
GIPC1	0.0131933	1.38247
GALNT7	0.01288	2.60966
KCNK6	0.0128267	2.85659
UBE2D1	0.0133415	1.44516
ARNTL	0.0135769	0.992339
UQCRC2	0.013869	0.789918
RTL8C	0.013258	1.58488
TANK	0.0137097	1.04937
MRPL41	0.0139488	0.737999
RYR1	0.0131465	24.6759
ZNF865	0.0135013	2.03584
SLC38A10	0.0136927	1.30356
AC245297.3	0.0135466	2.07787
KLHDC3	0.0140442	1.31137
[truncated: 11,378 more rows]

## Sheet: GO Batch II - UP
Gene Ontology analysis of differentially expressed genes (n=2145) that were upregulated in TTD-speific CD8 T cells compared to naïve CD8 T cells
Category	Term	Count	%	PValue	Genes	List Total	Pop Hits	Pop Total	Fold Enrichment	Bonferroni	Benjamini	FDR
GOTERM_BP_DIRECT	GO:0050852~T cell receptor signaling pathway	47	2.28377	2.05555e-11	7321, 5144, 5685, 3123, 3265, 3122, 28755, 5717, 3119, 5719, 3458, 3117, 3115, 10616, 3113, 5698, 7316, 5699, 5336, 26191, 5714, 915, 27040, 5715, 917, 5690, 5295, 5691, 5594, 5694, 5696, 7314, 5795, 163486, 9473, 5707, 1445, 2534, 3127, 23198, 54923, 5720, 5687, 8517, 5721, 5688, 5704	1832	148	16792	2.9108	1.00989e-07	1.00989e-07	9.94887e-08
GOTERM_BP_DIRECT	GO:0060333~interferon-gamma-mediated signaling pathway	28	1.36054	2.08981e-09	3662, 3123, 3122, 81603, 3119, 3459, 3717, 3458, 3117, 3115, 3113, 4502, 3659, 4261, 3394, 4938, 2634, 3107, 4939, 3106, 3105, 3127, 567, 8638, 3665, 7726, 85363, 7706	1832	71	16792	3.61474	1.02672e-05	5.13361e-06	5.05733e-06
GOTERM_BP_DIRECT	GO:0006928~movement of cell or subcellular component	30	1.45773	1.33337e-08	6351, 10092, 10095, 7168, 10094, 3683, 396, 3717, 3458, 832, 51148, 976, 51225, 7414, 71, 10298, 5879, 11151, 4046, 10383, 7170, 7171, 7094, 382, 7295, 2833, 10109, 267, 4478, 60	1832	86	16792	3.19742	6.55063e-05	2.18362e-05	2.15117e-05
GOTERM_BP_DIRECT	GO:0006521~regulation of cellular amino acid metabolic process	22	1.069	2.46209e-08	5690, 5691, 5694, 5696, 5685, 4947, 5717, 5707, 5719, 51582, 23198, 5698, 5687, 5720, 5699, 5688, 5721, 4953, 5714, 5704, 5715, 4946	1832	51	16792	3.95393	0.000120955	3.02406e-05	2.97913e-05
GOTERM_BP_DIRECT	GO:0038061~NIK/NF-kappaB signaling	25	1.21477	4.50318e-08	5685, 9040, 5717, 5719, 5698, 7316, 5699, 5714, 5715, 5690, 5691, 5694, 5696, 7314, 5971, 5531, 5707, 23198, 5720, 5687, 5721, 5688, 11035, 5966, 5704	1832	66	16792	3.47195	0.000221217	4.15504e-05	4.0933e-05
GOTERM_BP_DIRECT	GO:0006914~autophagy	38	1.84645	5.07434e-08	9146, 22933, 25, 10193, 9842, 55062, 55201, 81876, 410, 56893, 57103, 27243, 81631, 128866, 4864, 11267, 10133, 26191, 155382, 11152, 8027, 79065, 79142, 23710, 7251, 3428, 83667, 23192, 79720, 23130, 3146, 9528, 7942, 1509, 84971, 7405, 10287, 85363	1832	133	16792	2.61884	0.000249271	4.15504e-05	4.0933e-05
GOTERM_BP_DIRECT	GO:0031145~anaphase-promoting complex-dependent catabolic process	27	1.31195	1.29662e-07	7321, 25906, 5685, 10393, 5717, 5719, 5698, 7316, 6502, 5699, 5714, 5715, 5690, 51529, 5691, 9232, 5694, 5696, 7314, 27338, 5707, 23198, 5720, 5687, 5721, 5688, 5704	1832	79	16792	3.13266	0.000636826	9.10041e-05	8.9652e-05
GOTERM_BP_DIRECT	GO:0060071~Wnt signaling pathway, planar cell polarity pathway	29	1.40914	2.7707e-07	5685, 128272, 5717, 5719, 1952, 5698, 7316, 5699, 5216, 5714, 5879, 1857, 5715, 5690, 5691, 5694, 5696, 7314, 1175, 81839, 5707, 387, 23198, 5720, 5687, 5721, 5688, 409, 5704	1832	92	16792	2.88926	0.00136032	0.000170155	0.000167627
GOTERM_BP_DIRECT	GO:0050776~regulation of immune response	44	2.138	3.60632e-07	22914, 3683, 4277, 28755, 28815, 84888, 57823, 10859, 975, 3676, 10870, 11126, 915, 3812, 3659, 917, 4088, 9437, 9976, 4068, 3695, 163486, 114836, 2280, 3804, 3903, 3904, 3107, 3106, 3105, 2214, 2213, 567, 3665, 604, 3688, 3820, 925, 3689, 3821, 8519, 84174, 3824, 11314	1832	178	16792	2.26574	0.00177022	0.000181939	0.000179236
GOTERM_BP_DIRECT	GO:0002479~antigen processing and presentation of exogenous peptide antigen via MHC class I, TAP-dependent	23	1.11759	3.70321e-07	5690, 5691, 5694, 5696, 5685, 5717, 5707, 1535, 3107, 5719, 3106, 3105, 567, 23198, 5698, 5687, 5720, 5699, 5688, 5721, 5714, 5704, 5715	1832	63	16792	3.3463	0.00181773	0.000181939	0.000179236
GOTERM_BP_DIRECT	GO:0036498~IRE1-mediated unfolded protein response	22	1.069	4.71051e-07	2081, 9114, 10130, 3068, 116138, 29927, 7094, 55062, 10525, 55033, 2137, 1200, 84447, 118, 5611, 439, 1639, 5526, 10952, 3309, 51726, 10897	1832	59	16792	3.41781	0.0023116	0.000210388	0.000207262
GOTERM_BP_DIRECT	GO:0019882~antigen processing and presentation	21	1.02041	5.91843e-07	5696, 11021, 5971, 4277, 5873, 3123, 3122, 3109, 3119, 3107, 3106, 3458, 3117, 3105, 972, 3127, 3115, 1520, 3113, 5867, 925	1832	55	16792	3.49972	0.0029035	0.00024231	0.00023871
GOTERM_BP_DIRECT	GO:0002474~antigen processing and presentation of peptide antigen via MHC class I	15	0.728863	8.54889e-07	6890, 6892, 6891, 9871, 3119, 3107, 10802, 3106, 3105, 567, 821, 811, 51752, 10134, 2923	1832	30	16792	4.58297	0.00419126	0.000273465	0.000269402
GOTERM_BP_DIRECT	GO:0042110~T cell activation	19	0.923226	8.89726e-07	5294, 4088, 5530, 3662, 23303, 2280, 100, 2534, 841, 84941, 1650, 8934, 914, 925, 4734, 27040, 197358, 84174, 917	1832	47	16792	3.70538	0.00436168	0.000273465	0.000269402
GOTERM_BP_DIRECT	GO:0051437~positive regulation of ubiquitin-protein ligase activity involved in regulation of mitotic cell cycle transition	25	1.21477	9.20032e-07	7321, 25906, 5685, 10393, 5717, 26271, 5719, 5698, 7316, 5699, 5714, 5715, 5690, 51529, 5691, 5694, 5696, 7314, 5707, 23198, 5720, 5687, 5721, 5688, 5704	1832	76	16792	3.01511	0.00450992	0.000273465	0.000269402
GOTERM_BP_DIRECT	GO:0051436~negative regulation of ubiquitin-protein ligase activity involved in mitotic cell cycle	24	1.16618	9.33978e-07	5690, 51529, 5691, 7321, 5694, 25906, 5696, 7314, 5685, 10393, 5717, 5707, 26271, 5719, 5698, 7316, 5687, 5720, 5699, 5688, 5721, 5714, 5704, 5715	1832	71	16792	3.09835	0.00457812	0.000273465	0.000269402
GOTERM_BP_DIRECT	GO:0000209~protein polyubiquitination	44	2.138	9.46246e-07	9520, 7321, 10193, 5685, 127544, 23623, 23304, 5717, 5719, 27246, 10616, 997, 5698, 7316, 6502, 5699, 10013, 5714, 7319, 5715, 26270, 5690, 5691, 7332, 5694, 5696, 7314, 25897, 55294, 1029, 5707, 64718, 267, 26001, 57674, 115992, 23198, 51255, 5720, 5687, 5721, 5688, 868, 5704	1832	184	16792	2.19185	0.00463812	0.000273465	0.000269402
GOTERM_BP_DIRECT	GO:0031295~T cell costimulation	25	1.21477	1.55524e-06	5781, 6693, 22914, 3123, 3122, 28755, 3119, 3117, 3115, 3113, 915, 5879, 917, 3956, 5295, 5133, 4067, 1493, 1326, 1445, 2534, 3127, 7525, 207, 7409	1832	78	16792	2.9378	0.00761178	0.000424494	0.000418186
GOTERM_BP_DIRECT	GO:0090200~positive regulation of release of cytochrome c from mitochondria	14	0.680272	2.27766e-06	8398, 8743, 5366, 29108, 581, 572, 10018, 27141, 27113, 578, 637, 90427, 10105, 10962	1832	28	16792	4.58297	0.0111278	0.000588955	0.000580204
GOTERM_BP_DIRECT	GO:0043488~regulation of mRNA stability	29	1.40914	3.41523e-06	5685, 57060, 23589, 9261, 5717, 5719, 54512, 5698, 7316, 5699, 7538, 5714, 5715, 5690, 5691, 5694, 5696, 7314, 8125, 5707, 79882, 3303, 23198, 5720, 5687, 207, 5721, 5688, 5704	1832	103	16792	2.5807	0.0166391	0.000838951	0.000826485
GOTERM_BP_DIRECT	GO:0007159~leukocyte cell-cell adhesion	13	0.631681	3.63284e-06	7264, 7430, 6352, 3683, 6093, 83706, 10318, 51148, 4478, 3676, 3688, 3689, 3678	1832	25	16792	4.76629	0.0176898	0.000849912	0.000837283
GOTERM_BP_DIRECT	GO:0002223~stimulatory C-type lectin receptor signaling pathway	29	1.40914	5.12984e-06	7321, 22914, 5685, 3265, 5717, 5719, 5698, 7316, 5699, 5336, 5714, 5715, 5690, 5691, 5694, 4067, 5696, 7314, 5971, 5707, 2534, 23198, 5720, 5687, 5566, 8517, 5721, 5688, 5704	1832	105	16792	2.53155	0.024888	0.00114559	0.00112856
GOTERM_BP_DIRECT	GO:0051607~defense response to virus	39	1.89504	5.742e-06	5366, 164668, 29108, 55421, 10417, 3458, 10859, 54512, 55601, 80149, 5611, 9636, 5359, 10410, 3659, 5551, 163702, 10581, 340061, 1130, 54541, 3428, 2635, 4938, 29110, 4939, 27350, 60489, 3588, 140564, 201294, 171568, 8638, 3687, 925, 85363, 3669, 8519, 7706	1832	165	16792	2.16649	0.0278163	0.00122654	0.00120832
GOTERM_BP_DIRECT	GO:0000165~MAPK cascade	54	2.62391	6.13846e-06	6352, 3561, 3560, 7040, 9261, 3717, 6709, 7316, 5698, 6348, 5699, 8844, 5536, 27040, 4209, 5594, 5598, 64926, 5707, 369, 5786, 801, 4217, 5704, 5685, 3265, 28956, 5717, 5719, 23064, 1234, 7538, 51347, 5714, 5715, 5690, 5691, 5694, 7314, 5696, 2185, 2064, 9693, 2534, 23198, 5687, 5720, 5688, 5721, 5600, 1848, 1847, 5605, 5606	1832	262	16792	1.88916	0.0297081	0.00122665	0.00120843
GOTERM_BP_DIRECT	GO:0051603~proteolysis involved in cellular protein catabolic process	18	0.874636	6.24187e-06	5690, 5691, 5694, 5696, 5685, 3001, 1075, 1521, 841, 1520, 5698, 5687, 5699, 5611, 5688, 824, 1508, 3309	1832	48	16792	3.43723	0.0302009	0.00122665	0.00120843
GOTERM_BP_DIRECT	GO:0033209~tumor necrosis factor-mediated signaling pathway	31	1.50632	6.85392e-06	128178, 5685, 29108, 5717, 3717, 970, 5719, 356, 5698, 7316, 5699, 5714, 5715, 939, 5690, 5691, 7133, 9530, 5694, 5696, 7314, 2185, 5707, 84957, 23198, 5720, 5687, 5721, 8737, 5688, 5704	1832	118	16792	2.408	0.0331128	0.00128725	0.00126813
GOTERM_BP_DIRECT	GO:0006915~apoptotic process	97	4.71331	7.07425e-06	23604, 8655, 3002, 3001, 6195, 4171, 1613, 55201, 10018, 83879, 356, 57103, 10011, 5899, 914, 9618, 4209, 3092, 5153, 5551, 1075, 2833, 30011, 55973, 3004, 415116, 90427, 4615, 4616, 8312, 79031, 22974, 79156, 27069, 80149, 5436, 9516, 3659, 340061, 8565, 2185, 9131, 25855, 23151, 27113, 84971, 84299, 706, 8837, 29108, 23645, 25824, 3717, 27166, 834, 10298, 836, 837, 3956, 64121, 5594, 8743, 8744…	1832	567	16792	1.56807	0.0341589	0.00128725	0.00126813
GOTERM_BP_DIRECT	GO:0015031~protein transport	73	3.54713	7.85881e-06	326624, 23209, 9980, 9342, 11021, 26517, 27241, 79651, 29103, 27243, 79856, 8724, 155382, 64393, 10897, 917, 113402, 90355, 11230, 9270, 7251, 55212, 83547, 11316, 79720, 89849, 152789, 113178, 150684, 10066, 6238, 8934, 967, 84079, 5867, 409, 9907, 8673, 9367, 9961, 9842, 23265, 121260, 116987, 29927, 23423, 7184, 9284, 57403, 375, 79874, 81876, 401548, 377, 54732, 83891, 5877, 5878, 5119, 4627,…	1832	395	16792	1.69396	0.0378746	0.00137894	0.00135845
GOTERM_BP_DIRECT	GO:0006457~protein folding	41	1.99223	8.30338e-06	23307, 64374, 9601, 10130, 2771, 64215, 23640, 3320, 79031, 51061, 7184, 54331, 3336, 56255, 2783, 2288, 5478, 811, 81572, 51303, 51726, 6904, 2923, 9530, 8787, 7411, 22948, 8425, 2782, 2286, 728489, 7295, 2280, 55033, 2775, 81542, 3301, 821, 8877, 10105, 10049	1832	180	16792	2.0878	0.0399738	0.00140671	0.00138581
GOTERM_BP_DIRECT	GO:0060337~type I interferon signaling pathway	21	1.02041	8.74955e-06	5696, 10581, 3662, 3430, 3394, 2537, 3107, 4938, 2634, 3106, 4939, 3105, 8638, 9636, 3665, 1958, 10410, 3669, 3429, 8519, 3659	1832	64	16792	3.00757	0.0420759	0.00143288	0.00141159
GOTERM_BP_DIRECT	GO:0045071~negative regulation of viral genome replication	16	0.777454	9.78576e-06	6352, 10581, 3428, 4938, 10318, 27350, 60489, 84875, 6733, 6732, 8638, 9636, 5359, 10410, 3669, 8519	1832	40	16792	3.66638	0.0469402	0.00152802	0.00150531
GOTERM_BP_DIRECT	GO:0034976~response to endoplasmic reticulum stress	23	1.11759	9.95248e-06	2081, 8398, 5295, 25, 9601, 5034, 10130, 1051, 51061, 23645, 7184, 10525, 10018, 10956, 116496, 57761, 27113, 56255, 81542, 10488, 4217, 9709, 2923	1832	75	16792	2.81089	0.0477206	0.00152802	0.00150531
GOTERM_BP_DIRECT	GO:0006974~cellular response to DNA damage stimulus	45	2.18659	1.14779e-05	25, 11186, 5366, 4773, 23300, 253461, 55120, 23645, 9261, 10538, 57646, 80149, 23064, 79677, 57103, 3014, 22890, 10010, 5810, 51347, 10212, 64393, 7153, 5594, 4067, 1493, 200933, 580, 55294, 142, 27113, 324, 55611, 23054, 23198, 602, 79968, 8517, 207, 3665, 604, 84250, 55719, 7528, 8914	1832	208	16792	1.98302	0.0548309	0.00170882	0.00168343
GOTERM_BP_DIRECT	GO:0097191~extrinsic apoptotic signaling pathway	16	0.777454	1.94312e-05	7133, 4088, 10193, 7040, 581, 572, 3717, 970, 3458, 356, 841, 5027, 8737, 939, 10962, 10038	1832	42	16792	3.49179	0.091051	0.00280247	0.00276083
GOTERM_BP_DIRECT	GO:0043123~positive regulation of I-kappaB kinase/NF-kappaB signaling	37	1.79786	1.99647e-05	6275, 25, 6574, 81603, 57161, 2149, 356, 10616, 56674, 7316, 834, 51246, 3654, 5536, 9516, 347734, 3956, 6285, 8743, 7314, 124583, 2280, 2316, 54386, 387, 29110, 2534, 389, 841, 8517, 8737, 5966, 85363, 3965, 8837, 4615, 7706	1832	161	16792	2.10646	0.0934305	0.00280247	0.00276083
GOTERM_BP_DIRECT	GO:0006955~immune response	75	3.64431	2.1774e-05	6351, 8530, 9466, 6352, 7049, 3123, 3122, 3001, 3561, 28815, 3119, 3117, 8809, 356, 3115, 27166, 3113, 6348, 6668, 27040, 10410, 8807, 9235, 4261, 7133, 8743, 8744, 4783, 10581, 375387, 4860, 1396, 1075, 2999, 3804, 4938, 2634, 84957, 4939, 3127, 567, 925, 5989, 7409, 6892, 6693, 8477, 9567, 9560, 970, 3458, 972, 1234, 974, 976, 5996, 6967, 939, 4088, 1493, 1051, 3394, 3109, 2537, 3108, 3107, 310…	1832	421	16792	1.63289	0.101454	0.00297155	0.0029274
GOTERM_BP_DIRECT	GO:0043525~positive regulation of neuron apoptotic process	16	0.777454	2.68506e-05	4296, 25, 8851, 5300, 5366, 9040, 9131, 581, 10018, 356, 27113, 997, 6348, 6733, 836, 3725	1832	43	16792	3.41058	0.123588	0.00356533	0.00351235
GOTERM_BP_DIRECT	GO:1900740~positive regulation of protein insertion into mitochondrial membrane involved in apoptotic signaling pathway	13	0.631681	3.58679e-05	8655, 5366, 7533, 7027, 3002, 572, 10018, 27113, 841, 5533, 637, 90427, 10971	1832	30	16792	3.97191	0.161568	0.00463734	0.00456844
GOTERM_BP_DIRECT	GO:0009615~response to virus	28	1.36054	3.81359e-05	6351, 6352, 64135, 3459, 3458, 10859, 55601, 2268, 30009, 10410, 22948, 10581, 2023, 1174, 1072, 4938, 29110, 4939, 602, 8517, 8638, 3665, 4953, 10542, 4615, 3669, 8815, 8519	1832	110	16792	2.33315	0.170859	0.00480414	0.00473276
GOTERM_BP_DIRECT	GO:0043065~positive regulation of apoptotic process	57	2.76968	3.92991e-05	29108, 3001, 23365, 7040, 3482, 1613, 10018, 54556, 598, 356, 10859, 7316, 8648, 637, 64393, 6285, 7013, 8743, 1029, 324, 196527, 55851, 8737, 207, 604, 90427, 3688, 4217, 4616, 7409, 25, 5366, 29, 27429, 64857, 572, 3939, 578, 10550, 1917, 5879, 7153, 5133, 9459, 7314, 1493, 9131, 9770, 580, 581, 3301, 3146, 5524, 1848, 51118, 706, 10962	1832	300	16792	1.74153	0.175584	0.00482691	0.00475519
GOTERM_BP_DIRECT	GO:0000086~G2/M transition of mitotic cell cycle	32	1.55491	5.76168e-05	8655, 11064, 1781, 3320, 22994, 55142, 8493, 22897, 22974, 2305, 10733, 7316, 6502, 9738, 5116, 10133, 1639, 11190, 7013, 7277, 10383, 7314, 115106, 10121, 5566, 801, 902, 8636, 11258, 4218, 84131, 4659	1832	137	16792	2.14095	0.24654	0.00690418	0.0068016
GOTERM_BP_DIRECT	GO:0007165~signal transduction	169	8.21186	6.07234e-05	23603, 6351, 5141, 5144, 22914, 9467, 8533, 2034, 10928, 3482, 6195, 10019, 8809, 2787, 356, 29941, 115, 79658, 2783, 10010, 6504, 5899, 10133, 9618, 7296, 5153, 23616, 4067, 8027, 9231, 7295, 1192, 10788, 4739, 5829, 55852, 9989, 409, 4615, 6494, 6251, 4074, 128178, 64333, 9404, 8312, 9126, 29, 257068, 3265, 116985, 23303, 6093, 23380, 59269, 56674, 4864, 3654, 9516, 8826, 5295, 8565, 2064, 2185…	1832	1161	16792	1.33423	0.257953	0.00710319	0.00699765
GOTERM_BP_DIRECT	GO:0032729~positive regulation of interferon-gamma production	16	0.777454	6.60842e-05	9466, 22914, 5144, 3265, 3595, 29108, 3594, 3394, 114836, 54440, 84868, 8809, 3105, 3115, 3113, 602	1832	46	16792	3.18815	0.277243	0.0075505	0.00743831
GOTERM_BP_DIRECT	GO:0043547~positive regulation of GTPase activity	92	4.47036	8.39445e-05	6351, 6352, 4650, 5300, 27128, 10928, 23365, 3561, 3560, 392, 128272, 60626, 57580, 396, 26030, 3717, 6709, 80005, 79658, 2146, 55004, 3993, 6348, 27040, 1857, 6904, 23616, 93663, 8787, 96459, 6004, 58485, 64926, 139818, 51291, 23092, 26286, 653464, 5786, 11033, 801, 9824, 3688, 84079, 10542, 3725, 7409, 23108, 6494, 6251, 64333, 8312, 29, 3265, 116985, 116987, 9560, 64857, 28956, 2889, 79874, 23…	1832	565	16792	1.49251	0.337965	0.00937317	0.0092339
GOTERM_BP_DIRECT	GO:0050900~leukocyte migration	29	1.40914	9.9298e-05	5781, 9046, 9123, 6693, 3683, 3684, 3265, 6093, 972, 5478, 3676, 6404, 914, 3678, 4627, 5295, 4067, 6566, 2683, 8140, 483, 682, 2534, 965, 7525, 4478, 3687, 3688, 3689	1832	122	16792	2.17879	0.386071	0.0108411	0.0106801
GOTERM_BP_DIRECT	GO:0019886~antigen processing and presentation of exogenous peptide antigen via MHC class II	24	1.16618	0.000103286	9871, 8655, 3123, 1781, 3122, 1175, 1174, 3109, 83547, 3108, 3119, 375, 10802, 3117, 972, 3127, 3115, 1520, 3113, 821, 10121, 1509, 1639, 11258	1832	92	16792	2.39111	0.397984	0.0110314	0.0108675
GOTERM_BP_DIRECT	GO:0097194~execution phase of apoptosis	9	0.437318	0.000113061	27141, 8567, 840, 27113, 841, 207, 836, 27429, 8837	1832	16	16792	5.15584	0.426214	0.0118184	0.0116428
GOTERM_BP_DIRECT	GO:0071407~cellular response to organic cyclic compound	18	0.874636	0.000126908	6352, 6566, 340061, 8312, 7040, 25976, 1051, 8480, 396, 1535, 5908, 841, 6348, 207, 836, 10287, 10298, 3956	1832	59	16792	2.79639	0.463957	0.0129896	0.0127966
GOTERM_BP_DIRECT	GO:0016236~macroautophagy	21	1.02041	0.000134739	64771, 64121, 91452, 8655, 7314, 64422, 23710, 28956, 55062, 23192, 1201, 84557, 55004, 81631, 7316, 55626, 10013, 10133, 7416, 10312, 10542	1832	76	16792	2.53269	0.48419	0.0135096	0.0133089
GOTERM_BP_DIRECT	GO:0043161~proteasome-mediated ubiquitin-dependent protein catabolic process	41	1.99223	0.000146583	22933, 7321, 64795, 25906, 5685, 8312, 10393, 339745, 5717, 5719, 79654, 27246, 10616, 997, 79734, 5698, 7316, 5699, 5714, 7319, 5715, 5690, 51529, 5691, 5694, 5696, 7314, 200933, 5707, 10524, 54461, 324, 23198, 51255, 5720, 5687, 5721, 5688, 5527, 409, 5704	1832	203	16792	1.85125	0.513351	0.0144032	0.0141892
GOTERM_BP_DIRECT	GO:0097190~apoptotic signaling pathway	20	0.971817	0.000154616	3092, 6693, 7133, 29844, 581, 1613, 84957, 356, 27113, 841, 578, 952, 5027, 8737, 836, 11035, 309, 4217, 3429, 10962	1832	71	16792	2.58195	0.532188	0.0148947	0.0146734
GOTERM_BP_DIRECT	GO:0002504~antigen processing and presentation of peptide or polysaccharide antigen via MHC class II	9	0.437318	0.000193166	3109, 3108, 3119, 3117, 3127, 3115, 3113, 3123, 3122	1832	17	16792	4.85256	0.612916	0.0182504	0.0179793
GOTERM_BP_DIRECT	GO:0008360~regulation of cell shape	31	1.50632	0.000211953	7168, 9368, 8994, 116985, 396, 1613, 752, 2268, 6348, 4627, 6285, 93663, 7430, 11151, 7456, 2185, 23433, 58480, 3074, 10602, 2534, 51177, 301, 10627, 30011, 4478, 1729, 8317, 3689, 103910, 9948	1832	140	16792	2.0296	0.647052	0.0196476	0.0193557
GOTERM_BP_DIRECT	GO:0051056~regulation of small GTPase mediated signal transduction	30	1.45773	0.000224278	23108, 6494, 5880, 64333, 4650, 29, 23365, 10928, 116985, 391, 392, 64857, 396, 23380, 79658, 613, 5879, 93663, 9459, 23433, 58480, 51291, 23092, 387, 389, 257106, 116984, 9824, 54509, 7409	1832	134	16792	2.05208	0.667794	0.0204051	0.0201019
GOTERM_BP_DIRECT	GO:0016032~viral process	54	2.62391	0.000245794	8850, 8655, 6874, 2672, 1781, 3122, 118987, 3561, 3560, 10616, 5698, 5699, 5594, 4067, 7094, 55294, 79682, 54963, 4217, 7341, 8672, 4277, 5685, 291, 292, 3065, 79031, 79671, 3014, 6449, 7416, 10313, 5690, 5295, 5691, 7791, 5694, 5696, 29855, 23557, 8480, 581, 10524, 1524, 387, 3107, 3106, 2534, 3105, 2213, 5688, 6732, 10488, 8837	1832	299	16792	1.65539	0.701126	0.0219561	0.0216299
GOTERM_BP_DIRECT	GO:0019885~antigen processing and presentation of endogenous peptide antigen via MHC class I	6	0.291545	0.000266453	6890, 6892, 6891, 3105, 567, 51752	1832	7	16792	7.85652	0.72998	0.0229664	0.0226252
GOTERM_BP_DIRECT	GO:0001844~protein insertion into mitochondrial membrane involved in apoptotic signaling pathway	6	0.291545	0.000266453	572, 10018, 27113, 5366, 90427, 581	1832	7	16792	7.85652	0.72998	0.0229664	0.0226252
GOTERM_BP_DIRECT	GO:0070527~platelet aggregation	14	0.680272	0.000275095	5294, 9158, 5341, 7094, 1192, 83706, 2316, 10627, 1465, 7414, 71, 60, 5912, 4627	1832	41	16792	3.12983	0.741207	0.0231833	0.0228388
GOTERM_BP_DIRECT	GO:0042059~negative regulation of epidermal growth factor receptor signaling pathway	13	0.631681	0.000278407	9146, 5795, 7314, 8027, 1175, 7251, 29924, 2060, 57732, 58513, 27246, 30011, 7316	1832	36	16792	3.30992	0.745385	0.0231833	0.0228388
GOTERM_BP_DIRECT	GO:0048013~ephrin receptor signaling pathway	22	1.069	0.000288441	6760, 10093, 10092, 5781, 10095, 4067, 10094, 8851, 3265, 1175, 28964, 6093, 387, 10109, 2534, 10627, 55851, 7525, 71, 60, 5879, 1945	1832	86	16792	2.34478	0.757636	0.0235624	0.0232123
GOTERM_BP_DIRECT	GO:0050821~protein stabilization	30	1.45773	0.000292551	7341, 11261, 11186, 5300, 5245, 3320, 4092, 7917, 335, 84447, 811, 5479, 51125, 5216, 54997, 1857, 3092, 5295, 4088, 22948, 728489, 9770, 55294, 483, 1029, 2316, 3303, 2597, 3920, 11235	1832	136	16792	2.0219	0.762483	0.0235624	0.0232123
GOTERM_BP_DIRECT	GO:0030036~actin cytoskeleton organization	29	1.40914	0.000310184	23603, 25, 10092, 5880, 8655, 9368, 29, 2275, 29766, 391, 6093, 54434, 1794, 832, 81532, 613, 118, 5216, 5879, 7114, 11151, 58480, 1072, 23092, 387, 1729, 604, 10487, 10049	1832	130	16792	2.04471	0.782199	0.0245796	0.0242144
GOTERM_BP_DIRECT	GO:0007229~integrin-mediated signaling pathway	24	1.16618	0.000332163	8751, 7791, 5781, 5341, 3682, 3683, 3684, 3695, 9270, 2185, 83706, 4739, 101, 335, 2268, 3687, 3676, 3688, 3689, 3678, 27040, 53616, 7409, 4627	1832	99	16792	2.22205	0.804499	0.0259035	0.0255186
GOTERM_BP_DIRECT	GO:0007264~small GTPase mediated signal transduction	46	2.23518	0.000345004	326624, 9367, 5880, 11261, 11021, 29, 3265, 10928, 391, 116987, 392, 2889, 375, 57403, 81876, 377, 379, 1794, 80005, 5910, 5877, 5911, 5878, 10971, 5879, 93663, 64121, 5873, 23433, 9230, 381, 9693, 382, 139818, 387, 389, 5908, 257106, 8934, 10044, 10123, 10287, 5867, 54509, 4218, 7409	1832	246	16792	1.71396	0.816455	0.0264845	0.0260909
GOTERM_BP_DIRECT	GO:0031398~positive regulation of protein ubiquitination	18	0.874636	0.000371785	22976, 7332, 7321, 11186, 7314, 8312, 23640, 79142, 4092, 55294, 2280, 154, 201254, 79139, 150684, 8877, 409, 3309	1832	64	16792	2.57792	0.839092	0.0281012	0.0276837
GOTERM_BP_DIRECT	GO:0042981~regulation of apoptotic process	41	1.99223	0.000415441	23604, 5366, 5245, 7040, 114769, 1613, 23181, 3717, 598, 27166, 10011, 6502, 811, 834, 5875, 637, 10397, 837, 1958, 9618, 3956, 3092, 64342, 7133, 8567, 8125, 23753, 9231, 8241, 581, 84957, 2534, 27113, 841, 602, 81, 4830, 604, 649, 1508, 8837	1832	213	16792	1.76434	0.870164	0.0309252	0.0304657
GOTERM_BP_DIRECT	GO:0006919~activation of cysteine-type endopeptidase activity involved in apoptotic process	21	1.02041	0.000479813	3092, 8743, 4088, 5366, 29108, 9131, 581, 572, 10018, 1029, 3717, 2149, 356, 3336, 27113, 841, 8737, 834, 637, 836, 3429	1832	83	16792	2.31909	0.90538	0.0349269	0.0344079
GOTERM_BP_DIRECT	GO:0006888~ER to Golgi vesicle-mediated transport	33	1.6035	0.000491859	8655, 4253, 6399, 11021, 8775, 90522, 1781, 23423, 2801, 81876, 6709, 54732, 51124, 10134, 1639, 10897, 6683, 9871, 65258, 11196, 1075, 58485, 10525, 11316, 10802, 26286, 55973, 8934, 10483, 128637, 11258, 10960, 27095	1832	160	16792	1.89047	0.91082	0.0349269	0.0344079
GOTERM_BP_DIRECT	GO:2001244~positive regulation of intrinsic apoptotic signaling pathway	12	0.58309	0.000497635	572, 10018, 79156, 598, 27113, 5366, 9368, 10134, 637, 90427, 11035, 581	1832	33	16792	3.33307	0.913316	0.0349269	0.0344079
GOTERM_BP_DIRECT	GO:0070059~intrinsic apoptotic signaling pathway in response to endoplasmic reticulum stress	12	0.58309	0.000497635	2081, 7917, 57761, 27113, 578, 5366, 837, 4217, 9131, 1051, 581, 23645	1832	33	16792	3.33307	0.913316	0.0349269	0.0344079
GOTERM_BP_DIRECT	GO:0002250~adaptive immune response	31	1.50632	0.000575172	6890, 6891, 22914, 257101, 127544, 3717, 3458, 84868, 57823, 10859, 974, 639, 27040, 5294, 8320, 4067, 4068, 1493, 2185, 3903, 1445, 2534, 301, 1520, 55611, 84876, 54923, 7942, 51752, 923, 4734	1832	148	16792	1.91989	0.940788	0.0398003	0.0392089
GOTERM_BP_DIRECT	GO:0045087~innate immune response	70	3.40136	0.000633958	22914, 29108, 81603, 1535, 3717, 10417, 55122, 26472, 10219, 55601, 2268, 7316, 6504, 837, 639, 84282, 6285, 11151, 9755, 4067, 4145, 375387, 4068, 29110, 60489, 55655, 140564, 567, 3004, 171568, 7525, 923, 4217, 7726, 85363, 4615, 22933, 8751, 25, 64135, 90268, 164668, 257101, 79671, 84868, 22890, 81030, 3654, 5294, 7314, 5971, 340061, 2185, 114836, 3428, 3107, 3106, 1445, 27350, 2534, 301, 3148…	1832	430	16792	1.49213	0.955649	0.0432588	0.042616
GOTERM_BP_DIRECT	GO:0006629~lipid metabolic process	32	1.55491	0.000748476	8398, 47, 5465, 8895, 131601, 10999, 23780, 3157, 6721, 5336, 3995, 286256, 9415, 6566, 3992, 63874, 221895, 5051, 81544, 27132, 26020, 3949, 3028, 51573, 51099, 50640, 1200, 5049, 79829, 7804, 20, 2539	1832	157	16792	1.86822	0.974743	0.0503734	0.049625
GOTERM_BP_DIRECT	GO:0038095~Fc-epsilon receptor signaling pathway	35	1.70068	0.000794975	7321, 5685, 4773, 3265, 28815, 5717, 5719, 5698, 7316, 5699, 5336, 5714, 27040, 5879, 5715, 5690, 5295, 5691, 5594, 5694, 5530, 4067, 5696, 7314, 5707, 23198, 5720, 5687, 8517, 5721, 801, 5688, 5704, 3725, 7409	1832	178	16792	1.80229	0.979905	0.0527799	0.0519957
GOTERM_BP_DIRECT	GO:0043124~negative regulation of I-kappaB kinase/NF-kappaB signaling	13	0.631681	0.000821897	25, 29108, 286827, 79671, 10318, 2950, 841, 80149, 8737, 7128, 10010, 10133, 197358	1832	40	16792	2.97893	0.982396	0.0538398	0.0530398
GOTERM_BP_DIRECT	GO:0098609~cell-cell adhesion	48	2.33236	0.000872261	8971, 8357, 2011, 2010, 29766, 392, 3417, 2801, 10755, 58513, 6709, 3939, 10938, 831, 832, 4301, 118, 128866, 5216, 10397, 10298, 5756, 5339, 10611, 8826, 93663, 5694, 22827, 79180, 8301, 22905, 2023, 23499, 9230, 6282, 2060, 682, 27131, 3927, 79026, 55898, 3303, 302, 1265, 7408, 11313, 3309, 7706	1832	271	16792	1.62349	0.986258	0.055501	0.0546763
GOTERM_BP_DIRECT	GO:0000422~mitophagy	12	0.58309	0.000873785	1029, 23192, 23130, 84557, 11152, 25793, 64422, 2011, 84971, 79065, 23710, 55062	1832	35	16792	3.14261	0.98636	0.055501	0.0546763
GOTERM_BP_DIRECT	GO:0032480~negative regulation of type I interferon production	11	0.5345	0.000892444	9246, 29110, 64135, 7314, 5300, 7316, 7128, 9636, 84282, 79671, 7706	1832	30	16792	3.36084	0.987556	0.055501	0.0546763
GOTERM_BP_DIRECT	GO:0010803~regulation of tumor necrosis factor-mediated signaling pathway	11	0.5345	0.000892444	8567, 90268, 10616, 841, 7314, 7316, 8737, 29108, 8517, 7128, 8877	1832	30	16792	3.36084	0.987556	0.055501	0.0546763
GOTERM_BP_DIRECT	GO:0071222~cellular response to lipopolysaccharide	25	1.21477	0.000993907	25, 22914, 5144, 4793, 2672, 29108, 10417, 3458, 84868, 10859, 1234, 80149, 7538, 9516, 5054, 7133, 22904, 3394, 1051, 1524, 2950, 3148, 567, 7128, 706	1832	113	16792	2.02786	0.992445	0.0610383	0.0601314
GOTERM_BP_DIRECT	GO:0019835~cytolysis	9	0.437318	0.00108401	7264, 2999, 5551, 578, 4277, 3004, 5027, 3002, 3001	1832	21	16792	3.92826	0.995149	0.06575	0.064773
GOTERM_BP_DIRECT	GO:0097296~activation of cysteine-type endopeptidase activity involved in apoptotic signaling pathway	7	0.340136	0.00145043	3717, 356, 8743, 4088, 841, 8737, 581	1832	13	16792	4.93551	0.9992	0.0858548	0.0845791
GOTERM_BP_DIRECT	GO:0036109~alpha-linolenic acid metabolic process	7	0.340136	0.00145043	2180, 6342, 9415, 215, 3992, 64834, 30	1832	13	16792	4.93551	0.9992	0.0858548	0.0845791
GOTERM_BP_DIRECT	GO:0050718~positive regulation of interleukin-1 beta secretion	9	0.437318	0.00154204	3458, 55655, 3146, 24145, 5027, 6348, 834, 29108, 3965	1832	22	16792	3.7497	0.99949	0.0901909	0.0888508
GOTERM_BP_DIRECT	GO:0007179~transforming growth factor beta receptor signaling pathway	21	1.02041	0.0018852	7791, 5045, 4088, 7314, 7049, 2022, 9040, 7071, 7040, 4092, 2280, 142, 387, 5829, 3248, 335, 2651, 7316, 3688, 409, 3725	1832	92	16792	2.09223	0.999906	0.108006	0.106402
GOTERM_BP_DIRECT	GO:0048208~COPII vesicle coating	16	0.777454	0.00189061	9871, 6399, 8775, 11196, 126003, 22870, 1075, 58485, 2801, 10802, 81876, 83696, 7109, 128637, 5537, 27095	1832	61	16792	2.40418	0.999908	0.108006	0.106402
GOTERM_BP_DIRECT	GO:0046597~negative regulation of viral entry into host cell	8	0.388727	0.00194261	10581, 8724, 81603, 85363, 10410, 7726, 8519, 7706	1832	18	16792	4.07375	0.999929	0.109702	0.108071
GOTERM_BP_DIRECT	GO:0016241~regulation of macroautophagy	13	0.631681	0.00205546	2081, 9114, 8851, 23265, 112936, 27131, 533, 2597, 526, 823, 836, 826, 4734	1832	44	16792	2.70812	0.999959	0.114756	0.11305
GOTERM_BP_DIRECT	GO:0001836~release of cytochrome c from mitochondria	9	0.437318	0.00214079	2537, 572, 598, 27113, 578, 5366, 637, 581, 3725	1832	23	16792	3.58667	0.999973	0.116917	0.115179
GOTERM_BP_DIRECT	GO:2000145~regulation of cell motility	10	0.485909	0.00214176	1613, 387, 117178, 93663, 25, 5585, 975, 1729, 2064, 6093	1832	28	16792	3.27355	0.999973	0.116917	0.115179
GOTERM_BP_DIRECT	GO:0046902~regulation of mitochondrial membrane permeability	6	0.291545	0.00241055	572, 598, 1267, 578, 5366, 10105	1832	10	16792	5.49956	0.999993	0.12929	0.127369
GOTERM_BP_DIRECT	GO:0038096~Fc-gamma receptor signaling pathway involved in phagocytosis	26	1.26336	0.00242106	8398, 10093, 25, 10092, 10095, 10094, 3320, 28815, 2268, 5336, 71, 55845, 5879, 917, 3071, 5295, 5594, 4067, 64005, 7456, 10109, 2534, 2214, 7525, 60, 7409	1832	127	16792	1.87649	0.999993	0.12929	0.127369
GOTERM_BP_DIRECT	GO:0050727~regulation of inflammatory response	16	0.777454	0.00265774	7791, 4067, 22904, 29108, 2175, 3717, 10318, 301, 118788, 29102, 5687, 834, 7128, 604, 837, 4615	1832	63	16792	2.32786	0.999998	0.140403	0.138317
GOTERM_BP_DIRECT	GO:0043280~positive regulation of cysteine-type endopeptidase activity involved in apoptotic process	12	0.58309	0.00290451	572, 10018, 2149, 8743, 55655, 5366, 3146, 10550, 29108, 10134, 27429, 4217	1832	40	16792	2.74978	0.999999	0.150385	0.148151
GOTERM_BP_DIRECT	GO:0030866~cortical actin cytoskeleton organization	9	0.437318	0.00290792	3071, 5341, 752, 3993, 811, 23433, 7094, 6093, 382	1832	24	16792	3.43723	0.999999	0.150385	0.148151
GOTERM_BP_DIRECT	GO:0042127~regulation of cell proliferation	34	1.65209	0.00302918	25, 50809, 2175, 55120, 2305, 7917, 3717, 83879, 84687, 2268, 2146, 6303, 637, 10397, 1717, 50515, 939, 7133, 2022, 2185, 182, 9693, 6282, 2060, 84957, 1445, 2534, 301, 1265, 7525, 604, 10488, 8914, 3725	1832	185	16792	1.68455	1	0.155025	0.152721
GOTERM_BP_DIRECT	GO:0070373~negative regulation of ERK1 and ERK2 cascade	15	0.728863	0.00317898	7430, 25, 4067, 5300, 9368, 5245, 9270, 2889, 10318, 1445, 2950, 467, 10048, 1848, 1846	1832	58	16792	2.3705	1	0.161014	0.158622
GOTERM_BP_DIRECT	GO:0007166~cell surface receptor signaling pathway	46	2.23518	0.00333357	9289, 9466, 9046, 6693, 23529, 3265, 221188, 154, 10219, 3458, 1796, 1234, 975, 976, 977, 914, 11126, 915, 8807, 917, 939, 8743, 8567, 6302, 7434, 23210, 3595, 2185, 2064, 4061, 682, 3902, 2833, 26262, 301, 841, 2872, 5027, 11033, 868, 3820, 925, 3821, 4615, 8519, 3824	1832	274	16792	1.53881	1	0.166902	0.164422
GOTERM_BP_DIRECT	GO:0045454~cell redox homeostasis	18	0.874636	0.00336966	7296, 9601, 5034, 10130, 9131, 25824, 51061, 7295, 79770, 2745, 1535, 10539, 56255, 81542, 57544, 83442, 2936, 2923	1832	77	16792	2.14269	1	0.166902	0.164422
GOTERM_BP_DIRECT	GO:0010629~negative regulation of gene expression	27	1.31195	0.00339716	3265, 3065, 7040, 23181, 3458, 84868, 80149, 578, 6348, 26191, 3636, 25819, 8301, 3398, 2022, 25976, 29110, 2534, 3949, 84875, 207, 4830, 5966, 11235, 7528, 3965, 5605	1832	137	16792	1.80643	1	0.166902	0.164422
GOTERM_BP_DIRECT	GO:1903543~positive regulation of exosomal secretion	7	0.340136	0.00349063	9146, 3458, 55512, 27243, 8027, 11267, 7251	1832	15	16792	4.27744	1	0.169797	0.167274
GOTERM_BP_DIRECT	GO:0032088~negative regulation of NF-kappaB transcription factor activity	17	0.826045	0.00353113	90268, 11261, 2672, 29108, 25855, 1029, 84868, 80149, 10616, 84875, 150684, 7128, 3654, 307, 847, 197358, 409	1832	71	16792	2.19466	1	0.170083	0.167556
GOTERM_BP_DIRECT	GO:0000045~autophagosome assembly	12	0.58309	0.00358517	23192, 89849, 23130, 58476, 84557, 11152, 64422, 81631, 84971, 79065, 23710, 55062	1832	41	16792	2.68271	1	0.171009	0.168468
GOTERM_BP_DIRECT	GO:0032760~positive regulation of tumor necrosis factor production	13	0.631681	0.00374354	5295, 29108, 3065, 1535, 3717, 54440, 10417, 3458, 3146, 6348, 8737, 914, 4615	1832	47	16792	2.53526	1	0.17418	0.171592
GOTERM_BP_DIRECT	GO:0008630~intrinsic apoptotic signaling pathway in response to DNA damage	13	0.631681	0.00374354	5295, 3090, 25, 7133, 1396, 57060, 27429, 581, 572, 10018, 27141, 598, 578	1832	47	16792	2.53526	1	0.17418	0.171592
GOTERM_BP_DIRECT	GO:0006595~polyamine metabolic process	5	0.242954	0.003758	4947, 6723, 4953, 262, 4946	1832	7	16792	6.5471	1	0.17418	0.171592
GOTERM_BP_DIRECT	GO:0030101~natural killer cell activation	8	0.388727	0.0038916	8809, 57823, 22914, 841, 9437, 914, 3689, 50615	1832	20	16792	3.66638	1	0.177032	0.174402
GOTERM_BP_DIRECT	GO:0008361~regulation of cell size	8	0.388727	0.0038916	23108, 7430, 9368, 4478, 23038, 5879, 10542, 7409	1832	20	16792	3.66638	1	0.177032	0.174402
GOTERM_BP_DIRECT	GO:0097202~activation of cysteine-type endopeptidase activity	6	0.291545	0.00402458	3428, 572, 27141, 841, 578, 29108	1832	11	16792	4.9996	1	0.17943	0.176764
GOTERM_BP_DIRECT	GO:0033628~regulation of cell adhesion mediated by integrin	6	0.291545	0.00402458	5294, 5781, 4067, 9404, 9270, 54997	1832	11	16792	4.9996	1	0.17943	0.176764
GOTERM_BP_DIRECT	GO:0007015~actin filament organization	17	0.826045	0.00409041	55909, 5880, 7114, 11151, 7168, 1495, 7170, 29766, 7171, 10459, 375, 1730, 84687, 29993, 55845, 54509, 3636	1832	72	16792	2.16418	1	0.17943	0.176764
GOTERM_BP_DIRECT	GO:0048010~vascular endothelial growth factor receptor signaling pathway	17	0.826045	0.00409041	9047, 3071, 5295, 3320, 2185, 6093, 9261, 1535, 387, 5829, 2534, 5600, 55845, 71, 60, 5879, 7409	1832	72	16792	2.16418	1	0.17943	0.176764
GOTERM_BP_DIRECT	GO:0007050~cell cycle arrest	27	1.31195	0.00506012	8850, 51719, 25, 9585, 11186, 3265, 7040, 57060, 28956, 23645, 3458, 84687, 55544, 55004, 811, 3659, 2081, 64121, 5496, 4088, 1032, 580, 7251, 166793, 1029, 324, 10542	1832	141	16792	1.75518	1	0.21758	0.214347
GOTERM_BP_DIRECT	GO:0061028~establishment of endothelial barrier	7	0.340136	0.00507512	2889, 26051, 7430, 5908, 5144, 4478, 9693	1832	16	16792	4.0101	1	0.21758	0.214347
GOTERM_BP_DIRECT	GO:0061077~chaperone-mediated protein folding	11	0.5345	0.00509297	55033, 9601, 55898, 1861, 2288, 821, 811, 5479, 2286, 51303, 2280	1832	37	16792	2.72501	1	0.21758	0.214347
GOTERM_BP_DIRECT	GO:0006120~mitochondrial electron transport, NADH to ubiquinone	13	0.631681	0.0053873	4694, 4696, 4716, 4708, 126328, 51103, 55967, 4700, 374291, 4713, 4702, 4704, 4726	1832	49	16792	2.43178	1	0.225516	0.222165
GOTERM_BP_DIRECT	GO:0021762~substantia nigra development	13	0.631681	0.0053873	22933, 8655, 7533, 1152, 387, 3939, 1267, 801, 5810, 60, 10971, 2539, 3309	1832	49	16792	2.43178	1	0.225516	0.222165
GOTERM_BP_DIRECT	GO:0090090~negative regulation of canonical Wnt signaling pathway	30	1.45773	0.00541642	8994, 5685, 8312, 3065, 55681, 2889, 5717, 10459, 5719, 5698, 7316, 5699, 1958, 5714, 1857, 5715, 5690, 5691, 5694, 5696, 7314, 5707, 324, 23198, 5720, 5687, 5721, 5688, 10287, 5704	1832	163	16792	1.68698	1	0.225516	0.222165
GOTERM_BP_DIRECT	GO:0008283~cell proliferation	57	2.76968	0.00559891	4296, 11184, 8851, 23401, 598, 60675, 10011, 6502, 10298, 6285, 7296, 7332, 8744, 4145, 8301, 1396, 7295, 3601, 5908, 2752, 207, 64083, 53918, 9047, 6494, 5045, 7027, 2771, 3068, 1164, 3265, 1163, 3021, 3020, 22974, 54331, 57646, 970, 23380, 972, 3214, 578, 975, 11126, 5879, 4084, 2782, 7071, 2064, 2060, 51192, 54541, 3428, 10208, 54700, 706, 3669	1832	366	16792	1.42748	1	0.231155	0.22772
GOTERM_BP_DIRECT	GO:0042177~negative regulation of protein catabolic process	10	0.485909	0.00582834	83547, 10459, 22933, 2316, 51582, 2534, 4088, 5300, 5245, 8724	1832	32	16792	2.86436	1	0.23665	0.233134
GOTERM_BP_DIRECT	GO:0031663~lipopolysaccharide-mediated signaling pathway	10	0.485909	0.00582834	6352, 5594, 4067, 6348, 207, 3654, 923, 7040, 26191, 4615	1832	32	16792	2.86436	1	0.23665	0.233134
GOTERM_BP_DIRECT	GO:0006968~cellular defense response	15	0.728863	0.00602747	6693, 5551, 9437, 4068, 4046, 8302, 2185, 1524, 10219, 1234, 3688, 10312, 11126, 3812, 10578	1832	62	16792	2.21757	1	0.242525	0.238921
GOTERM_BP_DIRECT	GO:0030168~platelet activation	23	1.11759	0.00607175	5294, 5295, 5781, 5880, 5594, 4067, 2782, 391, 2316, 54331, 387, 2149, 2534, 1609, 207, 5336, 8525, 5359, 27040, 5879, 5912, 409, 7409	1832	115	16792	1.83319	1	0.242525	0.238921
GOTERM_BP_DIRECT	GO:0006695~cholesterol biosynthetic process	11	0.5345	0.00624973	10449, 47, 335, 4597, 3157, 2222, 4598, 10682, 6713, 1717, 2539	1832	38	16792	2.6533	1	0.2429	0.239291
GOTERM_BP_DIRECT	GO:0032720~negative regulation of tumor necrosis factor production	11	0.5345	0.00624973	84868, 80149, 2950, 7128, 6504, 26191, 706, 409, 197358, 3965, 54	1832	38	16792	2.6533	1	0.2429	0.239291
GOTERM_BP_DIRECT	GO:0044319~wound healing, spreading of cells	6	0.291545	0.00628492	3936, 2316, 387, 389, 1861, 11235	1832	12	16792	4.58297	1	0.2429	0.239291
GOTERM_BP_DIRECT	GO:0001666~response to hypoxia	31	1.50632	0.00632837	5066, 22937, 5465, 8994, 7049, 2034, 29988, 7040, 7184, 57085, 572, 210, 430, 1535, 3939, 952, 834, 836, 1958, 7351, 5351, 4088, 2022, 2185, 7391, 6261, 54541, 100, 81, 824, 847	1832	172	16792	1.652	1	0.2429	0.239291
GOTERM_BP_DIRECT	GO:0016477~cell migration	31	1.50632	0.00632837	9289, 25, 10092, 8994, 399687, 7049, 4773, 7040, 3936, 3717, 84687, 2268, 79834, 57147, 81873, 977, 8525, 10298, 4145, 9050, 9270, 2022, 387, 1445, 2534, 324, 83666, 30011, 967, 3688, 64083	1832	172	16792	1.652	1	0.2429	0.239291
GOTERM_BP_DIRECT	GO:0007568~aging	30	1.45773	0.00644582	5144, 22937, 131601, 490, 7040, 27429, 84687, 578, 4521, 3654, 9516, 4261, 6185, 7351, 7133, 3992, 1495, 1075, 100, 267, 840, 2775, 1267, 821, 207, 847, 3689, 706, 5428, 3725	1832	165	16792	1.66653	1	0.245491	0.241843
GOTERM_BP_DIRECT	GO:0043297~apical junction assembly	5	0.242954	0.00686951	387, 389, 1495, 7414, 9948	1832	8	16792	5.72871	1	0.251981	0.248237
GOTERM_BP_DIRECT	GO:0097011~cellular response to granulocyte macrophage colony-stimulating factor stimulus	5	0.242954	0.00686951	5153, 2117, 5594, 207, 7538	1832	8	16792	5.72871	1	0.251981	0.248237
GOTERM_BP_DIRECT	GO:1902715~positive regulation of interferon-gamma secretion	5	0.242954	0.00686951	25, 6504, 914, 26191, 3965	1832	8	16792	5.72871	1	0.251981	0.248237
GOTERM_BP_DIRECT	GO:0032471~negative regulation of endoplasmic reticulum calcium ion concentration	5	0.242954	0.00686951	27113, 578, 10134, 5910, 581	1832	8	16792	5.72871	1	0.251981	0.248237
GOTERM_BP_DIRECT	GO:0032981~mitochondrial respiratory chain complex I assembly	15	0.728863	0.00699025	4694, 4696, 9131, 79133, 4716, 4708, 126328, 51103, 55967, 4700, 374291, 4713, 4702, 4704, 4726	1832	63	16792	2.18237	1	0.251981	0.248237
GOTERM_BP_DIRECT	GO:0090316~positive regulation of intracellular protein transport	8	0.388727	0.00704697	55696, 4947, 9585, 79899, 8934, 5116, 22994, 4946	1832	22	16792	3.33307	1	0.251981	0.248237
GOTERM_BP_DIRECT	GO:0034113~heterotypic cell-cell adhesion	8	0.388727	0.00704697	3695, 965, 3687, 3676, 3688, 914, 3689, 3678	1832	22	16792	3.33307	1	0.251981	0.248237
GOTERM_BP_DIRECT	GO:0002230~positive regulation of defense response to virus by host	8	0.388727	0.00704697	60489, 10859, 80149, 340061, 29108, 3594, 10488, 26191	1832	22	16792	3.33307	1	0.251981	0.248237
GOTERM_BP_DIRECT	GO:1902041~regulation of extrinsic apoptotic signaling pathway via death domain receptors	7	0.340136	0.00712911	356, 8567, 8743, 841, 6810, 8737, 8837	1832	17	16792	3.77421	1	0.251981	0.248237
GOTERM_BP_DIRECT	GO:0043651~linoleic acid metabolic process	7	0.340136	0.00712911	2180, 2950, 9415, 50640, 215, 3992, 64834	1832	17	16792	3.77421	1	0.251981	0.248237
GOTERM_BP_DIRECT	GO:0032481~positive regulation of type I interferon production	13	0.631681	0.00755823	340061, 3428, 29110, 171568, 81030, 5336, 5435, 3654, 3665, 5437, 26191, 4615, 3659	1832	51	16792	2.33642	1	0.26524	0.261299
GOTERM_BP_DIRECT	GO:0032715~negative regulation of interleukin-6 production	9	0.437318	0.00827882	3071, 1445, 84868, 80149, 7128, 6504, 409, 197358, 79671	1832	28	16792	2.94619	1	0.286436	0.28218
GOTERM_BP_DIRECT	GO:0035666~TRIF-dependent toll-like receptor signaling pathway	9	0.437318	0.00827882	29110, 7321, 841, 7314, 7316, 8737, 8517, 10010, 3665	1832	28	16792	2.94619	1	0.286436	0.28218
GOTERM_BP_DIRECT	GO:0051092~positive regulation of NF-kappaB transcription factor activity	25	1.21477	0.0090161	136319, 4793, 29108, 7040, 81603, 83696, 10616, 7316, 3654, 7314, 54386, 101, 3303, 5687, 8517, 8737, 8877, 847, 11035, 3689, 85363, 3965, 8837, 4615, 7706	1832	133	16792	1.72292	1	0.309763	0.30516
GOTERM_BP_DIRECT	GO:0008654~phospholipid biosynthetic process	11	0.5345	0.00916616	5130, 51099, 79888, 3992, 56895, 11145, 10554, 84947, 3074, 9926, 10423	1832	40	16792	2.52063	1	0.312731	0.308085
GOTERM_BP_DIRECT	GO:0046330~positive regulation of JNK cascade	15	0.728863	0.00928118	4296, 8312, 3265, 29108, 2185, 9770, 3146, 8737, 6504, 51347, 4217, 4615, 9618, 4616, 939	1832	65	16792	2.11522	1	0.314472	0.309799
GOTERM_BP_DIRECT	GO:0016485~protein processing	16	0.777454	0.00988871	7384, 5045, 5552, 3002, 1362, 2999, 79651, 23192, 840, 1520, 1201, 55851, 5027, 834, 84971, 5527	1832	72	16792	2.03688	1	0.332762	0.327817
GOTERM_BP_DIRECT	GO:0090263~positive regulation of canonical Wnt signaling pathway	23	1.11759	0.0100503	5690, 5691, 5694, 5696, 7314, 5300, 5685, 8312, 1613, 5717, 5707, 5719, 23198, 5698, 7316, 5687, 5720, 5699, 5688, 5721, 5714, 5704, 5715	1832	120	16792	1.7568	1	0.334345	0.329377
GOTERM_BP_DIRECT	GO:0006486~protein glycosylation	22	1.069	0.0100719	6484, 51809, 11041, 4245, 2132, 338596, 23753, 2801, 56886, 4939, 2589, 55568, 1650, 2651, 8704, 4864, 30815, 79947, 8702, 8707, 7903, 11226	1832	113	16792	1.78452	1	0.334345	0.329377
GOTERM_BP_DIRECT	GO:0048008~platelet-derived growth factor receptor signaling pathway	9	0.437318	0.0103625	2889, 3717, 5781, 84159, 64651, 5795, 613, 25976, 8826	1832	29	16792	2.8446	1	0.341685	0.336608
GOTERM_BP_DIRECT	GO:0016197~endosomal transport	15	0.728863	0.0106289	9146, 8301, 11021, 7314, 8027, 7251, 2647, 79720, 27243, 7316, 128866, 10043, 11267, 9907, 155382	1832	66	16792	2.08317	1	0.346518	0.341369
GOTERM_BP_DIRECT	GO:0032496~response to lipopolysaccharide	29	1.40914	0.0108312	29, 3065, 9261, 210, 3717, 55122, 2149, 2643, 1312, 356, 11221, 613, 834, 5336, 3654, 836, 26191, 939, 54, 25819, 3595, 84957, 841, 3148, 1267, 5027, 923, 3965, 3725	1832	164	16792	1.62081	1	0.346518	0.341369
GOTERM_BP_DIRECT	GO:0002503~peptide antigen assembly with MHC class II protein complex	4	0.194363	0.0109234	3109, 3108, 3123, 3122	1832	5	16792	7.33275	1	0.346518	0.341369
GOTERM_BP_DIRECT	GO:1900103~positive regulation of endoplasmic reticulum unfolded protein response	4	0.194363	0.0109234	2081, 5295, 578, 581	1832	5	16792	7.33275	1	0.346518	0.341369
GOTERM_BP_DIRECT	GO:0006936~muscle contraction	21	1.02041	0.0111181	7168, 6640, 7402, 7170, 2010, 29766, 1140, 7171, 7094, 6261, 2280, 3281, 5829, 2775, 10627, 140465, 801, 7414, 103910, 4637, 4726	1832	107	16792	1.79892	1	0.346518	0.341369
GOTERM_BP_DIRECT	GO:0006596~polyamine biosynthetic process	5	0.242954	0.011306	4947, 51582, 6303, 4953, 4946	1832	9	16792	5.09219	1	0.346518	0.341369
GOTERM_BP_DIRECT	GO:0016051~carbohydrate biosynthetic process	5	0.242954	0.011306	9486, 55501, 113189, 338596, 50515	1832	9	16792	5.09219	1	0.346518	0.341369
GOTERM_BP_DIRECT	GO:0043405~regulation of MAP kinase activity	5	0.242954	0.011306	9146, 57761, 28951, 11267, 7251	1832	9	16792	5.09219	1	0.346518	0.341369
GOTERM_BP_DIRECT	GO:0070493~thrombin receptor signaling pathway	5	0.242954	0.011306	10788, 2149, 5341, 3248, 1609	1832	9	16792	5.09219	1	0.346518	0.341369
GOTERM_BP_DIRECT	GO:0032464~positive regulation of protein homooligomerization	5	0.242954	0.011306	125170, 10018, 27113, 637, 90427	1832	9	16792	5.09219	1	0.346518	0.341369
GOTERM_BP_DIRECT	GO:0010950~positive regulation of endopeptidase activity	5	0.242954	0.011306	55122, 27166, 5720, 5721, 11047	1832	9	16792	5.09219	1	0.346518	0.341369
GOTERM_BP_DIRECT	GO:0007249~I-kappaB kinase/NF-kappaB signaling	14	0.680272	0.0113555	92610, 7314, 5971, 6093, 29110, 10616, 7316, 602, 8737, 8517, 10010, 11035, 5966, 197358	1832	60	16792	2.13872	1	0.346518	0.341369
GOTERM_BP_DIRECT	GO:0046718~viral entry into host cell	17	0.826045	0.0116661	8673, 6510, 3695, 79581, 2060, 3949, 3839, 3303, 975, 4864, 6504, 1508, 6404, 3688, 7405, 3678, 1605	1832	80	16792	1.94776	1	0.3538	0.348543
GOTERM_BP_DIRECT	GO:0045742~positive regulation of epidermal growth factor receptor signaling pathway	8	0.388727	0.0117816	3092, 356, 1796, 92799, 7314, 7316, 116985, 207	1832	24	16792	3.05531	1	0.35511	0.349833
GOTERM_BP_DIRECT	GO:0090004~positive regulation of establishment of protein localization to plasma membrane	9	0.437318	0.0128105	5295, 3458, 7430, 84687, 6810, 207, 391, 3688, 382	1832	30	16792	2.74978	1	0.38104	0.375378
GOTERM_BP_DIRECT	GO:0042832~defense response to protozoan	7	0.340136	0.0129224	10538, 3458, 3662, 602, 3265, 1130, 3394	1832	19	16792	3.37692	1	0.38104	0.375378
GOTERM_BP_DIRECT	GO:0008637~apoptotic mitochondrial changes	7	0.340136	0.0129224	1029, 598, 207, 291, 637, 581, 10105	1832	19	16792	3.37692	1	0.38104	0.375378
GOTERM_BP_DIRECT	GO:0035338~long-chain fatty-acyl-CoA biosynthetic process	11	0.5345	0.0130224	2180, 10965, 47, 79966, 6576, 79071, 64834, 23597, 11332, 197322, 51703	1832	42	16792	2.4006	1	0.38104	0.375378
GOTERM_BP_DIRECT	GO:0009967~positive regulation of signal transduction	14	0.680272	0.0130297	9047, 6452, 4068, 8027, 392, 23623, 10019, 3927, 84941, 10044, 10013, 6503, 27040, 84174	1832	61	16792	2.10366	1	0.38104	0.375378
GOTERM_BP_DIRECT	GO:0030889~negative regulation of B cell proliferation	6	0.291545	0.013196	1029, 5585, 4067, 1493, 639, 11314	1832	14	16792	3.92826	1	0.383621	0.377921
GOTERM_BP_DIRECT	GO:0007254~JNK cascade	12	0.58309	0.0147077	4296, 2874, 9459, 2873, 7314, 7316, 11221, 10044, 8517, 3654, 4217, 4615	1832	49	16792	2.24472	1	0.421923	0.415654
GOTERM_BP_DIRECT	GO:0000188~inactivation of MAPK activity	8	0.388727	0.0148571	1844, 2874, 2873, 11221, 5998, 1848, 1847, 1846	1832	25	16792	2.9331	1	0.421923	0.415654
GOTERM_BP_DIRECT	GO:0015949~nucleobase-containing small molecule interconversion	8	0.388727	0.0148571	6241, 1503, 7296, 2745, 204, 4830, 2936, 7295	1832	25	16792	2.9331	1	0.421923	0.415654
GOTERM_BP_DIRECT	GO:0060135~maternal process involved in female pregnancy	8	0.388727	0.0148571	8398, 113, 84868, 5066, 23780, 7319, 3965, 3429	1832	25	16792	2.9331	1	0.421923	0.415654
GOTERM_BP_DIRECT	GO:0071456~cellular response to hypoxia	19	0.923226	0.0150025	6285, 9520, 22933, 5034, 132864, 5366, 50809, 2034, 2782, 572, 10525, 101, 10449, 27113, 57103, 207, 3654, 10397, 1978	1832	96	16792	1.81409	1	0.423605	0.417311
GOTERM_BP_DIRECT	GO:0000413~protein peptidyl-prolyl isomerization	11	0.5345	0.0153545	55033, 5300, 2288, 5478, 5303, 5479, 2286, 5524, 51303, 10105, 2280	1832	43	16792	2.34478	1	0.429356	0.422976
GOTERM_BP_DIRECT	GO:0036258~multivesicular body assembly	9	0.437318	0.0156562	9146, 79720, 27243, 8027, 128866, 11267, 5119, 155382, 7251	1832	31	16792	2.66108	1	0.429356	0.422976
GOTERM_BP_DIRECT	GO:0019058~viral life cycle	9	0.437318	0.0156562	79720, 5045, 7314, 27243, 7316, 5478, 128866, 155382, 7251	1832	31	16792	2.66108	1	0.429356	0.422976
GOTERM_BP_DIRECT	GO:0042771~intrinsic apoptotic signaling pathway in response to DNA damage by p53 class mediator	9	0.437318	0.0156562	3428, 54541, 7917, 57646, 5366, 602, 29108, 51246, 5527	1832	31	16792	2.66108	1	0.429356	0.422976
GOTERM_BP_DIRECT	GO:0045786~negative regulation of cell cycle	10	0.485909	0.0157305	6494, 51053, 3248, 26001, 10859, 864, 11145, 7040, 27429, 10488	1832	37	16792	2.47728	1	0.429356	0.422976
GOTERM_BP_DIRECT	GO:2001240~negative regulation of extrinsic apoptotic signaling pathway in absence of ligand	10	0.485909	0.0157305	2537, 1524, 2534, 598, 3303, 5598, 1495, 8737, 207, 2140	1832	37	16792	2.47728	1	0.429356	0.422976
GOTERM_BP_DIRECT	GO:0030335~positive regulation of cell migration	31	1.50632	0.0159999	6352, 8895, 3265, 23224, 7040, 83706, 1613, 3717, 2149, 2268, 6348, 3678, 54859, 5295, 5594, 11151, 4088, 4067, 2185, 25777, 324, 10509, 2651, 6810, 81, 1729, 8877, 84299, 10488, 11235, 3309	1832	184	16792	1.54426	1	0.434294	0.427841
GOTERM_BP_DIRECT	GO:0043113~receptor clustering	7	0.340136	0.0167927	2316, 1741, 3683, 3695, 9270, 3676, 3689	1832	20	16792	3.20808	1	0.45331	0.446575
GOTERM_BP_DIRECT	GO:0002218~activation of innate immune response	5	0.242954	0.0172363	3428, 340061, 3146, 29108, 85363	1832	10	16792	4.58297	1	0.45774	0.450939
GOTERM_BP_DIRECT	GO:0050765~negative regulation of phagocytosis	5	0.242954	0.0172363	1445, 1265, 64422, 8724, 7040	1832	10	16792	4.58297	1	0.45774	0.450939
GOTERM_BP_DIRECT	GO:0032486~Rap protein signal transduction	5	0.242954	0.0172363	2889, 5908, 5911, 5912, 9693	1832	10	16792	4.58297	1	0.45774	0.450939
GOTERM_BP_DIRECT	GO:0006470~protein dephosphorylation	23	1.11759	0.0173486	58190, 5791, 5782, 5496, 5530, 5531, 5499, 26469, 8493, 1844, 54434, 57026, 5775, 11221, 5533, 5536, 9989, 5778, 5537, 26191, 1847, 29085, 4659	1832	126	16792	1.67315	1	0.458245	0.451437
GOTERM_BP_DIRECT	GO:0008285~negative regulation of cell proliferation	58	2.81827	0.0174533	9146, 8850, 8335, 7040, 8493, 3717, 2149, 54997, 4601, 3636, 4067, 163702, 5795, 9270, 2683, 1032, 3012, 9231, 7251, 6282, 1029, 2117, 1741, 324, 55654, 604, 3725, 9289, 22933, 10193, 9368, 5245, 3265, 3065, 27102, 578, 55544, 22809, 55626, 10397, 10950, 3659, 7071, 2185, 8241, 9693, 166793, 10920, 1445, 1488, 1487, 2014, 10608, 4830, 5920, 8558, 5527, 8519	1832	396	16792	1.34249	1	0.458546	0.451732
GOTERM_BP_DIRECT	GO:0007076~mitotic chromosome condensation	6	0.291545	0.0180487	5066, 10051, 51203, 23397, 23310, 5119	1832	15	16792	3.66638	1	0.46917	0.462199
GOTERM_BP_DIRECT	GO:0006636~unsaturated fatty acid biosynthetic process	6	0.291545	0.0180487	9415, 79966, 3992, 79071, 64834, 3995	1832	15	16792	3.66638	1	0.46917	0.462199
GOTERM_BP_DIRECT	GO:0070301~cellular response to hydrogen peroxide	13	0.631681	0.018308	25, 5598, 9131, 301, 57332, 23064, 2146, 7128, 10013, 5536, 4217, 8807, 10105	1832	57	16792	2.09048	1	0.472455	0.465435
GOTERM_BP_DIRECT	GO:0051928~positive regulation of calcium ion transport	8	0.388727	0.0184635	6351, 6352, 2149, 84876, 6348, 10488, 706, 409	1832	26	16792	2.82029	1	0.472455	0.465435
GOTERM_BP_DIRECT	GO:0006997~nucleus organization	8	0.388727	0.0184635	27243, 128866, 6314, 23345, 3021, 3020, 5119, 51280	1832	26	16792	2.82029	1	0.472455	0.465435
GOTERM_BP_DIRECT	GO:0038128~ERBB2 signaling pathway	10	0.485909	0.0186728	5295, 10193, 4145, 7314, 8895, 7316, 3265, 3320, 207, 2064	1832	38	16792	2.41209	1	0.475335	0.468272
GOTERM_BP_DIRECT	GO:0001934~positive regulation of protein phosphorylation	23	1.11759	0.0188917	8398, 8099, 6693, 25, 5300, 8312, 96459, 3265, 2022, 2064, 7040, 57161, 116496, 27020, 302, 79899, 81532, 8737, 207, 5899, 5911, 5879, 1857	1832	127	16792	1.65997	1	0.476446	0.469367
GOTERM_BP_DIRECT	GO:0007049~cell cycle	35	1.70068	0.0191231	53918, 6793, 8099, 5300, 2771, 81928, 1163, 23741, 6195, 4171, 84306, 2305, 149628, 1871, 55544, 8208, 5997, 10298, 9696, 5594, 132660, 5598, 5499, 9770, 382, 83937, 1326, 51053, 2874, 55512, 51550, 2873, 415116, 10362, 84552	1832	217	16792	1.47838	1	0.476446	0.469367
GOTERM_BP_DIRECT	GO:0034599~cellular response to oxidative stress	14	0.680272	0.0192014	22933, 25, 140809, 132864, 3065, 27429, 142, 83667, 3303, 80149, 23064, 79899, 4779, 2539	1832	64	16792	2.00505	1	0.476446	0.469367
GOTERM_BP_DIRECT	GO:0032436~positive regulation of proteasomal ubiquitin-dependent protein catabolic process	14	0.680272	0.0192014	7341, 22933, 127544, 23640, 25897, 4092, 55212, 57761, 3303, 28951, 115992, 207, 90637, 9817	1832	64	16792	2.00505	1	0.476446	0.469367
GOTERM_BP_DIRECT	GO:0030512~negative regulation of transforming growth factor beta receptor signaling pathway	14	0.680272	0.0192014	23625, 135228, 4088, 7314, 5300, 7049, 2022, 7040, 4092, 3303, 83891, 7316, 3309, 50515	1832	64	16792	2.00505	1	0.476446	0.469367
GOTERM_BP_DIRECT	GO:0071260~cellular response to mechanical stimulus	15	0.728863	0.0197972	136319, 2022, 7040, 396, 572, 1535, 841, 578, 1265, 834, 207, 5879, 4615, 54407, 3659	1832	71	16792	1.93647	1	0.488762	0.481499
GOTERM_BP_DIRECT	GO:0006206~pyrimidine nucleobase metabolic process	4	0.194363	0.0200839	83549, 54963, 1890, 7371	1832	6	16792	6.11063	1	0.490907	0.483613
GOTERM_BP_DIRECT	GO:0002819~regulation of adaptive immune response	4	0.194363	0.0200839	11221, 3665, 11035, 3659	1832	6	16792	6.11063	1	0.490907	0.483613
GOTERM_BP_DIRECT	GO:0042493~response to drug	46	2.23518	0.0207107	5066, 25, 4773, 3320, 3065, 7040, 572, 210, 1535, 3458, 1312, 3939, 335, 578, 952, 3157, 811, 4864, 836, 1857, 3956, 2180, 3071, 6185, 7013, 6760, 4067, 4860, 1374, 2185, 1503, 100, 123, 2534, 2775, 301, 3148, 567, 2354, 5027, 847, 1848, 7804, 706, 20, 3725	1832	304	16792	1.38695	1	0.50372	0.496236
GOTERM_BP_DIRECT	GO:0071363~cellular response to growth factor stimulus	11	0.5345	0.0209287	7133, 8895, 5598, 8737, 5216, 2010, 2064, 847, 27429, 5526, 7804	1832	45	16792	2.24056	1	0.504034	0.496544
GOTERM_BP_DIRECT	GO:0006342~chromatin silencing	11	0.5345	0.0209287	8332, 22933, 8330, 8336, 723790, 3014, 8335, 3012, 92815, 8338, 23304	1832	45	16792	2.24056	1	0.504034	0.496544
GOTERM_BP_DIRECT	GO:0035307~positive regulation of protein dephosphorylation	7	0.340136	0.0213916	26051, 26012, 5300, 801, 5524, 5525, 7040	1832	21	16792	3.05531	1	0.507715	0.500171
GOTERM_BP_DIRECT	GO:0006921~cellular component disassembly involved in execution phase of apoptosis	7	0.340136	0.0213916	840, 324, 841, 10134, 836, 63967, 6093	1832	21	16792	3.05531	1	0.507715	0.500171
GOTERM_BP_DIRECT	GO:0001676~long-chain fatty acid metabolic process	7	0.340136	0.0213916	2180, 10965, 10999, 5066, 1374, 11000, 51703	1832	21	16792	3.05531	1	0.507715	0.500171
GOTERM_BP_DIRECT	GO:0006281~DNA repair	37	1.79786	0.0223897	7341, 91875, 9126, 11284, 29844, 80119, 2175, 55120, 63967, 22897, 2305, 57646, 22890, 8208, 4521, 5810, 51347, 5536, 5932, 7319, 51426, 26270, 10038, 9232, 55010, 142, 80233, 201254, 51550, 55611, 23054, 23198, 7405, 84250, 55719, 5429, 10445	1832	235	16792	1.44315	1	0.528848	0.52099
GOTERM_BP_DIRECT	GO:0032880~regulation of protein localization	12	0.58309	0.0225554	396, 7341, 27077, 9367, 9910, 8301, 4301, 207, 85363, 55294, 10049, 2280	1832	52	16792	2.11522	1	0.530213	0.522335
GOTERM_BP_DIRECT	GO:0002931~response to ischemia	9	0.437318	0.0226693	10525, 80315, 57103, 24145, 1958, 4217, 9131, 10105, 1978	1832	33	16792	2.4998	1	0.530355	0.522474
GOTERM_BP_DIRECT	GO:0044804~nucleophagy	6	0.291545	0.0239457	23192, 23130, 11152, 64422, 84971, 55062	1832	16	16792	3.43723	1	0.554931	0.546686
GOTERM_BP_DIRECT	GO:1900006~positive regulation of dendrite development	6	0.291545	0.0239457	25, 2146, 29993, 6249, 7804, 8826	1832	16	16792	3.43723	1	0.554931	0.546686
GOTERM_BP_DIRECT	GO:0016575~histone deacetylation	11	0.5345	0.0242102	79685, 22933, 84525, 8819, 5245, 10362, 10013, 9219, 3065, 25855, 1108	1832	46	16792	2.19185	1	0.556041	0.547779
GOTERM_BP_DIRECT	GO:0006954~inflammatory response	55	2.6725	0.024289	6351, 6352, 3683, 29108, 7040, 9261, 25824, 1535, 115362, 10219, 2149, 60675, 6348, 837, 27040, 8807, 4261, 9034, 7133, 4067, 375387, 9473, 2833, 29110, 84957, 55655, 5027, 207, 7128, 604, 3689, 4779, 3965, 4615, 23, 9560, 10318, 84868, 80149, 1234, 976, 5879, 939, 5294, 5971, 1051, 3428, 5729, 101, 301, 3588, 3146, 8517, 8877, 5966	1832	379	16792	1.33015	1	0.556041	0.547779
GOTERM_BP_DIRECT	GO:0070374~positive regulation of ERK1 and ERK2 cascade	29	1.40914	0.0243999	6351, 6352, 5781, 25, 5245, 3265, 29108, 7040, 9560, 84868, 27020, 2149, 972, 6348, 537, 6504, 7936, 26191, 2185, 9693, 55294, 5908, 152007, 3146, 2651, 409, 3965, 5605, 3725	1832	175	16792	1.51893	1	0.556041	0.547779
GOTERM_BP_DIRECT	GO:0051279~regulation of release of sequestered calcium ion into cytosol	5	0.242954	0.0247859	1535, 11151, 4067, 1729, 2185	1832	11	16792	4.16634	1	0.556041	0.547779
GOTERM_BP_DIRECT	GO:0090557~establishment of endothelial intestinal barrier	5	0.242954	0.0247859	81876, 4301, 5912, 9693, 4615	1832	11	16792	4.16634	1	0.556041	0.547779
GOTERM_BP_DIRECT	GO:0033197~response to vitamin E	5	0.242954	0.0247859	210, 100, 3157, 6427, 847	1832	11	16792	4.16634	1	0.556041	0.547779
GOTERM_BP_DIRECT	GO:0006098~pentose-phosphate shunt	5	0.242954	0.0247859	55276, 7167, 5226, 6888, 2539	1832	11	16792	4.16634	1	0.556041	0.547779
GOTERM_BP_DIRECT	GO:0006461~protein complex assembly	21	1.02041	0.0255125	3071, 23648, 6892, 9404, 8733, 8301, 9368, 7456, 2175, 3560, 2185, 9231, 51053, 3839, 972, 324, 8208, 6513, 51103, 10048, 917	1832	116	16792	1.65935	1	0.56974	0.561275
GOTERM_BP_DIRECT	GO:0007010~cytoskeleton organization	27	1.31195	0.026368	6494, 9645, 7168, 8994, 118987, 8030, 6709, 752, 79658, 832, 6348, 10298, 3092, 7277, 10383, 9050, 23499, 58480, 1072, 23139, 4739, 30011, 1265, 4478, 1729, 60, 84790	1832	161	16792	1.53715	1	0.584556	0.57587
GOTERM_BP_DIRECT	GO:0045732~positive regulation of protein catabolic process	13	0.631681	0.0267554	8312, 25976, 580, 4947, 83547, 23192, 324, 23163, 79888, 7128, 11267, 4734, 4946	1832	60	16792	1.98595	1	0.584556	0.57587
GOTERM_BP_DIRECT	GO:0042102~positive regulation of T cell proliferation	13	0.631681	0.0267554	3071, 6693, 6352, 11151, 4860, 3109, 54440, 3458, 84868, 301, 3115, 3113, 923	1832	60	16792	1.98595	1	0.584556	0.57587
GOTERM_BP_DIRECT	GO:0034314~Arp2/3 complex-mediated actin nucleation	7	0.340136	0.0267708	10788, 10093, 10109, 10092, 10095, 10094, 81873	1832	22	16792	2.91644	1	0.584556	0.57587
GOTERM_BP_DIRECT	GO:0032465~regulation of cytokinesis	7	0.340136	0.0267708	57026, 5300, 801, 9738, 9903, 28964, 7405	1832	22	16792	2.91644	1	0.584556	0.57587
GOTERM_BP_DIRECT	GO:0001932~regulation of protein phosphorylation	9	0.437318	0.0268967	23603, 5294, 83667, 84687, 4067, 335, 2146, 96459, 10474	1832	34	16792	2.42628	1	0.584705	0.576017
GOTERM_BP_DIRECT	GO:0000122~negative regulation of transcription from RNA polymerase II promoter	96	4.66472	0.027309	7321, 8535, 5465, 4773, 2672, 7040, 4092, 3281, 4094, 10459, 2305, 1810, 84525, 430, 55122, 51042, 356, 2146, 7316, 9219, 5932, 639, 6945, 162979, 4261, 3090, 4783, 96459, 7295, 2117, 54880, 8819, 2874, 84159, 3006, 84678, 2354, 604, 7804, 7528, 10589, 1108, 22933, 8553, 5245, 257101, 3068, 23741, 346171, 3065, 9242, 84619, 84108, 1876, 3458, 57761, 55502, 3214, 22890, 811, 6721, 7538, 1958, 5154…	1832	720	16792	1.22213	1	0.58592	0.577214
GOTERM_BP_DIRECT	GO:0000060~protein import into nucleus, translocation	8	0.388727	0.0274296	55696, 3458, 8644, 602, 207, 604, 7040, 10952	1832	28	16792	2.61884	1	0.58592	0.577214
GOTERM_BP_DIRECT	GO:0043388~positive regulation of DNA binding	8	0.388727	0.0274296	22933, 3717, 3148, 3146, 3662, 801, 4830, 7295	1832	28	16792	2.61884	1	0.58592	0.577214
GOTERM_BP_DIRECT	GO:0050690~regulation of defense response to virus by virus	8	0.388727	0.0274296	375, 2534, 3105, 1794, 567, 1175, 1174, 5879	1832	28	16792	2.61884	1	0.58592	0.577214
GOTERM_BP_DIRECT	GO:0032956~regulation of actin cytoskeleton organization	11	0.5345	0.0278462	387, 93663, 7430, 25, 5066, 11151, 8851, 83442, 23433, 6093, 128272	1832	47	16792	2.14522	1	0.592244	0.583444
GOTERM_BP_DIRECT	GO:0002576~platelet degranulation	19	0.923226	0.0291262	7277, 5054, 5341, 7114, 4067, 5552, 7040, 7094, 2316, 334, 1521, 335, 801, 81, 9749, 7414, 967, 3920, 9948	1832	103	16792	1.6908	1	0.616797	0.607632
GOTERM_BP_DIRECT	GO:0031397~negative regulation of protein ubiquitination	10	0.485909	0.0298679	2534, 3303, 11261, 3301, 7128, 9636, 706, 409, 4092, 339745	1832	41	16792	2.23559	1	0.629789	0.620432
GOTERM_BP_DIRECT	GO:0001933~negative regulation of protein phosphorylation	13	0.631681	0.0301168	58190, 23603, 135228, 11261, 4067, 84919, 7040, 2280, 116496, 80149, 79899, 5536, 409	1832	61	16792	1.9534	1	0.632325	0.622929
GOTERM_BP_DIRECT	GO:0030033~microvillus assembly	6	0.291545	0.0309527	7430, 5908, 9368, 5911, 5912, 9693	1832	17	16792	3.23504	1	0.644366	0.634792
GOTERM_BP_DIRECT	GO:1901216~positive regulation of neuron death	6	0.291545	0.0309527	572, 54541, 25, 8301, 4217, 142	1832	17	16792	3.23504	1	0.644366	0.634792
GOTERM_BP_DIRECT	GO:0071902~positive regulation of protein serine/threonine kinase activity	9	0.437318	0.0316409	2180, 387, 51719, 2146, 8851, 801, 5899, 11235, 5605	1832	35	16792	2.35696	1	0.651306	0.641629
GOTERM_BP_DIRECT	GO:0001783~B cell apoptotic process	4	0.194363	0.0323284	10018, 5585, 578, 581	1832	7	16792	5.23768	1	0.651306	0.641629
GOTERM_BP_DIRECT	GO:0038066~p38MAPK cascade	4	0.194363	0.0323284	7538, 4217, 3965, 9261	1832	7	16792	5.23768	1	0.651306	0.641629
GOTERM_BP_DIRECT	GO:0002455~humoral immune response mediated by circulating immunoglobulin	4	0.194363	0.0323284	3119, 3127, 3123, 602	1832	7	16792	5.23768	1	0.651306	0.641629
GOTERM_BP_DIRECT	GO:0050766~positive regulation of phagocytosis	8	0.388727	0.03286	1535, 1794, 5873, 29, 613, 811, 29108, 10960	1832	29	16792	2.52853	1	0.651306	0.641629
GOTERM_BP_DIRECT	GO:0048873~homeostasis of number of cells within a tissue	8	0.388727	0.03286	54440, 5781, 2149, 11151, 5027, 118, 5879, 581	1832	29	16792	2.52853	1	0.651306	0.641629
GOTERM_BP_DIRECT	GO:2000670~positive regulation of dendritic cell apoptotic process	3	0.145773	0.0330627	4067, 9693, 3965	1832	3	16792	9.16594	1	0.651306	0.641629
GOTERM_BP_DIRECT	GO:0002277~myeloid dendritic cell activation involved in immune response	3	0.145773	0.0330627	1794, 29108, 6504	1832	3	16792	9.16594	1	0.651306	0.641629
GOTERM_BP_DIRECT	GO:0002685~regulation of leukocyte migration	3	0.145773	0.0330627	2833, 301, 26191	1832	3	16792	9.16594	1	0.651306	0.641629
GOTERM_BP_DIRECT	GO:0044211~CTP salvage	3	0.145773	0.0330627	83549, 54963, 7371	1832	3	16792	9.16594	1	0.651306	0.641629
GOTERM_BP_DIRECT	GO:0060154~cellular process regulating host cell cycle in response to virus	3	0.145773	0.0330627	572, 10018, 598	1832	3	16792	9.16594	1	0.651306	0.641629
GOTERM_BP_DIRECT	GO:0002486~antigen processing and presentation of endogenous peptide antigen via MHC class I via ER pathway, TAP-independent	3	0.145773	0.0330627	3107, 3106, 3105	1832	3	16792	9.16594	1	0.651306	0.641629
GOTERM_BP_DIRECT	GO:0050717~positive regulation of interleukin-1 alpha secretion	3	0.145773	0.0330627	24145, 5027, 834	1832	3	16792	9.16594	1	0.651306	0.641629
GOTERM_BP_DIRECT	GO:0046777~protein autophosphorylation	28	1.36054	0.033142	23604, 6793, 4296, 25, 11184, 8576, 2011, 9261, 1613, 3717, 27102, 2268, 79834, 613, 3654, 51347, 5613, 2081, 4067, 2185, 2064, 1445, 2872, 5566, 415116, 207, 8737, 11035	1832	172	16792	1.49213	1	0.651306	0.641629
GOTERM_BP_DIRECT	GO:0035556~intracellular signal transduction	57	2.76968	0.0339521	23604, 51719, 11184, 4650, 11186, 9467, 7049, 23365, 118987, 6195, 57580, 10019, 1613, 3717, 113, 29941, 115, 55884, 5336, 8844, 8525, 27040, 1857, 6760, 8787, 9270, 23012, 9231, 23139, 51291, 2872, 369, 207, 54849, 6494, 90864, 29, 9842, 2771, 2011, 23589, 613, 7538, 140459, 5879, 5330, 8125, 9693, 84727, 2534, 80851, 6733, 1609, 6732, 5600, 8877, 828	1832	403	16792	1.29642	1	0.653205	0.643499
GOTERM_BP_DIRECT	GO:0019068~virion assembly	5	0.242954	0.0340363	81876, 7314, 7316, 5478, 128637	1832	12	16792	3.81914	1	0.653205	0.643499
GOTERM_BP_DIRECT	GO:0043248~proteasome assembly	5	0.242954	0.0340363	5717, 51371, 5719, 11047, 5714	1832	12	16792	3.81914	1	0.653205	0.643499
GOTERM_BP_DIRECT	GO:0031629~synaptic vesicle fusion to presynaptic active zone membrane	5	0.242954	0.0340363	9342, 116841, 8676, 6810, 23557	1832	12	16792	3.81914	1	0.653205	0.643499
GOTERM_BP_DIRECT	GO:0032801~receptor catabolic process	5	0.242954	0.0340363	83891, 823, 7405, 7040, 4734	1832	12	16792	3.81914	1	0.653205	0.643499
GOTERM_BP_DIRECT	GO:0010939~regulation of necrotic cell death	5	0.242954	0.0340363	841, 7314, 7316, 8737, 10105	1832	12	16792	3.81914	1	0.653205	0.643499
GOTERM_BP_DIRECT	GO:0051496~positive regulation of stress fiber assembly	10	0.485909	0.0344621	387, 9530, 4088, 7168, 335, 8477, 29109, 9270, 5216, 5879	1832	42	16792	2.18237	1	0.658297	0.648516
GOTERM_BP_DIRECT	GO:0006464~cellular protein modification process	19	0.923226	0.0345696	6185, 9246, 7332, 5351, 25, 64422, 23463, 27338, 9040, 7251, 55236, 369, 997, 7525, 207, 5875, 11035, 7903, 10445	1832	105	16792	1.6586	1	0.658297	0.648516
GOTERM_BP_DIRECT	GO:0015992~proton transport	11	0.5345	0.0362509	7351, 9114, 533, 7355, 29988, 537, 121260, 526, 9296, 10312, 26503	1832	49	16792	2.05766	1	0.685002	0.674824
GOTERM_BP_DIRECT	GO:0014070~response to organic cyclic compound	11	0.5345	0.0362509	2180, 5690, 123, 1312, 4067, 578, 3992, 9308, 1374, 1848, 2539	1832	49	16792	2.05766	1	0.685002	0.674824
GOTERM_BP_DIRECT	GO:0006886~intracellular protein transport	36	1.74927	0.0367574	9146, 64374, 129049, 8775, 8676, 84958, 23062, 972, 23163, 1212, 10938, 10134, 10013, 10952, 9871, 9910, 8027, 7533, 11196, 64601, 1175, 1174, 56681, 112936, 23557, 27131, 10802, 26000, 55633, 63908, 26286, 55973, 6810, 10483, 10043, 54843	1832	236	16792	1.39819	1	0.6898	0.67955
GOTERM_BP_DIRECT	GO:0050714~positive regulation of protein secretion	9	0.437318	0.036926	375, 10802, 101, 7430, 399687, 3783, 5478, 7040, 64083	1832	36	16792	2.29148	1	0.6898	0.67955
GOTERM_BP_DIRECT	GO:0019985~translesion synthesis	9	0.437318	0.036926	9246, 7314, 22890, 7316, 9636, 6118, 51426, 5429, 7706	1832	36	16792	2.29148	1	0.6898	0.67955
GOTERM_BP_DIRECT	GO:0033138~positive regulation of peptidyl-serine phosphorylation	14	0.680272	0.0377671	9530, 8312, 96459, 7040, 493, 23645, 7295, 10459, 54386, 29110, 369, 207, 11235, 409	1832	70	16792	1.83319	1	0.702839	0.692396
GOTERM_BP_DIRECT	GO:0035335~peptidyl-tyrosine dephosphorylation	18	0.874636	0.0386422	5791, 5781, 5782, 5795, 26469, 2140, 8073, 1844, 54434, 5775, 11221, 5786, 5778, 26191, 1848, 1847, 1846, 54935	1832	99	16792	1.66653	1	0.716412	0.705767
GOTERM_BP_DIRECT	GO:2000249~regulation of actin cytoskeleton reorganization	6	0.291545	0.0391182	396, 1613, 25, 2185, 7040, 29085	1832	18	16792	3.05531	1	0.719804	0.709108
GOTERM_BP_DIRECT	GO:0001782~B cell homeostasis	6	0.291545	0.0391182	3071, 10018, 5585, 4067, 578, 581	1832	18	16792	3.05531	1	0.719804	0.709108
GOTERM_BP_DIRECT	GO:0034260~negative regulation of GTPase activity	10	0.485909	0.03952	10788, 22914, 2874, 132864, 2873, 5147, 3265, 409, 8826, 51291	1832	43	16792	2.13161	1	0.724485	0.71372
GOTERM_BP_DIRECT	GO:0016192~vesicle-mediated transport	25	1.21477	0.0402156	8673, 23209, 7542, 8895, 221960, 23062, 23163, 1212, 6843, 10791, 10133, 5119, 10313, 113402, 8301, 1175, 1174, 56681, 382, 83988, 26286, 10121, 6810, 10483, 54843	1832	152	16792	1.50756	1	0.732407	0.721525
GOTERM_BP_DIRECT	GO:0051301~cell division	50	2.42954	0.0402504	9585, 10051, 25906, 4134, 11064, 81928, 10459, 26271, 55320, 83879, 997, 3993, 5932, 10534, 51529, 9232, 7013, 27338, 115106, 7251, 4739, 201254, 9903, 84552, 84790, 53918, 22933, 9126, 10393, 10907, 2771, 1164, 1163, 55142, 57082, 22974, 22897, 80346, 899, 5119, 9134, 5499, 23397, 23310, 382, 51550, 55038, 8558, 8317, 8914	1832	350	16792	1.30942	1	0.732407	0.721525
GOTERM_BP_DIRECT	GO:0010506~regulation of autophagy	11	0.5345	0.0410509	3428, 1613, 23604, 25, 64121, 114881, 3146, 834, 29108, 10013, 5305	1832	50	16792	2.01651	1	0.741482	0.730464
GOTERM_BP_DIRECT	GO:0007266~Rho protein signal transduction	11	0.5345	0.0410509	9289, 10602, 396, 387, 4650, 604, 391, 392, 1072, 6093, 8727	1832	50	16792	2.01651	1	0.741482	0.730464
GOTERM_BP_DIRECT	GO:0071346~cellular response to interferon-gamma	12	0.58309	0.0418108	1613, 6351, 4261, 115362, 6352, 2597, 3113, 965, 6348, 3594, 9560, 3965	1832	57	16792	1.92967	1	0.752441	0.741261
GOTERM_BP_DIRECT	GO:0042787~protein ubiquitination involved in ubiquitin-dependent protein catabolic process	25	1.21477	0.0429559	7321, 64795, 25906, 10393, 127544, 339745, 10956, 79654, 27246, 84447, 7316, 9817, 51529, 9232, 7332, 7314, 200933, 25897, 267, 55236, 25793, 51255, 9903, 4734, 7706	1832	153	16792	1.4977	1	0.770228	0.758783
GOTERM_BP_DIRECT	GO:0032516~positive regulation of phosphoprotein phosphatase activity	5	0.242954	0.0450274	3717, 801, 5524, 23645, 11314	1832	13	16792	3.52536	1	0.784466	0.77281
GOTERM_BP_DIRECT	GO:0050901~leukocyte tethering or rolling	5	0.242954	0.0450274	3695, 3676, 3688, 64083, 6093	1832	13	16792	3.52536	1	0.784466	0.77281
GOTERM_BP_DIRECT	GO:2000484~positive regulation of interleukin-8 secretion	5	0.242954	0.0450274	2149, 965, 29108, 914, 3965	1832	13	16792	3.52536	1	0.784466	0.77281
GOTERM_BP_DIRECT	GO:0001817~regulation of cytokine production	5	0.242954	0.0450274	1445, 4067, 9308, 9516, 8826	1832	13	16792	3.52536	1	0.784466	0.77281
GOTERM_BP_DIRECT	GO:0043922~negative regulation by host of viral transcription	5	0.242954	0.0450274	6351, 6352, 6348, 3065, 3725	1832	13	16792	3.52536	1	0.784466	0.77281
GOTERM_BP_DIRECT	GO:0001916~positive regulation of T cell mediated cytotoxicity	5	0.242954	0.0450274	3106, 3105, 567, 5027, 3594	1832	13	16792	3.52536	1	0.784466	0.77281
GOTERM_BP_DIRECT	GO:0045088~regulation of innate immune response	5	0.242954	0.0450274	2268, 51752, 26191, 84282, 3659	1832	13	16792	3.52536	1	0.784466	0.77281
GOTERM_BP_DIRECT	GO:0034975~protein folding in endoplasmic reticulum	5	0.242954	0.0450274	821, 811, 3309, 7184, 2923	1832	13	16792	3.52536	1	0.784466	0.77281
GOTERM_BP_DIRECT	GO:0050728~negative regulation of inflammatory response	15	0.728863	0.0453355	7133, 4088, 90268, 5465, 29, 5598, 79671, 100, 284207, 335, 613, 4598, 7128, 7538, 54	1832	79	16792	1.74037	1	0.787044	0.775349
GOTERM_BP_DIRECT	GO:0042542~response to hydrogen peroxide	11	0.5345	0.0462679	572, 100, 3939, 2775, 578, 84919, 836, 2185, 847, 11235, 3725	1832	51	16792	1.97697	1	0.787464	0.775764
GOTERM_BP_DIRECT	GO:0019722~calcium-mediated signaling	11	0.5345	0.0462679	55784, 10316, 2833, 83988, 84687, 1234, 6348, 801, 5336, 8877, 27040	1832	51	16792	1.97697	1	0.787464	0.775764
GOTERM_BP_DIRECT	GO:0030836~positive regulation of actin filament depolymerization	4	0.194363	0.0476037	5341, 57026, 11034, 9948	1832	8	16792	4.58297	1	0.787464	0.775764
GOTERM_BP_DIRECT	GO:0006987~activation of signaling protein activity involved in unfolded protein response	4	0.194363	0.0476037	2081, 578, 581, 3309	1832	8	16792	4.58297	1	0.787464	0.775764
GOTERM_BP_DIRECT	GO:0010529~negative regulation of transposition	4	0.194363	0.0476037	27350, 60489, 140564, 164668	1832	8	16792	4.58297	1	0.787464	0.775764
GOTERM_BP_DIRECT	GO:2001224~positive regulation of neuron migration	4	0.194363	0.0476037	9585, 26012, 653464, 9693	1832	8	16792	4.58297	1	0.787464	0.775764
GOTERM_BP_DIRECT	GO:0032688~negative regulation of interferon-beta production	4	0.194363	0.0476037	5971, 29108, 5966, 79671	1832	8	16792	4.58297	1	0.787464	0.775764
GOTERM_BP_DIRECT	GO:0030042~actin filament depolymerization	4	0.194363	0.0476037	9645, 84687, 11034, 1072	1832	8	16792	4.58297	1	0.787464	0.775764
GOTERM_BP_DIRECT	GO:0002011~morphogenesis of an epithelial sheet	4	0.194363	0.0476037	3214, 3212, 182, 1605	1832	8	16792	4.58297	1	0.787464	0.775764
GOTERM_BP_DIRECT	GO:0002456~T cell mediated immunity	4	0.194363	0.0476037	64005, 10384, 182, 925	1832	8	16792	4.58297	1	0.787464	0.775764
GOTERM_BP_DIRECT	GO:0002262~myeloid cell homeostasis	4	0.194363	0.0476037	3071, 10018, 578, 581	1832	8	16792	4.58297	1	0.787464	0.775764
GOTERM_BP_DIRECT	GO:0090005~negative regulation of establishment of protein localization to plasma membrane	4	0.194363	0.0476037	598, 9528, 5525, 23433	1832	8	16792	4.58297	1	0.787464	0.775764
GOTERM_BP_DIRECT	GO:2000781~positive regulation of double-strand break repair	4	0.194363	0.0476037	2305, 55719, 84250, 8914	1832	8	16792	4.58297	1	0.787464	0.775764
GOTERM_BP_DIRECT	GO:1903896~positive regulation of IRE1-mediated unfolded protein response	4	0.194363	0.0476037	10018, 27113, 578, 581	1832	8	16792	4.58297	1	0.787464	0.775764
GOTERM_BP_DIRECT	GO:0097352~autophagosome maturation	7	0.340136	0.0479912	8673, 9342, 1201, 64601, 7405, 7251, 23557	1832	25	16792	2.56646	1	0.79121	0.779454
GOTERM_BP_DIRECT	GO:0042098~T cell proliferation	6	0.291545	0.0484738	5294, 1503, 5027, 977, 5699, 2280	1832	19	16792	2.89451	1	0.796495	0.78466
GOTERM_BP_DIRECT	GO:0019933~cAMP-mediated signaling	9	0.437318	0.0491997	113, 5144, 115, 9368, 5598, 1609, 8844, 1979, 9693	1832	38	16792	2.17088	1	0.805727	0.793755
GOTERM_BP_DIRECT	GO:0030336~negative regulation of cell migration	17	0.826045	0.051073	8751, 5054, 7168, 10193, 5795, 9368, 2022, 4092, 396, 1524, 653464, 1265, 7414, 5911, 1605, 5912, 8519	1832	95	16792	1.64022	1	0.833627	0.821241
GOTERM_BP_DIRECT	GO:1900026~positive regulation of substrate adhesion-dependent cell spreading	8	0.388727	0.0532712	2316, 10109, 335, 80005, 201294, 811, 5879, 57580	1832	32	16792	2.29148	1	0.866628	0.853751
GOTERM_BP_DIRECT	GO:0030890~positive regulation of B cell proliferation	9	0.437318	0.0562204	3071, 100, 54440, 23529, 972, 952, 4773, 975, 604	1832	39	16792	2.11522	1	0.911587	0.898042
GOTERM_BP_DIRECT	GO:0006820~anion transport	5	0.242954	0.0577599	56262, 7417, 7416, 706, 26503	1832	14	16792	3.27355	1	0.924347	0.910612
GOTERM_BP_DIRECT	GO:0030970~retrograde protein transport, ER to cytosol	5	0.242954	0.0577599	79139, 84447, 9709, 10952, 7184	1832	14	16792	3.27355	1	0.924347	0.910612
GOTERM_BP_DIRECT	GO:0042176~regulation of protein catabolic process	5	0.242954	0.0577599	9146, 5707, 5045, 11267, 4953	1832	14	16792	3.27355	1	0.924347	0.910612
GOTERM_BP_DIRECT	GO:2001241~positive regulation of extrinsic apoptotic signaling pathway in absence of ligand	5	0.242954	0.0577599	1613, 5499, 1495, 27429, 581	1832	14	16792	3.27355	1	0.924347	0.910612
GOTERM_BP_DIRECT	GO:0007420~brain development	29	1.40914	0.060611	9289, 5781, 8851, 8775, 29, 3021, 490, 3020, 63925, 55201, 10018, 7917, 578, 3157, 5533, 613, 637, 939, 9114, 8320, 1152, 266727, 54541, 55212, 1445, 23054, 5049, 8877, 409	1832	190	16792	1.39901	1	0.938508	0.924563
GOTERM_BP_DIRECT	GO:1901888~regulation of cell junction assembly	3	0.145773	0.06137	2889, 5908, 9693	1832	4	16792	6.87445	1	0.938508	0.924563
GOTERM_BP_DIRECT	GO:0032417~positive regulation of sodium:proton antiporter activity	3	0.145773	0.06137	11261, 81, 54997	1832	4	16792	6.87445	1	0.938508	0.924563
GOTERM_BP_DIRECT	GO:0070973~protein localization to endoplasmic reticulum exit site	3	0.145773	0.06137	4253, 55973, 10134	1832	4	16792	6.87445	1	0.938508	0.924563
GOTERM_BP_DIRECT	GO:0043372~positive regulation of CD4-positive, alpha-beta T cell differentiation	3	0.145773	0.06137	3071, 54440, 9308	1832	4	16792	6.87445	1	0.938508	0.924563
GOTERM_BP_DIRECT	GO:0032673~regulation of interleukin-4 production	3	0.145773	0.06137	3127, 3123, 3965	1832	4	16792	6.87445	1	0.938508	0.924563
GOTERM_BP_DIRECT	GO:0010499~proteasomal ubiquitin-independent protein catabolic process	3	0.145773	0.06137	23198, 8507, 9817	1832	4	16792	6.87445	1	0.938508	0.924563
GOTERM_BP_DIRECT	GO:0038127~ERBB signaling pathway	3	0.145773	0.06137	9961, 5781, 5594	1832	4	16792	6.87445	1	0.938508	0.924563
GOTERM_BP_DIRECT	GO:2000483~negative regulation of interleukin-8 secretion	3	0.145773	0.06137	301, 307, 26191	1832	4	16792	6.87445	1	0.938508	0.924563
GOTERM_BP_DIRECT	GO:0045953~negative regulation of natural killer cell mediated cytotoxicity	3	0.145773	0.06137	10859, 409, 3965	1832	4	16792	6.87445	1	0.938508	0.924563
GOTERM_BP_DIRECT	GO:0051882~mitochondrial depolarization	3	0.145773	0.06137	1029, 25, 834	1832	4	16792	6.87445	1	0.938508	0.924563
GOTERM_BP_DIRECT	GO:1902042~negative regulation of extrinsic apoptotic signaling pathway via death domain receptors	8	0.388727	0.0615102	5054, 356, 8743, 841, 3148, 8737, 7128, 8837	1832	33	16792	2.22205	1	0.938508	0.924563
GOTERM_BP_DIRECT	GO:0030030~cell projection organization	8	0.388727	0.0615102	27241, 55112, 49856, 5341, 79734, 207, 1072, 84260	1832	33	16792	2.22205	1	0.938508	0.924563
GOTERM_BP_DIRECT	GO:0071364~cellular response to epidermal growth factor stimulus	8	0.388727	0.0615102	9530, 5782, 84687, 2950, 207, 7538, 2064, 8826	1832	33	16792	2.22205	1	0.938508	0.924563
GOTERM_BP_DIRECT	GO:0051297~centrosome organization	8	0.388727	0.0615102	9696, 2801, 117178, 6566, 115106, 7405, 55142, 4659	1832	33	16792	2.22205	1	0.938508	0.924563
GOTERM_BP_DIRECT	GO:0032092~positive regulation of protein binding	12	0.58309	0.0637174	267, 57761, 79139, 567, 340061, 118, 5986, 5899, 9693, 9709, 2280, 23129	1832	61	16792	1.80314	1	0.961435	0.947149
GOTERM_BP_DIRECT	GO:0038083~peptidyl-tyrosine autophosphorylation	9	0.437318	0.0638458	3717, 1445, 2534, 25, 4067, 2268, 4145, 7525, 2185	1832	40	16792	2.06234	1	0.961435	0.947149
GOTERM_BP_DIRECT	GO:0010508~positive regulation of autophagy	9	0.437318	0.0638458	572, 79156, 3458, 80149, 58476, 9528, 7942, 7405, 81603	1832	40	16792	2.06234	1	0.961435	0.947149
GOTERM_BP_DIRECT	GO:0071230~cellular response to amino acid stimulus	10	0.485909	0.0646825	83667, 64121, 598, 80315, 26012, 55004, 824, 1051, 10542, 28956	1832	47	16792	1.9502	1	0.961435	0.947149
GOTERM_BP_DIRECT	GO:0071404~cellular response to low-density lipoprotein particle stimulus	4	0.194363	0.0657525	975, 4864, 3688, 3689	1832	9	16792	4.07375	1	0.961435	0.947149
GOTERM_BP_DIRECT	GO:0008635~activation of cysteine-type endopeptidase activity involved in apoptotic process by cytochrome c	4	0.194363	0.0657525	840, 578, 836, 581	1832	9	16792	4.07375	1	0.961435	0.947149
GOTERM_BP_DIRECT	GO:0032886~regulation of microtubule-based process	4	0.194363	0.0657525	324, 1729, 2064, 23499	1832	9	16792	4.07375	1	0.961435	0.947149
GOTERM_BP_DIRECT	GO:0035456~response to interferon-beta	4	0.194363	0.0657525	10581, 5359, 10410, 8519	1832	9	16792	4.07375	1	0.961435	0.947149
GOTERM_BP_DIRECT	GO:0036500~ATF6-mediated unfolded protein response	4	0.194363	0.0657525	1388, 811, 3309, 7184	1832	9	16792	4.07375	1	0.961435	0.947149
GOTERM_BP_DIRECT	GO:0045198~establishment of epithelial cell apical/basal polarity	4	0.194363	0.0657525	7430, 9368, 4478, 5911	1832	9	16792	4.07375	1	0.961435	0.947149
GOTERM_BP_DIRECT	GO:0002480~antigen processing and presentation of exogenous peptide antigen via MHC class I, TAP-independent	4	0.194363	0.0657525	3107, 3106, 3105, 567	1832	9	16792	4.07375	1	0.961435	0.947149
GOTERM_BP_DIRECT	GO:0010469~regulation of receptor activity	4	0.194363	0.0657525	5054, 5144, 10013, 5526	1832	9	16792	4.07375	1	0.961435	0.947149
GOTERM_BP_DIRECT	GO:0071243~cellular response to arsenic-containing substance	4	0.194363	0.0657525	132864, 2872, 90637, 10105	1832	9	16792	4.07375	1	0.961435	0.947149
GOTERM_BP_DIRECT	GO:0042921~glucocorticoid receptor signaling pathway	4	0.194363	0.0657525	23054, 7533, 811, 4734	1832	9	16792	4.07375	1	0.961435	0.947149
GOTERM_BP_DIRECT	GO:0043029~T cell homeostasis	7	0.340136	0.066623	3071, 10018, 11151, 5366, 5027, 11035, 7040	1832	27	16792	2.37635	1	0.968399	0.95401
GOTERM_BP_DIRECT	GO:0032728~positive regulation of interferon-beta production	7	0.340136	0.066623	29110, 64135, 3148, 3146, 3665, 84282, 3659	1832	27	16792	2.37635	1	0.968399	0.95401
GOTERM_BP_DIRECT	GO:0006935~chemotaxis	20	0.971817	0.0699502	8398, 3071, 9034, 6693, 6352, 5880, 5594, 4046, 3265, 1890, 10928, 2833, 1524, 123920, 60675, 1234, 1794, 6348, 10488, 3965	1832	122	16792	1.50261	1	1	0.985342
GOTERM_BP_DIRECT	GO:0051260~protein homooligomerization	27	1.31195	0.0706896	5066, 200845, 54793, 210, 2643, 79139, 27243, 10938, 22890, 79734, 128866, 637, 6683, 7013, 5551, 92799, 1374, 2040, 581, 83862, 2752, 1861, 57674, 27433, 8737, 11035, 309	1832	177	16792	1.39819	1	1	0.985342
GOTERM_BP_DIRECT	GO:0051894~positive regulation of focal adhesion assembly	6	0.291545	0.0707975	4088, 5795, 9270, 5879, 6093, 8826	1832	21	16792	2.61884	1	1	0.985342
GOTERM_BP_DIRECT	GO:0000187~activation of MAPK activity	18	0.874636	0.0716299	4296, 5781, 5594, 8567, 7314, 9261, 972, 60675, 975, 5027, 7316, 5600, 8517, 3654, 1848, 1847, 5605, 5606	1832	107	16792	1.54193	1	1	0.985342
GOTERM_BP_DIRECT	GO:0043149~stress fiber assembly	5	0.242954	0.0722004	7791, 387, 3688, 2185, 11235	1832	15	16792	3.05531	1	1	0.985342
GOTERM_BP_DIRECT	GO:0042993~positive regulation of transcription factor import into nucleus	5	0.242954	0.0722004	2316, 5295, 4088, 340061, 26191	1832	15	16792	3.05531	1	1	0.985342
GOTERM_BP_DIRECT	GO:0030330~DNA damage response, signal transduction by p53 class mediator	5	0.242954	0.0722004	22976, 83667, 10538, 602, 10397	1832	15	16792	3.05531	1	1	0.985342
GOTERM_BP_DIRECT	GO:0042692~muscle cell differentiation	5	0.242954	0.0722004	3475, 23345, 7290, 3021, 3020	1832	15	16792	3.05531	1	1	0.985342
GOTERM_BP_DIRECT	GO:0051974~negative regulation of telomerase activity	5	0.242954	0.0722004	7013, 26277, 100134934, 80119, 10445	1832	15	16792	3.05531	1	1	0.985342
GOTERM_BP_DIRECT	GO:0000910~cytokinesis	10	0.485909	0.0722583	1613, 55909, 1730, 389, 598, 11021, 5899, 11258, 9055, 4627	1832	48	16792	1.90957	1	1	0.985342
GOTERM_BP_DIRECT	GO:0006909~phagocytosis	10	0.485909	0.0722583	23603, 301, 27102, 11151, 3683, 201294, 6504, 8317, 3394, 3689	1832	48	16792	1.90957	1	1	0.985342
GOTERM_BP_DIRECT	GO:0007265~Ras protein signal transduction	13	0.631681	0.0747938	9046, 11186, 2782, 3265, 9261, 1029, 57646, 1796, 5600, 8844, 5899, 27040, 3725	1832	70	16792	1.70225	1	1	0.985342
GOTERM_BP_DIRECT	GO:0031647~regulation of protein stability	13	0.631681	0.0747938	7341, 5594, 29108, 10755, 1029, 57646, 25793, 54344, 975, 10013, 10474, 3920, 5714	1832	70	16792	1.70225	1	1	0.985342
GOTERM_BP_DIRECT	GO:0050830~defense response to Gram-positive bacterium	15	0.728863	0.0755764	9466, 22914, 8347, 29110, 84868, 3105, 3017, 3148, 85236, 2268, 567, 29102, 5027, 4615, 54	1832	85	16792	1.61752	1	1	0.985342
GOTERM_BP_DIRECT	GO:0006897~endocytosis	22	1.069	0.0766498	5294, 23307, 8301, 22905, 7456, 3265, 10928, 29924, 58513, 57403, 79874, 401548, 3949, 598, 10938, 30011, 51257, 10043, 4830, 4864, 7804, 3636	1832	139	16792	1.45072	1	1	0.985342
GOTERM_BP_DIRECT	GO:0018146~keratan sulfate biosynthetic process	7	0.340136	0.0773122	9334, 10678, 6484, 11041, 2683, 8704, 8702	1832	28	16792	2.29148	1	1	0.985342
GOTERM_BP_DIRECT	GO:0051881~regulation of mitochondrial membrane potential	7	0.340136	0.0773122	7351, 598, 578, 7314, 27166, 581, 1192	1832	28	16792	2.29148	1	1	0.985342
GOTERM_BP_DIRECT	GO:0008286~insulin receptor signaling pathway	14	0.680272	0.0785683	5295, 9114, 64397, 29988, 23433, 9296, 533, 5786, 526, 207, 537, 10312, 1979, 1978	1832	78	16792	1.64517	1	1	0.985342
GOTERM_BP_DIRECT	GO:0007173~epidermal growth factor receptor signaling pathway	11	0.5345	0.0789601	5295, 5829, 1445, 5781, 25, 3265, 868, 2185, 7040, 8826, 2060	1832	56	16792	1.80045	1	1	0.985342
GOTERM_BP_DIRECT	GO:0035914~skeletal muscle cell differentiation	10	0.485909	0.08036	8819, 8320, 59269, 467, 3344, 10362, 2010, 23764, 1958, 4209	1832	49	16792	1.8706	1	1	0.985342
GOTERM_BP_DIRECT	GO:0006509~membrane protein ectodomain proteolysis	6	0.291545	0.0837465	84888, 55851, 5027, 51752, 1605, 4627	1832	22	16792	2.4998	1	1	0.985342
GOTERM_BP_DIRECT	GO:0039702~viral budding via host ESCRT complex	6	0.291545	0.0837465	79720, 27243, 128866, 5119, 155382, 7251	1832	22	16792	2.4998	1	1	0.985342
GOTERM_BP_DIRECT	GO:0045453~bone resorption	6	0.291545	0.0837465	154, 5880, 1200, 2185, 5879, 54	1832	22	16792	2.4998	1	1	0.985342
GOTERM_BP_DIRECT	GO:0031334~positive regulation of protein complex assembly	6	0.291545	0.0837465	7341, 96459, 7040, 5526, 55719, 84250	1832	22	16792	2.4998	1	1	0.985342
GOTERM_BP_DIRECT	GO:0010628~positive regulation of gene expression	37	1.79786	0.0861288	9146, 5245, 257101, 3265, 25861, 7040, 51043, 3458, 10859, 80149, 29102, 6348, 811, 11267, 5359, 54997, 10474, 26191, 639, 7430, 4088, 4783, 5873, 3398, 2022, 2064, 3949, 57658, 3303, 1265, 6733, 5027, 5600, 4478, 409, 11235, 3965	1832	262	16792	1.29443	1	1	0.985342
GOTERM_BP_DIRECT	GO:0000082~G1/S transition of mitotic cell cycle	17	0.826045	0.0861687	6241, 9134, 5530, 1032, 58480, 4171, 1029, 26271, 997, 6502, 902, 6118, 3688, 5932, 8317, 5537, 1978	1832	102	16792	1.52766	1	1	0.985342
GOTERM_BP_DIRECT	GO:0000290~deadenylation-dependent decapping of nuclear-transcribed mRNA	4	0.194363	0.0865452	25819, 27257, 28960, 197135	1832	10	16792	3.66638	1	1	0.985342
GOTERM_BP_DIRECT	GO:0031953~negative regulation of protein autophosphorylation	4	0.194363	0.0865452	9961, 11261, 2022, 3725	1832	10	16792	3.66638	1	1	0.985342
GOTERM_BP_DIRECT	GO:0032060~bleb assembly	4	0.194363	0.0865452	196527, 2014, 5027, 6093	1832	10	16792	3.66638	1	1	0.985342
GOTERM_BP_DIRECT	GO:0001771~immunological synapse formation	4	0.194363	0.0865452	5551, 11151, 1794, 923	1832	10	16792	3.66638	1	1	0.985342
GOTERM_BP_DIRECT	GO:0010762~regulation of fibroblast migration	4	0.194363	0.0865452	23603, 79899, 9219, 5879	1832	10	16792	3.66638	1	1	0.985342
GOTERM_BP_DIRECT	GO:0051901~positive regulation of mitochondrial depolarization	4	0.194363	0.0865452	5027, 706, 10962, 142	1832	10	16792	3.66638	1	1	0.985342
GOTERM_BP_DIRECT	GO:1904380~endoplasmic reticulum mannose trimming	4	0.194363	0.0865452	56886, 10956, 84447, 55741	1832	10	16792	3.66638	1	1	0.985342
GOTERM_BP_DIRECT	GO:2000406~positive regulation of T cell migration	4	0.194363	0.0865452	6352, 29108, 284114, 3676	1832	10	16792	3.66638	1	1	0.985342
GOTERM_BP_DIRECT	GO:0031115~negative regulation of microtubule polymerization	4	0.194363	0.0865452	832, 2288, 24139, 6904	1832	10	16792	3.66638	1	1	0.985342
GOTERM_BP_DIRECT	GO:0051103~DNA ligation involved in DNA repair	4	0.194363	0.0865452	3148, 3146, 10038, 142	1832	10	16792	3.66638	1	1	0.985342
GOTERM_BP_DIRECT	GO:0032691~negative regulation of interleukin-1 beta production	4	0.194363	0.0865452	2950, 7128, 409, 54	1832	10	16792	3.66638	1	1	0.985342
GOTERM_BP_DIRECT	GO:0010225~response to UV-C	4	0.194363	0.0865452	578, 602, 7528, 5429	1832	10	16792	3.66638	1	1	0.985342
GOTERM_BP_DIRECT	GO:0051085~chaperone mediated protein folding requiring cofactor	4	0.194363	0.0865452	3336, 972, 1861, 27433	1832	10	16792	3.66638	1	1	0.985342
GOTERM_BP_DIRECT	GO:0090026~positive regulation of monocyte chemotaxis	5	0.242954	0.0882852	5054, 6352, 196527, 3146, 10488	1832	16	16792	2.86436	1	1	0.985342
GOTERM_BP_DIRECT	GO:0007034~vacuolar transport	5	0.242954	0.0882852	9114, 1201, 27243, 128866, 5119	1832	16	16792	2.86436	1	1	0.985342
GOTERM_BP_DIRECT	GO:0010592~positive regulation of lamellipodium assembly	5	0.242954	0.0882852	10109, 5880, 3320, 55845, 5879	1832	16	16792	2.86436	1	1	0.985342
GOTERM_BP_DIRECT	GO:0010942~positive regulation of cell death	7	0.340136	0.0889084	7351, 27141, 8644, 80149, 5245, 27429, 1848	1832	29	16792	2.21247	1	1	0.985342
GOTERM_BP_DIRECT	GO:0045785~positive regulation of cell adhesion	9	0.437318	0.0904011	9289, 101, 6352, 9530, 7168, 5795, 6810, 284114, 2064	1832	43	16792	1.91845	1	1	0.985342
GOTERM_BP_DIRECT	GO:0045429~positive regulation of nitric oxide biosynthetic process	9	0.437318	0.0904011	3717, 3458, 22914, 4088, 3320, 207, 23564, 2185, 3689	1832	43	16792	1.91845	1	1	0.985342
GOTERM_BP_DIRECT	GO:0007040~lysosome organization	8	0.388727	0.0906391	79158, 1201, 1200, 3257, 55004, 7942, 1130, 3074	1832	36	16792	2.03688	1	1	0.985342
GOTERM_BP_DIRECT	GO:0035264~multicellular organism growth	14	0.680272	0.0919928	5781, 5144, 3021, 114789, 3020, 23038, 83931, 2820, 84159, 118, 22809, 6668, 1717, 4726	1832	80	16792	1.60404	1	1	0.985342
GOTERM_BP_DIRECT	GO:0045063~T-helper 1 cell differentiation	3	0.145773	0.0950011	8809, 5971, 3146	1832	5	16792	5.49956	1	1	0.985342
GOTERM_BP_DIRECT	GO:1903912~negative regulation of endoplasmic reticulum stress-induced eIF2 alpha phosphorylation	3	0.145773	0.0950011	84919, 5611, 23645	1832	5	16792	5.49956	1	1	0.985342
GOTERM_BP_DIRECT	GO:0044770~cell cycle phase transition	3	0.145773	0.0950011	7332, 8317, 8914	1832	5	16792	5.49956	1	1	0.985342
GOTERM_BP_DIRECT	GO:0002381~immunoglobulin production involved in immunoglobulin mediated immune response	3	0.145773	0.0950011	3119, 3127, 3123	1832	5	16792	5.49956	1	1	0.985342
GOTERM_BP_DIRECT	GO:0006102~isocitrate metabolic process	3	0.145773	0.0950011	3417, 3421, 3418	1832	5	16792	5.49956	1	1	0.985342
GOTERM_BP_DIRECT	GO:0002634~regulation of germinal center formation	3	0.145773	0.0950011	5585, 7128, 604	1832	5	16792	5.49956	1	1	0.985342
GOTERM_BP_DIRECT	GO:0044206~UMP salvage	3	0.145773	0.0950011	83549, 54963, 7371	1832	5	16792	5.49956	1	1	0.985342
GOTERM_BP_DIRECT	GO:0072540~T-helper 17 cell lineage commitment	3	0.145773	0.0950011	10538, 3662, 114836	1832	5	16792	5.49956	1	1	0.985342
GOTERM_BP_DIRECT	GO:0022614~membrane to membrane docking	3	0.145773	0.0950011	7430, 4478, 6093	1832	5	16792	5.49956	1	1	0.985342
GOTERM_BP_DIRECT	GO:0070242~thymocyte apoptotic process	3	0.145773	0.0950011	10018, 578, 581	1832	5	16792	5.49956	1	1	0.985342
GOTERM_BP_DIRECT	GO:0010917~negative regulation of mitochondrial membrane potential	3	0.145773	0.0950011	5366, 27166, 10550	1832	5	16792	5.49956	1	1	0.985342
GOTERM_BP_DIRECT	GO:0016202~regulation of striated muscle tissue development	3	0.145773	0.0950011	136319, 4088, 7040	1832	5	16792	5.49956	1	1	0.985342
GOTERM_BP_DIRECT	GO:0019060~intracellular transport of viral protein in host cell	3	0.145773	0.0950011	6890, 6891, 79139	1832	5	16792	5.49956	1	1	0.985342
GOTERM_BP_DIRECT	GO:0051259~protein oligomerization	11	0.5345	0.0952289	23209, 4938, 79026, 267, 80304, 11261, 80149, 5027, 7128, 3654, 581	1832	58	16792	1.73837	1	1	0.985342
GOTERM_BP_DIRECT	GO:0000715~nucleotide-excision repair, DNA damage recognition	6	0.291545	0.0978498	10920, 2873, 7314, 8533, 7316, 142	1832	23	16792	2.39111	1	1	0.985342
GOTERM_BP_DIRECT	GO:0033137~negative regulation of peptidyl-serine phosphorylation	6	0.291545	0.0978498	54541, 5144, 578, 9770, 4092, 581	1832	23	16792	2.39111	1	1	0.985342
GOTERM_BP_DIRECT	GO:0090398~cellular senescence	6	0.291545	0.0978498	1029, 79677, 3014, 3398, 811, 3265	1832	23	16792	2.39111	1	1	0.985342

## Sheet: GO Batch II - DOWN
Gene Ontology analysis of differentially expressed genes (n=449) that were downregulated in TTD-speific CD8 T cells compared to naïve CD8 T cells
Category	Term	Count	%	PValue	Genes	List Total	Pop Hits	Pop Total	Fold Enrichment	Bonferroni	Benjamini	FDR
GOTERM_BP_DIRECT	GO:0006351~transcription, DNA-templated	81	18.8372	3.95605e-08	8531, 90321, 7562, 7644, 2272, 84838, 79891, 473, 170960, 27086, 79576, 284459, 80764, 6304, 85012, 7799, 8609, 284371, 101060200, 10260, 6322, 4782, 22927, 4300, 170959, 55571, 146198, 79088, 165, 1106, 322, 10628, 23492, 1389, 687, 4774, 648, 11278, 10782, 65982, 163732, 440515, 26137, 23067, 65986, 163255, 28996, 79673, 51460, 728927, 55422, 6920, 90338, 7536, 4863, 100129842, 51427, 4306, 577…	375	1955	16792	1.85528	7.12063e-05	7.12088e-05	7.12088e-05
GOTERM_BP_DIRECT	GO:0000122~negative regulation of transcription from RNA polymerase II promoter	36	8.37209	1.31836e-05	9960, 23405, 8531, 10174, 26137, 1263, 28996, 84838, 473, 4609, 27086, 79576, 6304, 8204, 4782, 4089, 6720, 170959, 169792, 3096, 146198, 165, 1523, 60468, 10628, 23492, 51176, 688, 4774, 648, 11278, 6932, 4799, 6935, 57659, 10443	375	720	16792	2.23893	0.0234513	0.0118653	0.0118653
GOTERM_BP_DIRECT	GO:0006355~regulation of transcription, DNA-templated	59	13.7209	2.47267e-05	8531, 90321, 7562, 7644, 2272, 400713, 170960, 4609, 284459, 6304, 7799, 5151, 284371, 101060200, 10260, 6322, 22927, 4300, 170959, 55571, 146198, 79088, 1106, 322, 4774, 10782, 158880, 440515, 10196, 23067, 65986, 163255, 79673, 51460, 728927, 55422, 90338, 7536, 100129842, 51427, 4306, 57727, 7594, 5252, 7112, 284391, 5452, 7597, 4089, 7556, 163087, 23635, 51276, 353088, 340252, 152485, 64061, …	375	1504	16792	1.75661	0.0435327	0.014836	0.014836
GOTERM_BP_DIRECT	GO:0046632~alpha-beta T cell differentiation	3	0.697674	0.00699381	6146, 51176, 6932	375	6	16792	22.3893	0.999997	1	1
GOTERM_BP_DIRECT	GO:0007040~lysosome organization	5	1.16279	0.0081282	51361, 950, 54664, 64400, 29911	375	36	16792	6.21926	1	1	1
GOTERM_BP_DIRECT	GO:0008333~endosome to lysosome transport	5	1.16279	0.0107742	51361, 64400, 9737, 29911, 4534	375	39	16792	5.74085	1	1	1
GOTERM_BP_DIRECT	GO:0050862~positive regulation of T cell receptor signaling pathway	3	0.697674	0.0126754	9840, 1236, 50852	375	8	16792	16.792	1	1	1
GOTERM_BP_DIRECT	GO:0006468~protein phosphorylation	19	4.4186	0.0139336	5163, 6482, 8573, 7048, 91754, 11040, 5575, 23178, 1263, 28996, 5290, 472, 7294, 10746, 10000, 84033, 5578, 51422, 814	375	456	16792	1.86578	1	1	1
GOTERM_BP_DIRECT	GO:0071353~cellular response to interleukin-4	4	0.930233	0.0156813	3615, 3326, 51176, 6932	375	24	16792	7.46311	1	1	1
GOTERM_BP_DIRECT	GO:1904262~negative regulation of TORC1 signaling	3	0.697674	0.0160589	143686, 27244, 472	375	9	16792	14.9262	1	1	1
GOTERM_BP_DIRECT	GO:0070102~interleukin-6-mediated signaling pathway	3	0.697674	0.0160589	4089, 3572, 3570	375	9	16792	14.9262	1	1	1
GOTERM_BP_DIRECT	GO:0006465~signal peptide processing	4	0.930233	0.0175313	121665, 83943, 1203, 5125	375	25	16792	7.16459	1	1	1
GOTERM_BP_DIRECT	GO:0006974~cellular response to DNA damage stimulus	11	2.55814	0.0184089	83943, 1106, 5252, 596, 4609, 322, 7325, 1263, 57659, 11257, 472	375	208	16792	2.3681	1	1	1
GOTERM_BP_DIRECT	GO:0002053~positive regulation of mesenchymal cell proliferation	4	0.930233	0.0194977	8660, 4609, 27086, 7048	375	26	16792	6.88903	1	1	1
GOTERM_BP_DIRECT	GO:0006357~regulation of transcription from RNA polymerase II promoter	18	4.18605	0.020579	8204, 65982, 6720, 163732, 169792, 79891, 7294, 1106, 1523, 27086, 687, 6920, 85012, 11278, 6932, 10782, 6935, 8609	375	441	16792	1.8277	1	1	1
GOTERM_BP_DIRECT	GO:0010468~regulation of gene expression	7	1.62791	0.0243117	321, 596, 4609, 7048, 4863, 648, 5290	375	100	16792	3.13451	1	1	1
GOTERM_BP_DIRECT	GO:0030728~ovulation	3	0.697674	0.0281747	83943, 4609, 3566	375	12	16792	11.1947	1	1	1
GOTERM_BP_DIRECT	GO:0048015~phosphatidylinositol-mediated signaling	7	1.62791	0.0311963	8660, 940, 27327, 50852, 5290, 3480, 57690	375	106	16792	2.95708	1	1	1
GOTERM_BP_DIRECT	GO:0042100~B cell proliferation	4	0.930233	0.0337449	596, 51176, 973, 3575	375	32	16792	5.59733	1	1	1
GOTERM_BP_DIRECT	GO:0051402~neuron apoptotic process	4	0.930233	0.0365245	596, 26355, 54532, 472	375	33	16792	5.42772	1	1	1
GOTERM_BP_DIRECT	GO:0007165~signal transduction	36	8.37209	0.0425663	5140, 160622, 79890, 394, 3480, 4050, 472, 80762, 55843, 3575, 84144, 9658, 50852, 814, 4306, 57727, 4649, 5151, 5152, 8660, 5175, 8440, 8821, 3096, 2317, 288, 322, 3707, 1389, 962, 3566, 126259, 51310, 10000, 944, 5921	375	1161	16792	1.38849	1	1	1
GOTERM_BP_DIRECT	GO:0021854~hypothalamus development	3	0.697674	0.0429058	4609, 51176, 22930	375	15	16792	8.95573	1	1	1
GOTERM_BP_DIRECT	GO:0050706~regulation of interleukin-1 beta secretion	2	0.465116	0.0440503	1236, 27086	375	2	16792	44.7787	1	1	1
GOTERM_BP_DIRECT	GO:0048661~positive regulation of smooth muscle cell proliferation	5	1.16279	0.0445412	199, 4609, 27086, 7048, 3570	375	60	16792	3.73156	1	1	1
GOTERM_BP_DIRECT	GO:0042102~positive regulation of T cell proliferation	5	1.16279	0.0445412	199, 8440, 51561, 940, 3572	375	60	16792	3.73156	1	1	1
GOTERM_BP_DIRECT	GO:0032092~positive regulation of protein binding	5	1.16279	0.0468634	121665, 3326, 64400, 28996, 7074	375	61	16792	3.67038	1	1	1
GOTERM_BP_DIRECT	GO:0010613~positive regulation of cardiac muscle hypertrophy	3	0.697674	0.0483285	5152, 5578, 3572	375	16	16792	8.396	1	1	1
GOTERM_BP_DIRECT	GO:0048535~lymph node development	3	0.697674	0.0539844	57124, 3575, 4050	375	17	16792	7.90212	1	1	1
GOTERM_BP_DIRECT	GO:0008284~positive regulation of cell proliferation	17	3.95349	0.0584475	6320, 8660, 7048, 7433, 28996, 3572, 3570, 2041, 3480, 7074, 374, 596, 4609, 57124, 51176, 688, 1397	375	466	16792	1.63356	1	1	1
GOTERM_BP_DIRECT	GO:0045022~early endosome to late endosome transport	3	0.697674	0.0598605	51361, 64400, 29911	375	18	16792	7.46311	1	1	1
GOTERM_BP_DIRECT	GO:0018105~peptidyl-serine phosphorylation	7	1.62791	0.0608726	596, 7048, 10000, 5578, 28996, 814, 472	375	125	16792	2.50761	1	1	1
GOTERM_BP_DIRECT	GO:0001541~ovarian follicle development	4	0.930233	0.0665126	83943, 596, 4609, 4089	375	42	16792	4.26463	1	1	1
GOTERM_BP_DIRECT	GO:0006879~cellular iron ion homeostasis	4	0.930233	0.0743253	80762, 4609, 4089, 51310	375	44	16792	4.07079	1	1	1
GOTERM_BP_DIRECT	GO:0030879~mammary gland development	3	0.697674	0.078687	8660, 51176, 394	375	21	16792	6.39695	1	1	1
GOTERM_BP_DIRECT	GO:0051056~regulation of small GTPase mediated signal transduction	7	1.62791	0.0792898	55843, 23263, 84144, 84033, 394, 7074, 4649	375	134	16792	2.33918	1	1	1
GOTERM_BP_DIRECT	GO:0002576~platelet degranulation	6	1.39535	0.0802026	1, 5175, 22927, 55664, 7273, 87	375	103	16792	2.60847	1	1	1
GOTERM_BP_DIRECT	GO:0098609~cell-cell adhesion	11	2.55814	0.0823511	2317, 7112, 3326, 10606, 26058, 26156, 1937, 143098, 3646, 23348, 51429	375	271	16792	1.81758	1	1	1
GOTERM_BP_DIRECT	GO:0032435~negative regulation of proteasomal ubiquitin-dependent protein catabolic process	3	0.697674	0.0853229	3326, 4534, 2272	375	22	16792	6.10618	1	1	1
GOTERM_BP_DIRECT	GO:0060033~anatomical structure regression	2	0.465116	0.086165	57124, 51176	375	4	16792	22.3893	1	1	1
GOTERM_BP_DIRECT	GO:2000623~negative regulation of nuclear-transcribed mRNA catabolic process, nonsense-mediated decay	2	0.465116	0.086165	79048, 26986	375	4	16792	22.3893	1	1	1
GOTERM_BP_DIRECT	GO:0042089~cytokine biosynthetic process	2	0.465116	0.086165	940, 5125	375	4	16792	22.3893	1	1	1
GOTERM_BP_DIRECT	GO:1901031~regulation of response to reactive oxygen species	2	0.465116	0.086165	143686, 27244	375	4	16792	22.3893	1	1	1
GOTERM_BP_DIRECT	GO:1903061~positive regulation of protein lipidation	2	0.465116	0.086165	258010, 22930	375	4	16792	22.3893	1	1	1
GOTERM_BP_DIRECT	GO:1903507~negative regulation of nucleic acid-templated transcription	4	0.930233	0.0867634	7536, 4863, 10782, 440498	375	47	16792	3.81095	1	1	1
GOTERM_BP_DIRECT	GO:0045860~positive regulation of protein kinase activity	4	0.930233	0.0867634	1236, 51422, 51429, 23118	375	47	16792	3.81095	1	1	1
GOTERM_BP_DIRECT	GO:0036092~phosphatidylinositol-3-phosphate biosynthetic process	4	0.930233	0.0955104	8660, 8821, 5290, 472	375	49	16792	3.6554	1	1	1
GOTERM_BP_DIRECT	GO:0030511~positive regulation of transforming growth factor beta receptor signaling pathway	3	0.697674	0.0990696	3326, 4089, 28996	375	24	16792	5.59733	1	1	1
GOTERM_BP_DIRECT	GO:0090630~activation of GTPase activity	5	1.16279	0.0996328	1236, 9882, 84144, 2041, 7074	375	79	16792	2.83409	1	1	1
