# Supplementary material for: Identification and characterization of a SARS-CoV-2 specific CD8+ T cell response with immunodominant features
Source: Nat Commun. 2021 May 10;12:2593. doi: 10.1038/s41467-021-22811-y (PMC8110804; doi:10.1038/s41467-021-22811-y)
Supplement: Supplementary file 8 — Supplementary Data 5 [file 41467_2021_22811_MOESM8_ESM.xlsx]

## Sheet: DGEA Batch I
Statistical significance was tested with a two-tailed t-test, multiple correction was performed with the Benjamini-Hochberg procedure.
gene name	p-value (FDR-corrected)	fold change (ln)
TRBV27	0.000879835	5.00821
GZMK	0.00335593	3.4916
CD27	0.00102959	3.35673
COTL1	0.00294818	2.34526
PRPF6	0.0176794	1.96314
TPP2	0.00463952	1.89906
CUEDC2	0.0205675	1.66841
CLTA	0.0119919	1.48718
IFI27L2	0.0134372	1.32817
DUSP2	0.0117808	1.32664
CD6	0.0126803	1.30854
ABRACL	0.0205941	1.18691
LDHB	0.00472095	1.05747
LIMD2	0.00710914	1.02432
H2AFV	0.0263959	1.26207
COX7B	0.0268626	0.983902
EPB41	0.0271007	1.29451
RPS26	0.0274068	0.853083
NEAT1	0.029047	1.1257
CAMK4	0.0374702	1.80321
RGS10	0.0400367	1.21587
PAG1	0.0420933	2.48745
DNAJB6	0.0425792	1.05028
CDK11B	0.0448992	1.82972
RARRES3	0.0465322	0.777116
LYST	0.0496964	1.47571
BRD9	0.0501575	1.76861
CD2	0.0504415	0.856188
BRD7	0.0548184	1.9597
THEMIS	0.060101	1.65243
ATP5F1B	0.0597531	1.00543
CACYBP	0.0598525	1.27195
ARF3	0.0602427	1.70587
PSMB9	0.0602427	0.80654
POMP	0.060871	0.814923
ANAPC7	0.064098	2.85173
EIF5B	0.0638032	1.29279
SNRPB2	0.0642292	1.02195
MRPL52	0.0645074	1.28843
DNAJC8	0.0644865	1.00081
TMEM242	0.0649676	1.68339
HMGB1	0.0644865	0.652896
SERINC5	0.0667999	3.67235
USP33	0.0687251	1.45773
STOML2	0.0710052	1.42388
LYPLA1	0.0712574	1.49296
LSM7	0.0710052	0.885642
AP2S1	0.0736356	1.24566
SSNA1	0.0742717	1.05783
HMGA1	0.075554	1.52977
ETFA	0.0755759	1.52832
CCT3	0.0753676	1.13943
EAPP	0.0758772	0.972535
NAMPT	0.0769457	2.72864
SYF2	0.075812	0.835752
SMARCB1	0.0789506	1.3988
SLIRP	0.0826608	1.49617
CLK1	0.0825708	1.15832
HIPK1	0.0843797	1.8482
SIT1	0.0855541	1.6076
TACC3	0.0890326	2.33454
YTHDC1	0.0890057	1.18121
MT1E	0.089737	1.62367
ATXN1	0.091383	1.59874
TMF1	0.0925348	1.24953
DUSP4	0.0935543	3.1383
PYCARD	0.0930881	1.16983
MAP1LC3B	0.0936379	0.764998
REEP5	0.0944742	0.917165
NPM1	0.0944303	0.623273
SNRPC	0.0957386	0.979887
ARFGAP2	0.0968609	1.49961
VAMP5	0.0974035	1.13608
CLINT1	0.0977955	1.53492
GOLGB1	0.0977955	1.30238
SPOCK2	0.09855	0.926761
AES	0.0993249	0.711003
ANKRD11	0.100026	1.20221
TFG	0.100589	1.79907
CHD2	0.104168	1.11093
SLC2A3	0.105233	1.57496
PPP4R3B	0.105063	1.19843
SIRPG	0.106452	3.06516
CORO1A	0.105757	0.602876
TALDO1	0.106655	1.14652
GLIPR1	0.107694	1.08745
DDX21	0.107615	1.02416
CS	0.108468	1.8447
TPR	0.10885	1.00592
CHCHD5	0.110139	1.21552
EWSR1	0.111418	0.88313
TNFRSF1B	0.111514	1.04003
MT2A	0.112291	0.90325
SMIM26	0.113419	0.973117
OCIAD1	0.114081	1.0906
YIPF3	0.115671	1.48193
HIST1H1C	0.116262	1.10668
ATG2A	0.117895	1.27226
CTSC	0.120032	0.814826
UBE2I	0.122302	0.918305
RANBP1	0.123659	1.26645
SLC39A7	0.128437	1.57401
DNM2	0.128672	1.38943
PDE4B	0.12936	1.84466
PIGBOS1	0.129906	1.91384
DCP2	0.129598	1.20975
CLIC3	0.131156	1.35718
ASL	0.13454	1.89512
RNF168	0.13454	1.42935
ITCH	0.134896	1.29887
ATP5S	0.137216	1.56182
PDCL	0.141519	2.23312
BIN1	0.141194	0.76586
TBC1D10C	0.143523	0.776622
MT1X	0.145152	1.4367
BCL2L11	0.14571	2.385
HIST1H1D	0.146148	0.992363
CBLB	0.146192	0.91942
CCNL1	0.146426	0.809007
SEC61B	0.14643	0.736048
PSMC4	0.146684	1.27334
ZNF106	0.146871	1.22902
CPSF1	0.147131	2.45428
NUDT21	0.147449	1.08319
DNAJC15	0.147822	1.14315
TRIB2	0.148832	1.9347
TSC2	0.14997	1.96798
PLCD1	0.150644	2.17246
ZC3H18	0.15311	1.48521
ATF4	0.153093	1.15039
COPS9	0.15388	0.795836
DHRS4	0.156112	1.34112
KLF13	0.156186	1.00131
EMC8	0.157027	2.03408
SLC25A25	0.158212	1.40725
RAD21	0.159739	0.845353
PSMA4	0.160391	1.14656
PELP1	0.161825	2.12192
RTL8C	0.16231	1.68533
RGS1	0.163531	1.87274
RNF19A	0.16334	0.934214
UBE2L3	0.163396	0.806401
DUT	0.165208	1.10178
IL7R	0.16591	1.25359
KLRC1	0.167253	2.99661
PRPF31	0.16674	1.30652
TOP2B	0.167518	1.66745
ENC1	0.167704	1.31748
NOSIP	0.167651	1.07749
TXNL1	0.168108	1.10033
LAMTOR5	0.169857	0.9001
AIF1	0.171452	4.56057
BZW2	0.172419	2.05843
HSD17B10	0.172419	1.18079
PRKCSH	0.173107	1.01796
PIM3	0.174382	1.42317
EPS15L1	0.174742	1.72309
ARAP1	0.175461	2.21127
NDUFS3	0.176419	1.14653
RAB18	0.18041	1.27014
PPP6R1	0.180428	1.33105
NCOR1	0.18108	0.778391
FBXW5	0.181318	0.814836
SAMD9L	0.182178	1.40734
COX17	0.182178	1.01336
HNRNPU	0.182178	0.689837
H3F3B	0.182178	0.43053
HIST1H3H	0.183944	2.74615
PPP2CA	0.183928	0.91331
MKNK2	0.185897	1.39169
FKBP11	0.186278	1.01408
HELZ	0.187031	1.03324
AKAP17A	0.189029	1.45932
JPT1	0.189327	1.13859
ACOT7	0.190186	1.95718
GABARAP	0.192439	0.560683
MCCC1	0.197512	2.15743
ILF3	0.196787	0.874783
ADAM17	0.197731	1.78845
VPS26B	0.197605	1.01251
PSMB2	0.197783	1.02161
IFI27	0.199025	4.66893
MAZ	0.199084	1.25098
HLA-DRA	0.199035	0.90758
TBL3	0.20282	2.1115
BRD4	0.203268	1.10708
WDR55	0.206675	1.68215
UPRT	0.207135	2.65632
MT1F	0.206713	1.08692
CHMP1A	0.207135	1.27335
DCTN5	0.210343	2.33007
LAP3	0.21174	1.36495
GSDMD	0.21308	1.17773
CD164	0.213127	0.782081
SYNRG	0.21891	1.09967
GRAMD4	0.21991	3.21283
CFDP1	0.21991	1.1664
ARF5	0.21991	0.571607
UPF3A	0.21991	1.01955
SLC25A26	0.21991	1.46685
NOP10	0.21991	1.04097
SRSF3	0.21991	0.777217
BACH1	0.21991	1.78778
FOSL2	0.21991	1.20707
ORMDL3	0.21991	1.05595
PDE4D	0.21991	0.909159
PUS10	0.21991	3.15359
RFC3	0.21991	3.93114
VCPIP1	0.21991	1.27138
PARP1	0.22069	1.02085
FABP5	0.2212	1.65802
LYSMD2	0.2212	1.69105
PARP10	0.221088	1.29925
SRSF9	0.22153	0.937997
TSC22D4	0.221247	0.685577
SLC38A1	0.221672	0.812004
PDCD6	0.222056	0.887234
HELLS	0.222226	2.2254
FRMD8	0.222226	1.28311
LPXN	0.222226	1.10015
PIK3AP1	0.222303	1.56968
ETF1	0.222257	1.29938
SSSCA1	0.222341	1.38378
IRF4	0.223375	1.83425
TPGS2	0.223401	1.30344
IFI35	0.223393	1.19625
GAPDH	0.225575	0.53782
H2AFY	0.225908	1.05304
CERK	0.227496	1.72624
UNC13D	0.229836	1.17656
IFRD1	0.230721	1.89127
PSMB8	0.231657	0.712164
NPEPL1	0.23224	1.97173
HOOK3	0.232816	1.12769
SRRM2	0.232909	0.694742
FZR1	0.234045	2.41755
ATP5MC2	0.233205	0.510157
ADSL	0.234045	1.41122
CDCA7L	0.235164	2.86196
OXNAD1	0.235164	1.3768
GRK2	0.236268	1.1374
SATB1	0.23658	1.72342
DDX50	0.236276	1.15467
EDRF1	0.237757	1.16323
CXCR3	0.239638	1.45038
GLG1	0.239105	0.716955
WDR18	0.241647	1.85101
PSME4	0.241814	1.27364
OSTF1	0.242398	0.729324
KIF2A	0.24295	0.760915
GLYCTK	0.244536	1.74895
CLN3	0.244489	1.5058
RPS6KB1	0.244993	1.90895
CLASRP	0.244955	1.38475
ACIN1	0.244536	0.918852
NFATC2IP	0.245024	1.28275
SRGAP2C	0.246031	2.63282
RNF115	0.246031	0.833526
KRAS	0.246874	1.0716
PYHIN1	0.246602	0.798922
RNASEH1	0.247074	1.05299
CLEC2B	0.247982	0.620042
SLC25A4	0.249538	2.12682
RSU1	0.249116	1.03446
FBXO41	0.250551	3.27237
FAM3A	0.251406	1.50028
HPRT1	0.251406	1.28301
XAF1	0.251258	0.986478
AP2A2	0.252497	2.17855
DPP4	0.253917	4.10526
TFIP11	0.253677	1.9193
COMT	0.25335	1.09184
RICTOR	0.25445	0.992653
SRA1	0.2551	1.16321
YWHAG	0.255508	1.87746
DEK	0.255104	0.679774
NDUFA2	0.255355	0.732247
ORMDL2	0.256125	1.61227
FAM120A	0.255938	1.16099
BID	0.255938	1.18889
EMC2	0.256786	2.22819
TNKS	0.257298	1.5222
PPP1R12A	0.256963	0.819151
MKI67	0.257797	2.49629
INPP5D	0.257298	0.822809
NAA16	0.258953	1.24981
ECHS1	0.26033	1.21349
UQCR10	0.260251	0.621696
WSB1	0.260891	0.94651
RBM8A	0.260891	0.67815
CNN2	0.261213	0.675402
MYCBP2	0.263707	0.749079
SRSF11	0.265881	0.656526
CENPC	0.26639	0.856327
MED25	0.266891	1.42904
ZBTB44	0.266891	1.09088
NCLN	0.267329	1.55468
FAM217B	0.267329	1.34312
VSIR	0.267262	0.734773
TMC6	0.267329	0.858262
FAM102A	0.272779	2.77098
ZNF487	0.272491	1.82341
SDHB	0.273334	1.08824
PSMA7	0.273407	0.588824
DDB1	0.274405	1.20941
ZNF426	0.275567	2.06208
ERP44	0.275187	0.960429
AAK1	0.275773	0.769318
HIST1H2BK	0.276687	1.8439
C22orf39	0.27684	1.07085
HSPD1	0.277035	1.15353
CCDC12	0.277318	0.780794
IDH2	0.277818	0.635946
MLLT3	0.279375	1.54205
NDUFB10	0.277878	0.571277
R3HCC1	0.280816	1.00722
CYP51A1	0.281475	1.4633
YWHAQ	0.28081	0.56462
RFC1	0.281795	0.930958
SLC16A3	0.283094	3.51786
PSMB10	0.282258	0.635423
MED15	0.283828	0.789203
GBP2	0.284282	1.02995
BICDL1	0.285474	2.82662
OAZ2	0.285643	2.00909
MECP2	0.286683	0.939801
HDGF	0.288521	1.7808
USP9Y	0.289148	2.06479
AP1G1	0.289437	1.4664
PNPLA8	0.289855	1.69765
UBE2D3	0.289148	0.570503
TKFC	0.289855	1.98095
XPNPEP3	0.289855	1.68602
HIGD2A	0.292801	0.545097
MBNL1	0.292021	0.4541
GAK	0.293927	1.41751
MTDH	0.293297	0.601561
OAZ1	0.293656	0.512894
CELF2	0.293678	0.62284
PNN	0.293841	0.650702
MAGOHB	0.295832	1.92029
EML4	0.295832	0.703123
PBRM1	0.297081	1.12196
LRRFIP2	0.297771	1.16164
RNMT	0.298166	0.810374
PSMD1	0.298832	1.22541
NCAPD2	0.299367	1.69158
IGSF8	0.301742	1.5766
USP28	0.303075	1.16505
SETD2	0.30304	0.915839
MTHFD2	0.303907	1.48774
PCNT	0.304156	1.44646
CLPP	0.304006	0.949116
LONP2	0.304359	0.92848
MGAT5	0.308155	3.69006
ID2	0.308694	0.601751
BTN2A2	0.311808	2.78744
SIRT3	0.312136	2.28559
POLD2	0.312136	1.60279
LAIR1	0.312443	1.0854
RMDN1	0.314382	1.64434
ATF7IP	0.313767	0.793943
FYN	0.31498	0.682597
CTSB	0.316631	1.03904
YIF1B	0.317346	1.32463
NUP210	0.317346	0.85593
EIF3L	0.317346	0.553111
MMS19	0.318114	1.91052
DYRK1A	0.318114	1.49033
HNRNPH2	0.318114	1.25246
ELF1	0.318114	0.608434
MRE11	0.318114	1.65498
ALKBH7	0.318114	0.875662
SENP5	0.318114	1.1639
SP140	0.318114	0.974576
ZFAND2A	0.318114	1.0658
C9orf3	0.318114	3.30154
CCDC186	0.318114	0.871669
PRKCQ	0.318114	0.878921
CENPX	0.318114	1.06636
DPP7	0.318114	0.633894
CHD3	0.318114	0.923604
INTS6-AS1	0.318114	1.78476
NPDC1	0.318114	3.80212
PGD	0.318114	1.59622
PNISR	0.318114	0.451437
RPS17	0.318114	0.705856
MHENCR	0.318114	1.20233
RBM43	0.318114	1.42543
STRN	0.318114	1.81751
2006-09-01	0.318114	0.670839
CIZ1	0.318114	1.56621
GRAMD2B	0.318114	3.03851
PFDN2	0.318114	0.916353
LENG8	0.318114	0.904304
PRPF18	0.318114	1.27951
MIR22HG	0.318114	1.87798
THAP9-AS1	0.318114	1.80513
PRMT7	0.318114	1.53874
SLC7A5	0.318114	1.27154
DPY30	0.318114	1.26231
SLTM	0.318114	0.777437
ARHGEF7	0.318114	1.40486
PDAP1	0.318114	0.721073
PET117	0.318143	1.51469
CARHSP1	0.318114	0.964833
MT-ND6	0.318114	0.655982
EZH2	0.318308	1.8058
MANBA	0.318308	1.43268
MTMR14	0.318308	1.07945
GPX7	0.318308	2.10065
FAM122A	0.318308	2.07718
EHBP1L1	0.318308	1.74278
NFKBIZ	0.318308	1.376
RBBP4	0.318308	0.717958
GSPT1	0.318427	1.08796
S1PR4	0.318427	1.07
ARHGAP17	0.31845	1.51374
FUCA2	0.319279	1.89737
ZNF460	0.319346	1.73696
CD96	0.319043	0.655784
GALM	0.319346	1.41618
SRSF10	0.319346	0.679637
SPG21	0.319346	0.8658
MCRIP1	0.31951	0.765026
PTPN11	0.32056	1.07947
SLC27A3	0.320923	1.38774
SNRPD3	0.3206	0.685211
MAGOH	0.320923	0.707786
ZMYM6	0.321251	2.34561
PRDX3	0.321251	2.17479
MAD1L1	0.321819	0.870581
DTX3	0.322329	2.03351
GIMAP2	0.322329	1.31264
ZBTB11	0.322822	1.39358
TGFBR2	0.323715	0.988628
TYMP	0.324258	1.35582
CSRP1	0.324258	1.06312
TRADD	0.325055	1.02698
NDUFB11	0.325055	0.565133
TUBB4B	0.325542	0.902693
TRIM69	0.326004	1.78703
COX6A1	0.325603	0.489726
NDUFS1	0.326946	1.36955
TNFRSF10B	0.327269	2.13451
TAOK2	0.327337	2.34804
TBC1D17	0.327269	1.31937
PDE6G	0.327561	5.08466
SNRPB	0.326893	0.525612
WASHC3	0.327561	1.05534
CHD4	0.328	0.8507
PSMD8	0.329353	0.728441
LGALS8	0.32961	1.21752
RBBP8	0.330195	3.14513
MYO1F	0.329566	0.573293
TANGO6	0.330371	2.02114
TAF8	0.330371	1.34425
VPS33A	0.330727	2.06116
CEBPZ	0.330371	0.919633
ZNF644	0.330787	0.869006
CSNK2A2	0.331051	1.79166
RB1CC1	0.332725	0.984934
NUBP1	0.332971	1.55154
CSNK1E	0.333252	2.23053
CLEC12A	0.333493	5.18681
RUSC1	0.333198	1.45952
KLHDC2	0.333198	0.927219
GPR183	0.333493	1.96078
PSMD5	0.333493	1.81437
TSTA3	0.333252	0.86726
SMIM15	0.333471	1.169
CD28	0.33439	4.66883
ATXN10	0.333827	0.973448
CD226	0.333973	0.925342
UBAP1	0.335132	1.43597
MPG	0.336418	0.80426
MRPL51	0.336418	0.887817
PSMA6	0.336544	0.579103
TTC39C	0.339403	0.98202
SDCBP	0.340085	0.947209
MRPL54	0.34013	0.725857
C3orf14	0.340902	2.63812
HDAC4	0.341398	2.2919
CLIC5	0.342092	4.95818
ERCC4	0.34199	2.08326
RSRC2	0.341745	0.781566
CLPX	0.342242	1.11951
VTI1B	0.342703	0.816929
MAN2A2	0.343292	1.96652
CDKN2AIPNL	0.343277	1.25396
CENPP	0.343783	2.87129
CD8B	0.342703	0.509098
LSM1	0.344024	0.846965
CHAF1B	0.345085	2.82134
KANSL1	0.345085	0.917762
SYNGR2	0.345663	0.858077
CLUH	0.345858	1.6239
ARAF	0.346868	1.62029
NUDT22	0.346783	0.892607
MIGA2	0.347828	2.09737
ERAP2	0.347636	0.804011
CDC42SE2	0.349578	0.653447
ORAI1	0.350319	0.798762
CD44	0.350107	0.50383
RASSF2	0.351103	2.66117
SLC5A3	0.350733	1.29321
RNF157	0.352713	4.68687
CEBPD	0.35333	4.04769
ACTR6	0.35333	1.43508
ANAPC5	0.35333	0.619812
GNG10	0.35461	1.60331
YPEL5	0.353779	0.648548
DNASE1	0.355103	2.14678
DDX60	0.355147	1.55197
STK17A	0.355103	0.584908
PPM1A	0.355668	1.11904
MRI1	0.356024	1.88871
BACH2	0.356075	2.40564
UFC1	0.355605	0.568615
LAMTOR4	0.35609	0.640872
MRPL37	0.356572	1.28906
SLC35G1	0.357769	4.00011
ELMSAN1	0.35951	1.60409
SLC4A7	0.359815	1.08849
EPC2	0.359963	2.05509
MAN2A1	0.359963	1.13507
AK2	0.360067	1.31673
COA1	0.360067	1.38343
MFSD6	0.360563	1.59302
PAK2	0.360823	0.576955
POLR3A	0.361996	1.63982
EIF3H	0.361996	0.506348
VAMP4	0.36259	1.16347
RFXANK	0.36259	1.15059
ATG14	0.362947	0.993482
LMBRD1	0.362996	0.788792
ANKRD17	0.363575	1.09423
PRRC2B	0.364299	0.933987
VPS51	0.365759	0.722535
TGDS	0.366945	1.94936
L3MBTL2	0.368016	1.56946
PARP14	0.369098	0.957568
LRIG2	0.370511	2.19644
PAK1	0.370511	1.88434
XRN1	0.369951	0.655583
ZC3H7A	0.370511	1.10243
ARL6IP4	0.36987	0.449987
MAPK7	0.370701	1.8507
SHMT2	0.370511	1.0948
CARD11	0.370701	1.02683
TP53INP1	0.371562	2.01679
OXCT1	0.371299	1.11524
ILK	0.371346	1.05448
XRCC6	0.371173	0.577503
CREB3	0.371562	1.5102
LCP1	0.370701	0.360984
TSC1	0.372294	1.94746
FAM173A	0.373064	1.23024
DIAPH2	0.373692	1.37271
CHUK	0.373949	1.87584
COX6B1	0.373394	0.473914
RAD23B	0.373692	1.00311
PUS7L	0.373949	1.1066
CDC5L	0.374454	0.950575
KCNAB2	0.375565	0.795463
FBXO22	0.376769	2.14187
DOCK5	0.377198	2.882
SRP68	0.377183	1.42956
VMA21	0.377183	0.900124
STRBP	0.378172	3.7791
FAM120B	0.379251	1.19598
NDUFS5	0.378812	0.501855
AK3	0.379718	1.0962
CMTM7	0.379798	1.35355
BROX	0.380546	1.0258
TLK1	0.380546	0.921286
CKAP2	0.380775	1.53659
CARS	0.380645	1.206
MLF2	0.380952	0.661569
TOP3A	0.381786	1.79015
PABPC1	0.380546	0.331941
QARS	0.382332	0.925871
GNAI2	0.382332	0.53232
ULK1	0.384607	2.26813
RBX1	0.384184	0.724934
TC2N	0.384184	0.62531
SACS	0.387267	1.5576
TBC1D31	0.387755	1.9029
ARHGAP45	0.387752	0.688446
YIPF4	0.387755	1.13544
ARFRP1	0.387755	1.13511
SUGT1	0.387755	0.924633
ATP1B3	0.387755	0.809656
OSBPL2	0.388946	1.34286
HBS1L	0.389715	1.24282
NADK	0.390251	2.08843
DDX17	0.389777	0.596639
COP1	0.39074	1.37956
JPT2	0.391902	3.40774
RAB29	0.391113	0.674973
DUSP5	0.392132	1.48472
ACSF3	0.392453	1.63016
PPM1M	0.393103	0.839198
SFPQ	0.393103	0.70182
UNC50	0.393729	1.53604
N4BP2	0.393729	1.21788
PUM2	0.393687	0.92436
NUDT9	0.394068	1.90345
CCDC22	0.394092	1.50487
CHCHD7	0.394092	1.08798
SUMO3	0.394092	0.754163
HIST1H2BF	0.394857	2.20787
MGAT4A	0.394197	0.580537
KYAT3	0.394951	1.35743
MRPL4	0.395616	0.939618
ATP5F1D	0.395616	0.480424
ATF7IP2	0.396339	1.01474
YBX3	0.396621	1.47604
DTL	0.397749	4.19127
HIST1H2AB	0.397669	2.29899
DHX29	0.397369	0.858347
NUP107	0.397724	1.20337
SAMD4B	0.3988	2.22575
PRIM2	0.399344	1.6051
HLA-DQA1	0.399404	1.38985
SASH3	0.399892	0.648531
TCF25	0.399892	0.480691
NDUFAF3	0.400745	0.914244
DDA1	0.400839	0.908491
DCAF11	0.400839	0.908578
PTP4A1	0.400839	0.97364
TSPOAP1-AS1	0.400839	1.27493
SPAG9	0.400839	0.956394
TROAP	0.40202	3.23575
LSS	0.40202	1.78284
MED31	0.402541	1.89536
SEM1	0.402665	0.615226
MEA1	0.40308	0.81264
CTLA4	0.403328	1.4955
B3GNT2	0.403328	0.799873
FBXO11	0.404492	1.54337
UBA2	0.404209	0.855802
LY6E	0.404209	0.391341
RANGRF	0.404984	1.01334
ARL4D	0.405732	3.29514
AKAP11	0.405279	1.25312
ZNF593	0.405897	1.5039
VTI1A	0.405732	0.944778
KTN1	0.405868	0.548876
SRPK2	0.406154	0.617901
PHC1	0.40647	2.15401
GNB1	0.406284	0.91989
GTF3C1	0.406284	0.775563
AC004812.2	0.406712	3.07649
N4BP2L2	0.406284	0.576822
GBP4	0.40666	1.06671
ZYX	0.40647	0.513445
FDPS	0.406712	0.748346
BAZ1B	0.406922	0.932387
CDC16	0.407439	1.55444
IRAK1	0.407439	1.51646
YARS	0.407439	0.874727
OSTM1	0.407595	1.23655
RABGGTB	0.407595	1.03753
ACP5	0.40775	1.66304
FNBP4	0.407595	0.608969
TRAF7	0.408093	1.2554
UNG	0.40868	2.26633
ERLIN1	0.40948	3.16821
TXNDC11	0.409147	1.10352
TMEM19	0.40948	1.45251
NHLRC3	0.409962	1.12706
CCT5	0.409962	0.976876
STK19	0.410043	1.66322
NOP58	0.409995	0.803805
DYNLL1	0.410153	0.887957
FNBP1	0.410153	0.591722
PLOD3	0.411899	1.35822
HSPE1	0.411682	0.714318
OMA1	0.412787	1.68707
EIF4EBP2	0.412787	0.931223
MAPRE1	0.412787	0.864382
KSR1	0.413423	3.08696
CDCA7	0.413398	2.10852
TNIP1	0.413004	0.662031
TWF2	0.41398	0.703395
ITM2C	0.414887	2.99723
SNU13	0.414324	0.522777
ACAT2	0.415105	1.23462
MCM5	0.416431	1.55557
SND1	0.416313	0.904879
TIMM23	0.416275	0.935265
SDHA	0.418061	0.764583
CD81	0.418507	1.00186
KDM1B	0.419615	2.54418
RNF114	0.419701	0.836264
STMN1	0.420596	1.19868
ARF1	0.419701	0.395685
SEC24C	0.421553	1.02593
NCK1	0.421574	0.852241
PDCL3	0.421553	0.877585
MED13	0.422093	1.17275
STX11	0.422432	1.75732
NOL8	0.422279	1.13853
CCT2	0.422279	0.763145
MRPL22	0.422279	0.880192
NAP1L1	0.423047	0.592795
ATP13A2	0.423566	1.62864
PDHA1	0.42381	1.37221
DNPH1	0.424162	1.37645
GAMT	0.424239	1.78207
SPN	0.423673	0.537719
UBXN7	0.424239	1.01758
JARID2	0.424239	1.12953
KIF1B	0.425001	2.33493
ACOT9	0.424655	1.36973
FANCG	0.425486	2.04018
2001-09-01	0.424655	0.52917
RBBP7	0.426269	0.748131
PPFIA1	0.426823	1.7019
TWF1	0.426472	0.841701
VDAC3	0.426599	0.755693
SPSB2	0.427986	3.80196
MRPS6	0.427594	0.815509
DNASE1L1	0.428244	2.08698
SSR3	0.428244	0.871018
RBM5	0.428549	0.924858
NGLY1	0.428549	1.02251
INTS7	0.429417	2.00233
RMND5A	0.430681	1.76131
STK38	0.430605	0.649581
CABIN1	0.430971	0.825836
CENPW	0.432137	3.11353
PDLIM7	0.432211	2.792
MCM2	0.43273	2.40423
ATP5F1A	0.432211	0.562726
NDUFB1	0.432411	0.63474
MED24	0.433196	1.59959
MOSPD3	0.433824	0.997791
CASD1	0.434941	1.77742
MOB1A	0.434697	0.725428
SNAP47	0.434941	1.18639
TOLLIP	0.434941	1.23602
BSG	0.434941	0.501671
TWISTNB	0.435272	0.971171
LINC01089	0.435489	1.09682
GOLGA8A	0.436599	3.00811
HPF1	0.436216	1.20579
UBE2D2	0.435439	0.408888
CNST	0.436544	0.716819
SLC25A20	0.437034	0.987881
TRBV28	0.437423	1.84378
MIS18BP1	0.437918	0.717101
SBNO2	0.438678	2.04164
RANBP2	0.438388	0.987028
MUC20-OT1	0.438323	0.913815
ZNF782	0.438985	2.7496
RC3H2	0.438976	0.888528
KDM6A	0.438929	0.927786
RTF2	0.438929	0.656703
TMEM229B	0.439898	2.93473
UBTF	0.439909	1.04509
MRPS18A	0.440162	1.24269
ATP2B1	0.440044	0.849438
FAM98B	0.440723	1.65093
AKR1B1	0.441947	0.80154
MTMR6	0.442243	1.21931
ZWINT	0.442615	2.73975
RPA2	0.442422	0.841477
UBE2Z	0.442615	1.42985
SMPD1	0.442615	1.17149
OPA1	0.442636	1.01357
NEMF	0.442636	0.696365
MRPL15	0.443365	2.02373
FUS	0.442995	0.479241
EPS15	0.444601	0.788232
RETREG3	0.444866	1.47726
N4BP1	0.444866	0.983355
CLDND1	0.445061	0.794176
CHN2	0.445953	1.66901
CDC40	0.445642	0.723462
SBF1	0.4462	1.13325
ATP1A1	0.446074	0.71827
VDAC2	0.446074	0.64512
EIF4G2	0.44697	0.507866
C17orf58	0.448373	2.77817
PTEN	0.448465	1.26947
JMJD6	0.449188	0.825475
TGS1	0.449924	0.918011
ARHGAP1	0.45089	0.992533
IAH1	0.45089	0.751963
TMEM62	0.451163	1.38899
SELENOK	0.45089	0.547357
GSS	0.451126	1.06251
SQOR	0.451336	1.08409
ADAMTS6	0.452367	3.17132
COX6C	0.451865	0.366198
INO80D	0.452408	1.02443
SFT2D2	0.453331	0.777304
GPR171	0.45451	2.08047
AL031963.3	0.454577	1.90815
PLCXD1	0.455053	2.94092
RALGAPB	0.455545	1.41888
INPP5E	0.456123	2.59031
ADK	0.456123	1.16321
TBCB	0.456123	0.531558
SLC35A3	0.456123	1.76182
DUSP18	0.456123	1.87581
SART1	0.456123	1.18469
APBA3	0.456123	1.37223
P2RY8	0.456123	0.544547
ATP5IF1	0.456123	0.441341
NLRX1	0.456123	2.65319
FURIN	0.456123	2.1001
CA11	0.456123	2.67699
LARP1	0.456123	1.10032
TRAPPC4	0.456123	0.751375
SCRN2	0.456123	1.00395
HSP90AA1	0.456123	0.400094
LSG1	0.456123	1.23548
PIK3C2B	0.456123	2.72603
SYNCRIP	0.456123	0.905411
MYL5	0.456123	2.66596
LYPLA2	0.456123	0.879055
HNRNPK	0.456123	0.454817
UNK	0.456123	1.48311
S100A11	0.456123	0.564133
AL662899.2	0.456123	1.21804
PMAIP1	0.456123	0.605838
FLYWCH2	0.456123	1.16033
CBX4	0.456123	0.904146
SAMD10	0.456123	2.5113
DCAKD	0.456123	1.90841
LINC01871	0.456123	0.734895
NUP98	0.456123	0.912093
CBL	0.456123	1.2754
LAIR2	0.456123	0.751726
SLC39A1	0.456123	1.59717
AURKAIP1	0.456123	0.633391
CACUL1	0.456123	0.903397
SUPT3H	0.456123	0.942358
HLA-DMA	0.456123	0.878102
PPP6C	0.456123	0.646213
SLFN12L	0.456123	0.838284
FUNDC2	0.456123	0.626973
SNRPF	0.456123	0.58568
MAT2B	0.456123	0.7428
ANKRD36C	0.456123	0.866165
SLC4A8	0.456123	2.61468
E2F3	0.456123	1.48624
CENPK	0.456123	1.26204
MGAT1	0.456123	0.676585
ACTN4	0.456123	0.556916
CAMK2D	0.456651	1.09044
PEX16	0.456651	0.79202
ZDHHC7	0.456685	1.12041
INPP4A	0.456685	0.994601
PREPL	0.456685	1.81195
ZDHHC2	0.456685	1.85683
ADAR	0.456685	0.568605
STAT1	0.456685	0.804951
GCDH	0.456685	1.45719
SCAF8	0.456685	1.04543
MALT1	0.457009	1.11321
EZH1	0.457009	1.0111
PDCD4	0.457235	0.913649
ZNHIT1	0.457026	0.593676
MCM8	0.457655	2.73686
CHKB	0.457575	1.50087
PRRG4	0.458057	25.4551
DDX46	0.457575	0.549918
HEMK1	0.458057	1.4397
MCCC2	0.458111	1.15709
ZDHHC21	0.458965	1.60519
DCAF16	0.458965	1.16095
DNAAF2	0.458965	1.23269
EIF2S1	0.458965	1.1175
NARS	0.459193	1.10183
HTATSF1	0.459095	0.881972
CNP	0.459193	1.75859
SREBF1	0.459781	2.55908
SZRD1	0.459193	0.643256
HEXA	0.459987	0.943159
RRP1	0.46063	1.84655
TRIM56	0.460568	0.844209
TUSC2	0.460654	0.928555
KIDINS220	0.460794	1.02646
GPATCH11	0.460794	1.29582
SP140L	0.460794	0.802646
INAFM1	0.460835	2.46916
PCLAF	0.460835	2.64503
PRDX1	0.460835	0.655809
CPD	0.460835	0.860156
PITPNM1	0.460835	1.23485
GMPR2	0.460992	0.91067
SLC16A1	0.462616	1.77787
LMNB2	0.46264	2.37448
TNFAIP3	0.46243	0.490201
HMGN2	0.46264	0.476856
BCL2L12	0.46299	1.74207
ITGA4	0.462925	0.45726
SYCP2	0.463493	2.46252
SLC41A3	0.463293	0.978109
NOL9	0.463635	1.65675
ANKRD37	0.463868	1.74977
RBM17	0.46373	0.546924
ATP11A	0.464245	2.40108
RAN	0.464204	0.496903
CCDC102A	0.464245	1.88957
AP1B1	0.464245	1.13681
MAP4K1	0.464245	0.636489
2007-03-01	0.464245	0.948234
P3H1	0.464519	1.4491
HEBP1	0.464519	1.43156
MRPL10	0.464519	0.498703
HECA	0.46529	1.1661
LYAR	0.464813	0.478543
MRPS2	0.465564	1.15699
SLC25A5	0.465766	0.522514
ERH	0.465766	0.539775
ADH5	0.466897	0.627188
ZC3H11A	0.467583	1.28437
DRAM2	0.467654	1.21467
LTB4R	0.467714	1.70376
SMIM3	0.467948	2.32787
ATP6V1B2	0.467948	1.26846
TRIM28	0.467948	1.19053
FMR1	0.468244	1.17831
CEP55	0.46853	5.63512
SLC25A3	0.467964	0.445127
TENT5C	0.468244	0.702313
AL022328.4	0.46853	2.59443
ZNF16	0.468731	2.46111
PECAM1	0.468737	1.86327
PLCL2	0.468706	0.994929
ECE1	0.468737	1.5186
MCOLN2	0.468737	1.1246
ZC3H3	0.468737	1.38689
SF3B5	0.468737	0.496934
SRSF7	0.468737	0.454372
ARHGAP18	0.469112	1.07393
OGDH	0.469075	0.791981
SNAP29	0.469546	0.934518
RAB11FIP1	0.469757	1.11409
SNRNP25	0.470009	1.69616
SHOC2	0.469887	0.649003
CASP6	0.47033	2.32906
LBR	0.470132	0.725615
ATP13A1	0.47033	1.21271
DNMT1	0.470606	0.83374
KCTD20	0.470841	1.02167
STK11IP	0.471269	1.93705
FBXL12	0.471269	1.22112
ITGAE	0.471269	0.839427
MCRS1	0.471501	1.07653
HTRA2	0.471501	1.27881
LIG1	0.471501	1.26434
MCTP2	0.471501	0.820871
CERS5	0.472244	1.28774
TRAV25	0.472947	4.89057
DFFB	0.472947	2.26595
CTDP1	0.473169	1.19414
MGME1	0.474469	2.35293
TAS2R30	0.474794	6.01933
IKZF3	0.473723	0.571953
OXSM	0.474828	2.36488
TMEM14C	0.474828	1.1853
HSD17B8	0.475114	1.44403
OCEL1	0.475114	1.36818
NASP	0.475114	0.827405
RFC2	0.475672	1.72973
LINGO3	0.476935	4.67794
CTU1	0.476952	4.84318
CDK3	0.476974	4.73192
RFC4	0.476974	1.89149
CD70	0.47699	1.85827
TLN1	0.476542	0.44962
ERI1	0.477108	1.82791
PAPOLA	0.476952	0.506196
HCG18	0.477006	0.960849
ALG1	0.477314	1.40557
MIR181A1HG	0.477671	2.46889
CARMIL3	0.477671	2.2242
TOMM40L	0.477671	1.6737
TFEB	0.477952	1.18467
MXD4	0.478831	1.01711
INSIG2	0.479006	1.35941
MIER1	0.478834	0.623222
SNRPE	0.479161	0.661373
ALKBH6	0.479785	1.09354
BTBD2	0.480264	1.78963
LSM14B	0.480264	2.21789
GMEB1	0.480208	1.17091
SKI	0.480264	1.11364
UBAC2	0.480423	0.740021
SNRPD2	0.480423	0.396943
SMCR8	0.481706	1.67026
LINC00954	0.481706	2.22283
USF3	0.481705	1.09101
AGAP3	0.481742	2.35978
AHCYL1	0.481706	1.3572
DPH7	0.481706	1.21576
TESC	0.481706	0.765282
FBXW11	0.482931	0.930597
SPG11	0.482941	1.03218
BLOC1S6	0.482941	0.802155
LSM5	0.482941	0.830373
TOP2A	0.483227	2.80208
FAM162A	0.483002	0.779945
SH3D19	0.483404	4.43428
MT-CO1	0.483162	0.22774
DNM1L	0.483162	0.90873
AC245452.1	0.483689	4.35264
ENY2	0.483227	0.609891
AL034397.2	0.48373	4.47788
RNF181	0.48373	0.566033
THAP12	0.484267	1.18996
NDUFAF7	0.484944	1.3309
PGRMC1	0.484983	1.1852
USP3	0.485031	0.680717
EIF4EBP3	0.486172	4.99273
TARDBP	0.486172	1.45393
CDC42	0.485674	0.370488
CCZ1	0.486172	1.61021
HAUS3	0.486573	0.735245
PSMD12	0.486685	0.934893
DAPK3	0.486685	1.45584
STAG2	0.486671	0.632717
WIPI2	0.486685	0.856731
DCPS	0.486685	0.949814
ZFYVE26	0.486685	1.76409
AL355581.1	0.486685	2.13943
WASF2	0.486685	0.536885
PIEZO1	0.486979	1.25607
ARL4C	0.486685	0.369136
MED4	0.486685	0.603824
RCSD1	0.486794	0.551138
SRP54	0.486994	0.836081
ELK1	0.487374	1.72988
FAM98A	0.487374	1.70228
RAC2	0.486994	0.359843
GCH1	0.487424	1.14609
CSNK1D	0.487697	0.777879
LINC01934	0.488072	1.38594
RAD17	0.488072	1.31779
ZNF316	0.488517	2.35826
SLC39A4	0.488517	1.60242
TPGS1	0.488338	0.777112
USP15	0.488072	0.428798
C16orf72	0.488517	1.04194
PSMB4	0.488576	0.648175
AC147651.4	0.489505	4.6417
TBC1D2B	0.489505	1.48728
IFNLR1	0.489505	2.19796
GPBP1L1	0.489505	1.01855
MGA	0.490936	1.11699
NBL1	0.493174	3.96246
CDC34	0.493742	1.849
MPHOSPH9	0.494064	1.06156
TMEM256	0.494064	0.602877
ZNF236	0.494686	1.2077
CLEC16A	0.494799	1.129
IPO9	0.494831	1.17062
CDK9	0.494831	1.06416
MTMR12	0.496087	1.35231
MCM3	0.4964	1.18095
HDAC2	0.4964	0.829737
LRRC58	0.4964	0.916674
TAP1	0.4964	0.520589
BIRC6	0.4964	0.582587
RNF187	0.496608	1.01063
CDPF1	0.497235	2.17093
ZNF611	0.497253	1.70716
DIABLO	0.4975	4.28842
TSPAN4	0.4975	3.97362
FN3KRP	0.4975	1.59399
GADD45B	0.4975	0.550926
SNAPIN	0.498278	1.39231
ZBTB7B	0.498278	1.33654
MRPS34	0.498068	0.591656
IER5	0.498278	1.13556
NSD1	0.499341	0.680782
TRAPPC2L	0.499076	0.582686
DDX41	0.50054	1.03968
RBM23	0.500574	0.893764
GHITM	0.500511	0.504516
STMN3	0.500624	1.0548
MMD	0.501138	2.15559
SLC43A1	0.501973	2.10312
FAM111A	0.501667	0.762305
CHAMP1	0.501973	1.5507
SERP1	0.501973	0.521199
MCM9	0.502228	1.41662
UBALD2	0.502228	1.11088
AGPAT2	0.502228	1.04347
RAB8B	0.502228	0.735587
TMEM147	0.502228	0.687409
ZCCHC14	0.502869	3.70507
ADAM15	0.50267	1.10936
RPP40	0.503086	5.91645
JADE1	0.502703	1.15219
GALT	0.502838	1.28764
PLEKHJ1	0.50267	0.585836
ST7	0.50315	2.03386
PGAM1	0.502703	0.438377
PRDX4	0.503422	1.25776
GALNT11	0.503422	1.03372
TRAV6	0.503887	4.31277
AC007038.1	0.503887	3.7639
GPHN	0.503887	2.2632
DDX52	0.503887	1.00957
MPDU1	0.503924	1.1078
OS9	0.504434	0.639617
CXCR6	0.504846	4.39218
KRR1	0.504632	0.564184
C1QBP	0.504846	0.600603
CRKL	0.504846	1.28459
NBR1	0.504846	0.893482
ADAT1	0.504846	1.45281
KIAA2026	0.504846	0.907948
HSCB	0.504997	1.52984
EMP3	0.504846	0.350102
IL10RB	0.504997	1.35188
NUTF2	0.504926	0.634258
SPCS3	0.504926	0.547911
RCN2	0.504997	0.615209
VPS29	0.505319	0.577033
ZDHHC5	0.506599	1.4709
ZFP64	0.506601	1.69705
ZNF37A	0.506823	1.59988
SCAND1	0.506601	0.397947
EIF4EBP1	0.506959	1.03091
FIBP	0.506959	0.699682
SORL1	0.506959	0.533399
AIMP2	0.507412	1.52686
RTN3	0.507369	0.857476
RERE	0.508083	1.14839
SMAD2	0.508275	0.851213
AL390728.5	0.508644	1.61614
NSD3	0.508123	0.43566
NDUFB3	0.508644	0.668822
ZNF529	0.510165	1.3044
FAM193A	0.510165	1.34007
HDAC7	0.510165	1.07415
GSTM4	0.510182	1.51208
IL12RB2	0.510484	5.38793
MELK	0.510484	3.59889
UHRF2	0.510484	0.911299
PSMB6	0.510484	0.5155
MRPL41	0.510484	0.542216
QTRT2	0.511492	1.9847
TMEM208	0.511294	0.856008
USP47	0.511401	0.750523
ADD1	0.511492	0.703538
SRSF6	0.511877	1.13647
C15orf61	0.511877	0.712427
TBL2	0.512836	3.51811
ZDHHC14	0.512836	2.36821
ANLN	0.513038	3.45024
CDK8	0.51359	1.53219
AC104118.1	0.514296	3.71223
SRP19	0.515772	0.584125
RGS5-1	0.516581	3.70662
GATC	0.516391	1.49354
AL096865.1	0.516744	3.43252
APLF	0.516841	3.39236
TKT	0.516688	0.581406
TBC1D20	0.516753	1.0854
CD82	0.516833	1.01273
YTHDF1	0.516989	1.50546
HIPK2	0.517488	2.00548
HIF1AN	0.517488	1.56668
ZNF529-AS1	0.518011	2.00194
HMGB2	0.517906	0.537937
THAP4	0.518011	0.958643
SPPL3	0.518481	1.57817
SH2B1	0.519127	1.07445
ZDHHC8	0.519492	1.94441
MRS2	0.519492	1.60016
MBD4	0.519974	0.662639
PSMA3-AS1	0.520123	0.675975
JAK2	0.520613	1.1463
RASAL3	0.52139	0.59209
E2F6	0.521817	2.00757
PTP4A2	0.521632	0.464446
C6orf106	0.522146	0.859458
HMMR	0.522643	3.50537
CEP162	0.522643	1.91454
GIMAP1	0.522643	0.897448
ZSCAN16	0.522744	2.05818
PTGES3	0.522643	0.4658
MAN2B1	0.522643	0.659277
ZNF512B	0.524149	4.25963
LIN9	0.524359	3.23506
ZNF286A	0.524359	1.47538
ARF4	0.524359	0.740941
SAP30BP	0.524359	0.692112
SSH2	0.524359	0.548315
PSMA1	0.524359	0.600398
IFNGR1	0.524699	0.932747
TDG	0.524699	0.937707
PBXIP1	0.524359	0.589918
KRI1	0.524699	1.00363
DDIT3	0.524699	1.00776
XPOT	0.524699	1.06283
TRPM7	0.524918	0.773512
ATP11C	0.525031	1.56329
AQR	0.525031	0.901396
MRPL23	0.526365	1.33106
DOPEY2	0.526641	1.27666
SGMS1	0.526681	1.28238
RNF10	0.526869	0.697942
USP10	0.526869	0.816041
PARVG	0.52692	0.674729
XRCC4	0.52692	1.92133
TRAPPC11	0.52692	1.50399
GRB2	0.52692	0.517418
MED1	0.52692	1.02345
GMPPA	0.52692	1.22883
PPP2R2D	0.52692	0.860488
LRBA	0.52692	0.670157
EIF2D	0.527428	0.953064
NSFL1C	0.527697	0.756857
PHF10	0.527783	1.24157
VPS13A	0.527783	0.695597
CCT4	0.527853	0.516662
CBX5	0.528653	1.21332
BBIP1	0.528934	1.21926
PPFIA3	0.529979	4.36236
INO80	0.529979	1.13382
INPP5B	0.530072	2.00485
CCDC58	0.530072	1.47478
GNPNAT1	0.530072	2.05119
ARMCX6	0.530072	1.23117
GMFG	0.530072	0.337824
COQ5	0.530334	1.94402
DUSP23	0.530072	0.727146
TLE4	0.530072	0.732426
SHCBP1	0.530576	3.55657
PIGC	0.530334	0.729666
SLC26A6	0.530503	1.85878
TRAF3IP3	0.530457	0.43433
GDE1	0.530576	0.795433
PCNA	0.530928	1.31841
RPAP2	0.531056	0.876358
OPN3	0.53391	3.13594
BRMS1	0.533545	0.729135
NOP53	0.533421	0.34224
MOCS2	0.533957	1.19542
ALDH4A1	0.534862	3.56276
SGTA	0.534836	1.05278
CORO7	0.534862	1.16401
MAML1	0.536066	1.89389
FOXK1	0.536331	1.53351
DGLUCY	0.536246	0.972992
WDR12	0.536409	1.84786
PGS1	0.536409	1.48809
TP53BP1	0.536488	1.96473
CASP2	0.536488	1.95926
PHRF1	0.536488	1.20126
HP1BP3	0.536488	0.431916
AC239800.3	0.536663	1.41594
PPP2R5D	0.536503	1.02199
ARPC3	0.536503	0.309669
ZNF146	0.537329	1.28176
HVCN1	0.537538	2.08019
APBB1IP	0.537083	0.43306
PCBP2	0.537103	0.302916
BRWD1	0.537538	0.605934
LRPAP1	0.537904	0.611662
FAR2	0.538275	3.03606
MORF4L1	0.537538	0.350442
ZBTB10	0.538275	1.92315
MEX3C	0.538275	1.11405
SUCO	0.538275	0.823634
HERC1	0.538275	0.578772
TMEM8A	0.538558	1.46082
MRPS16	0.538344	0.797457
CWC25	0.538987	0.838426
ABI3	0.538987	0.707725
ZNF184	0.539427	3.02997
LSM3	0.538992	0.610579
PLEK	0.539341	0.532692
KIAA0556	0.540263	1.83645
BNIP1	0.540263	1.06923
ATG4B	0.540263	0.72677
CBWD2	0.540308	1.03762
LTB4R2	0.540385	1.44988
CCR5	0.5407	3.32947
TMEM204	0.540615	1.80952
HENMT1	0.540385	0.850415
BRI3	0.540703	1.45723
PNPLA4	0.540982	2.96329
PCCA	0.5408	1.46454
EMC3	0.5408	0.579933
PHYKPL	0.540982	0.815634
ETV7	0.541398	1.88447
RPS10	0.541398	0.645377
UBE2J2	0.541546	0.909554
MCM4	0.542719	2.30046
HSPBP1	0.542719	1.17172
SPNS3	0.5433	1.1885
KDM5A	0.543407	0.579508
RNF141	0.543525	1.4164
MMADHC	0.543407	0.596156
ZNF655	0.543407	0.588263
DOHH	0.544481	1.79537
SLC7A6	0.544623	1.86534
PHF7	0.544623	1.90067
STRAP	0.544623	0.48859
PNPLA2	0.544706	0.561248
KBTBD8	0.544875	3.49547
POMT1	0.544875	1.46857
PEX26	0.544875	0.959797
RMI1	0.544875	3.10576
AL357060.1	0.544875	1.57109
PIGH	0.544875	0.825217
ATP5PD	0.544875	0.437216
ZFP36	0.544875	0.375677
GLRX	0.545016	0.754489
TBC1D9B	0.54543	1.28588
SET	0.544889	0.42214
TRAP1	0.545598	1.86496
PHGDH	0.545598	2.99394
PANK3	0.545598	1.39863
TRIM47	0.545995	2.90803
ITPRIP	0.545995	0.704127
AC010969.2	0.546263	3.59535
PDLIM2	0.545995	0.59247
MAF	0.546154	1.05672
PTOV1	0.546011	0.908181
MTM1	0.546263	1.84
ELP4	0.546263	1.4137
SIRT2	0.5464	0.697088
EEFSEC	0.547833	1.13258
MRPS36	0.547718	0.632718
TUT4	0.548193	0.62467
CCPG1	0.548674	1.05439
HIKESHI	0.549095	0.781794
MRPL14	0.550219	0.898735
KHDC4	0.550219	0.819625
SNX19	0.550521	1.49505
CDK5	0.550521	1.35422
SLC17A5	0.551034	1.2647
SREK1	0.550766	0.62173
PMVK	0.551255	1.02821
JAK3	0.551481	0.614087
METAP2	0.551487	0.595761
JMJD7	0.553139	2.93234
FDXACB1	0.553139	2.93513
PRDX2	0.552502	0.462001
FCER1G	0.553148	4.13478
TVP23C	0.553239	3.01361
JMJD1C	0.553148	0.698595
MYH9	0.553139	0.339993
SMC1A	0.553148	0.777313
DNPEP	0.553148	0.658335
SCNM1	0.553239	0.681252
CEP85L	0.553245	0.750148
ARID4A	0.553245	0.682789
MRPS15	0.553284	0.628636
ATL2	0.553626	1.42396
PFDN1	0.553245	0.550191
TCF19	0.554024	1.77168
AKT2	0.554024	0.908035
CNOT10	0.554246	1.25323
C4orf48	0.554024	0.506267
MORC2	0.554627	1.72663
SUPT6H	0.554307	0.779619
ZNF384	0.554905	1.43495
TRMT13	0.555133	1.36044
MCM7	0.555212	1.17465
PPP1R16A	0.555587	1.72094
LONRF1	0.556135	2.81609
CEMIP2	0.555665	0.505291
PRRC2A	0.555742	0.688624
TET2	0.556392	1.05051
SNX5	0.556392	0.760323
CEP63	0.556881	1.21052
CAPZA2	0.556881	0.616893
PI4KB	0.556881	0.84628
PREX1	0.556881	0.619872
ARAP2	0.557915	0.58337
WASHC2A	0.558081	0.848403
ENO1	0.557926	0.392331
MIR497HG	0.558256	1.74443
ACOT13	0.558464	1.76655
SFXN5	0.558612	2.77665
RANBP10	0.558605	1.71255
SLC29A1	0.558706	3.3103
MYL6B	0.558612	1.75451
RASA3	0.558464	0.582577
IGFLR1	0.558743	1.00478
TBL1XR1	0.559104	1.10696
UBASH3A	0.559104	1.07096
TRIB3	0.559104	1.7337
BOLA2B	0.559104	0.993072
TRNAU1AP	0.559104	0.901373
NIFK-AS1	0.559631	2.71794
USP48	0.559522	0.889885
SLAIN1	0.560262	2.81282
STAMBP	0.560492	0.993124
ABCD4	0.560492	0.902005
MAP1S	0.560546	1.23111
SGSM2	0.560546	1.72503
ATP5MG	0.560546	0.32458
ZNF43	0.560923	1.12525
AC013264.1	0.561317	2.99628
THUMPD3-AS1	0.561317	0.884332
DNAJA1	0.561317	0.62452
CYTOR	0.56211	0.459085
RPF2	0.56292	1.73169
ARHGAP25	0.562809	0.665761
HOXB7	0.563196	2.91484
ORC4	0.56288	1.02323
GOT2	0.56323	1.0216
AIFM1	0.563567	1.33677
DENR	0.56323	0.550429
GATD3A	0.563567	2.66491
SIRT5	0.563567	1.32798
NRL	0.563567	2.64932
ADAM19	0.563567	2.65813
CD69	0.563567	0.452541
AEBP2	0.563567	0.979957
TOX4	0.563567	0.629962
CAB39	0.563567	1.04283
IVD	0.563777	1.27939
PPT1	0.56407	0.912832
TTC31	0.564086	1.25638
NUP50	0.564086	0.963855
AL365203.2	0.564448	1.68668
NENF	0.564448	0.97691
PLEKHO2	0.564583	2.68472
VPS11	0.564583	1.04531
ERMP1	0.564743	1.69214
EED	0.564743	0.704283
MSRB1	0.564887	1.69458
POLR2I	0.564743	0.56948
ADPRHL2	0.564887	1.11913
KHDRBS1	0.564743	0.48614
RORA	0.564887	0.491245
C21orf62-AS1	0.565551	2.69583
ARMH1	0.565551	2.6168
USE1	0.565551	1.13918
CASC3	0.565551	1.00718
LGALS3BP	0.565631	1.30114
CSNK2A1	0.565955	0.784554
NUS1	0.565955	0.820744
2009-09-01	0.565955	0.397357
NUP214	0.566695	0.869337
AL034549.1	0.567198	2.70104
FCHSD1	0.567092	1.03717
XPO6	0.566999	0.909649
AAAS	0.56728	1.46442
PCMTD2	0.56728	1.15871
DNAJC5	0.56728	1.3392
NCBP2-AS2	0.567198	0.432526
NUDT4	0.567302	0.892863
UBXN6	0.567302	1.13129
NAALADL1	0.567744	1.67616
DDOST	0.567371	0.416307
ARMCX5	0.568049	1.81731
TXNRD1	0.568034	1.4083
EBLN3P	0.56778	0.66977
DMAC2	0.56841	0.969566
ABHD13	0.568729	1.03288
XXYLT1	0.569404	1.31505
ORC3	0.570019	1.10413
MAP2K1	0.570075	0.932753
FBXO2	0.570231	2.56352
GLRX5	0.570075	0.864377
ARHGAP15	0.570075	0.469931
LARP4B	0.570512	1.36674
CCDC90B	0.570327	0.783895
MREG	0.570888	2.89302
PPM1G	0.570888	0.50955
LINC01003	0.57124	1.67509
CAPRIN1	0.57124	0.746988
CPNE2	0.571552	2.60155
SON	0.57124	0.288338
OXA1L	0.571552	0.513606
LIPA	0.571583	0.630863
PPM1B	0.571772	0.730389
MAGED2	0.571883	0.619154
KBTBD7	0.572552	2.56572
SMC4	0.572849	0.859662
RMND1	0.573173	1.74935
CEP41	0.573173	1.64934
SEC22B	0.573173	0.979819
TMEM127	0.573173	1.33969
FTX	0.573173	1.34874
QRICH1	0.573173	0.773463
STT3B	0.573173	0.751705
DNHD1	0.574015	2.69449
HOMEZ	0.574017	1.64292
MRPS33	0.574135	0.993448
RNPC3	0.574017	0.596226
AC020915.1	0.575131	2.74048
SERINC1	0.574882	0.558517
STRN3	0.574965	1.69046
AC008267.5	0.575131	2.571
LAGE3	0.575059	0.891176
TMUB1	0.575134	0.509893
PCNX4	0.576048	1.1243
ATG4A	0.576305	1.67043
NUCKS1	0.576133	0.41757
CEP164	0.576771	1.14143
HIST1H2BN	0.576682	1.2759
ARRDC5	0.578377	2.79945
KLHL24	0.578377	0.757593
HSP90AB1	0.578258	0.377422
YLPM1	0.578557	0.975926
TRBV7-6	0.578686	2.52352
DCUN1D1	0.578686	1.33935
KLHL12	0.578686	1.31619
ZNF726	0.578686	2.47944
CBX1	0.578686	1.15666
WDR36	0.578686	1.12587
CNIH4	0.578686	0.855215
SGK3	0.578686	1.28069
TMEM134	0.578686	0.76387
2005-03-01	0.578686	0.958793
TRAC	0.578686	0.506669
E2F2	0.579258	2.7205
VPS45	0.57911	1.09199
SNRPG	0.57911	0.487615
APOL1	0.579258	1.33157
ANAPC11	0.57911	0.475945
MAPK1IP1L	0.57911	0.483926
THEM6	0.5793	1.61896
ZNF394	0.57929	0.581729
SRRM1	0.579258	0.340761
SLC7A6OS	0.5794	0.888775
DNAAF5	0.57983	2.5915
USP36	0.579579	0.640889
PLSCR1	0.579915	0.969897
PELI1	0.580369	0.862971
TMEM87B	0.580448	0.89148
TYW3	0.580448	0.926735
EPSTI1	0.580546	0.934102
ZNF217	0.580448	0.711936
EML3	0.580721	1.01564
STAG1	0.58094	0.722965
TRAV12-2	0.581446	2.45263
UBE2G1	0.581446	0.638586
BLMH	0.581903	1.37569
CENPM	0.582383	1.66206
TRA2B	0.582204	0.434851
ATPAF2	0.583095	1.80903
PSMD11	0.582889	0.687115
MT-CYB	0.582889	0.198483
LINC00852	0.583499	2.52795
GPR146	0.583567	2.41708
SELPLG	0.583195	0.40948
COPS4	0.583567	0.85908
MFSD12	0.584021	2.4386
PRKAR1A	0.583567	0.520134
LRRC37A3	0.584401	2.72756
GOPC	0.584228	0.866881
NACC1	0.584353	1.60876
AC004241.1	0.58481	2.39535
SMC3	0.58481	0.58185
IRF3	0.58481	0.69329
DIAPH1	0.58481	0.469497
ABRAXAS2	0.585117	1.33969
GPR132	0.585867	1.26718
VPS28	0.585663	0.436008
TYMS	0.587497	1.84116
MED26	0.587548	2.4249
TAF4B	0.587567	2.38555
PLAA	0.587548	0.733997
AKAP9	0.587548	0.465282
UNC93B1	0.588299	2.42271
LCOR	0.587988	0.611747
NUSAP1	0.588286	1.62515
TTC4	0.588332	2.67461
ATP5MF	0.588299	0.370504
SAMHD1	0.589521	0.402993
POLB	0.589954	1.03956
POU5F2	0.59021	2.55578
ESCO1	0.589954	0.659607
XRN2	0.589954	0.490804
VPS13B	0.590095	0.840146
TRIM33	0.590334	0.847528
FBXL18	0.590797	2.42309
LUC7L3	0.590334	0.451513
GDI2	0.590334	0.464454
RPAIN	0.590801	0.744774
IRF2	0.590801	0.72999
ESS2	0.591471	1.55047
TAF7	0.591471	0.461839
VPS36	0.592546	0.559346
MTRF1	0.593311	1.62864
DPEP2	0.593456	1.53584
HINT3	0.593456	1.29217
SAC3D1	0.593592	2.38028
ENO2	0.593592	1.09249
IDH1	0.593974	1.88298
LINC02328	0.593974	1.53181
ZNF17	0.594115	2.37987
MFN2	0.594115	1.65307
CCT7	0.594131	0.480142
RBM33	0.594205	0.574681
PTBP1	0.594205	0.505381
MTIF2	0.594205	1.32438
ZNF570	0.594205	1.53703
MAP3K4	0.594205	0.828231
ACADVL	0.594205	0.487702
HDAC8	0.594539	1.29784
NEDD1	0.594481	0.856579
CDC123	0.594539	0.656403
CDC14A	0.595043	0.812163
AL133415.1	0.595043	1.57639
TSPAN14	0.595043	0.568821
DECR1	0.595043	0.593706
METAP1	0.595307	1.06811
ZW10	0.595351	2.33803
EXOC1	0.595307	1.09641
HSPA14-1	0.595307	1.03785
SOCS1	0.595307	0.929668
TSPAN17	0.595437	0.976262
MAD2L1BP	0.596057	0.893944
DMTF1	0.596115	0.752989
FGD3	0.596176	0.642206
KANSL2	0.597	0.685596
GRINA	0.597	0.901119
PCSK7	0.597243	0.506992
LMBR1L	0.59739	0.918498
ZNF669	0.597906	1.40403
CARS2	0.597947	1.6962
SELENOT	0.597728	0.472152
TET1	0.598	2.31066
CDK4	0.598	1.21449
GM2A	0.598188	2.27583
BRCA1	0.598212	2.29861
MRFAP1	0.598	0.532401
TP53RK	0.598365	1.02479
ANKRD40	0.598906	2.27883
TBL1X	0.598825	1.26801
RCAN1	0.599284	2.25977
UBXN10-AS1	0.599284	1.65301
MSH2	0.599284	1.50546
SF3A1	0.599724	0.495326
POLG2	0.600014	1.22251
ZNF354A	0.600053	2.28454
CENPF	0.600053	1.7063
PEX3	0.600053	1.33718
RASA4	0.600634	2.31703
URB1-AS1	0.600331	1.199
CD83	0.600634	1.18609
SLK	0.600775	0.944116
WIZ	0.601226	2.24689
ZNF207	0.600814	0.387322
NFKBIB	0.601226	0.586537
TAF9	0.601718	0.578238
EMC1	0.602379	1.25968
DDX43	0.602598	2.24887
TRIR	0.602379	0.305378
ZNF131	0.602844	0.817543
TMX4	0.602844	0.454337
RNF213	0.602844	0.318321
EPG5	0.602844	1.23155
SCLT1	0.602844	0.922863
DNAJB4	0.602844	1.55388
TIMM17B	0.602844	0.664654
AMZ2	0.602844	0.595555
PRKD2	0.602844	0.682633
PSIP1	0.60301	0.494263
PDHB	0.603024	0.754722
THG1L	0.603118	1.2094
OSGIN2	0.603917	1.60502
GTPBP6	0.604168	1.00966
ALG9	0.604626	2.22461
ZNF569	0.604626	1.54577
CIAO1	0.604626	0.58372
TM9SF2	0.604626	0.640588
PRPF4B	0.604626	0.431211
ACP1	0.604626	0.422332
POC1B-AS1	0.605439	2.19633
CDC42EP3	0.605218	0.624087
ZNF821	0.605744	1.12958
TPD52L2	0.605744	0.874953
SMIM7	0.605744	0.747731
NBAS	0.606469	0.890121
KIFAP3	0.607416	0.759585
LTB	0.607506	0.828393
PPP1R9B	0.60895	0.989928
MAD2L2	0.60895	0.506248
ADNP	0.609337	1.04991
SNX3	0.609337	0.421059
POLR2J3	0.609687	1.47215
LAG3	0.610266	0.485416
EGLN1	0.611053	1.16934
NDUFS4	0.611094	0.720554
AC008083.2	0.61171	2.32544
PTDSS2	0.611814	2.29771
TRBV6-2	0.611814	2.33783
PMF1	0.611814	2.21051
ELL2	0.611814	1.17659
FASLG	0.611814	1.16187
NAA38	0.611814	0.462093
SLC38A2	0.611814	0.681188
RRM2	0.611814	1.46013
CD68	0.611923	2.35209
RUNDC1	0.611864	1.45216
PPP2R5E	0.611864	0.53273
CARD16	0.611864	0.427326
STXBP4	0.612223	2.44663
ORMDL1	0.612067	0.589415
PCID2	0.612112	0.839017
FAAP100	0.612342	1.53961
HMGN5	0.612342	2.14124
TBCA	0.612342	0.408977
AMD1	0.612676	0.679506
TIRAP	0.61303	2.71088
TXNDC15	0.613287	1.24755
KNL1	0.614177	2.13207
CYB5D2	0.614195	1.5083
TRMT12	0.614368	2.13199
MAP3K13	0.614368	1.17055
CD38	0.614557	1.16504
YWHAB	0.614557	0.303742
ANKRD27	0.616	1.06189
SFR1	0.616	1.43418
R3HDM4	0.616296	0.572686
CERS6	0.616737	2.41869
UQCRC1	0.616446	0.47914
ST3GAL4	0.616737	1.15308
HLA-DQB1	0.617281	0.79881
MIR4435-2HG	0.617271	0.484703
BRD1	0.617577	1.03402
TSTD1	0.617421	0.470117
PLEKHA8	0.617612	2.21306
CDCA8	0.617612	2.10648
GABPA	0.617612	1.00452
NUBP2	0.617612	0.675892
HIST1H2BD	0.617763	2.10737
AD000671.2	0.617995	2.16641
POGLUT1	0.617964	1.29418
RRAGC	0.618018	1.19266
GIGYF1	0.618018	1.02632
ZEB1	0.618018	1.13961
SERINC3	0.617995	0.511883
PPP1CC	0.618153	0.406402
YIPF6	0.618402	0.970938
EID1	0.618374	0.30416
STK10	0.618518	0.407625
ERCC6L2	0.61906	0.982508
EHMT1	0.61906	0.681732
HACD4	0.61906	0.524269
HARS	0.619093	0.748486
GOLPH3	0.619093	0.684527
NME4	0.619406	1.46208
RAB4A	0.619406	0.601161
TOP1MT	0.620081	2.13135
GBF1	0.619877	0.855817
FHL1	0.620147	2.07511
FAM110A	0.620488	1.1229
CREBRF	0.620488	0.486782
GTF2I	0.621271	0.64317
NAA60	0.6214	0.902175
TXN2	0.621309	0.523982
FKBP1A	0.621309	0.43047
SP3	0.621486	0.634416
MTO1	0.621583	1.02953
WAC	0.621759	0.532628
RIC8A	0.622219	0.763929
PTPRC	0.621661	0.14351
EHD1	0.622536	0.636299
STAT3	0.622536	0.471267
CAND1	0.623402	0.532125
TMEM120A	0.624576	0.775093
NOP56	0.624596	0.83524
GOLGA4	0.624596	0.438599
SOD2	0.624949	0.803354
PDCD11	0.625432	1.42649
RCL1	0.625512	1.45526
GTF3C6	0.625512	0.533617
MISP3	0.625724	2.11429
WDHD1	0.625756	2.04025
FBXO32	0.625756	0.675249
IFI16	0.625756	0.431414
PNPLA6	0.626097	1.29809
PIM2	0.626097	0.89278
VRK1	0.626097	0.851688
HIST1H1B	0.626763	1.59671
GFM2	0.626713	1.13505
KCNK6	0.626826	2.04254
HAUS1	0.626826	0.892052
MAP7D1	0.626826	0.681054
RAE1	0.62725	0.68692
ABCC4	0.627404	1.4399
PCED1A	0.627386	0.830349
ACTR10	0.627386	0.586206
MTCH1	0.627404	0.514793
JMJD4	0.627404	1.2248
MAP3K7	0.627444	0.943634
MLYCD	0.627927	1.47751
SACM1L	0.627921	0.825012
SECISBP2L	0.627921	0.552883
TRAF3IP1	0.629027	2.00974
ELAVL1	0.628561	0.718111
VPS25	0.629583	1.04709
MBTPS1	0.629583	0.640497
TMEM258	0.629583	0.306527
PML	0.629596	0.704786
CDK2AP2	0.629956	0.486938
TAPBP	0.630013	0.309048
VARS	0.630435	1.09522
ZNF737	0.630456	1.39195
SLC11A1	0.631092	2.01216
PDE1B	0.631175	1.98878
HNRNPD	0.631392	0.510038
SLC38A10	0.631427	0.668148
DNTTIP2	0.631392	0.443672
MMS22L	0.631836	1.56098
GXYLT1	0.631836	0.9808
MAP3K11	0.631836	1.04146
DNAI2	0.631989	2.00656
DEAF1	0.631989	1.40774
YWHAE	0.631836	0.619018
FAM136A	0.631836	0.688307
TRIM22	0.63296	0.542682
MTCH2	0.63296	0.705064
MAPK1	0.633252	0.740817
TACC1	0.633387	0.584255
TCTN3	0.633559	0.942515
DTX2	0.634002	1.16869
TRIM13	0.634002	0.824289
NDUFB4	0.634002	0.38093
SUPT4H1	0.634002	0.499827
VIM-AS1	0.634544	0.922105
NMRK1	0.634898	0.759551
SASS6	0.635803	1.59712
ALKBH1	0.636213	1.96726
ASPM	0.636298	2.22363
DFFA	0.636298	1.20801
RANBP9	0.636298	1.17163
TRMT1L	0.637879	1.97016
DYNLL2	0.63795	0.841395
STIM2	0.637996	0.734979
RBM26	0.638084	0.839139
USP25	0.638152	0.944289
FAM118A	0.638152	1.15167
MYO9B	0.638152	0.622775
SLC10A7	0.638152	1.44128
EIF4A1	0.638152	0.439535
DNAJC13	0.638152	1.16922
TIPIN	0.638152	1.36326
HDHD2	0.638152	1.08935
EIPR1	0.638513	0.835904
TPX2	0.638567	2.203
CALHM2	0.638513	0.818261
PSTPIP2	0.638513	1.00734
ANAPC15	0.638513	0.602696
ZCCHC2	0.638702	1.1797
TPI1	0.638513	0.348083
TAPT1	0.639178	2.28059
HTT	0.639202	0.803782
KIAA0753	0.639392	1.92941
PPP1R3B	0.639524	2.00271
C12orf10	0.639392	0.731104
PCGF6	0.639577	1.34627
NDC1	0.64	1.92273
TSSC4	0.639806	0.618351
SHKBP1	0.640053	0.460227
ZZEF1	0.640896	0.67555
ADO	0.641119	1.98026
PSMD13	0.641029	0.527458
KLHDC1	0.641339	1.91223
RTRAF	0.641264	0.440858
RIT1	0.642137	1.13034
KLHL22	0.642416	1.35599
PIK3C2A	0.642416	0.958257
NAPRT	0.642416	0.91782
HIF1A	0.642416	0.623873
TFE3	0.642532	1.37258
PFKFB3	0.642532	1.33379
EXOC2	0.642532	1.00243
NPLOC4	0.642532	0.99611
RALBP1	0.642532	0.654275
COPS8	0.642532	0.637521
AIM2	0.642532	1.95016
DICER1	0.642532	0.750912
GPSM3	0.642532	0.302803
ZNF335	0.642532	0.671899
IRF2BP2	0.642532	0.519137
TIMM17A	0.642532	0.631718
BUD13	0.642532	1.20211
NBEAL1	0.642532	0.754832
FAM177A1	0.642532	0.628857
SWT1	0.642532	1.97134
CALM2	0.642532	0.335935
ENTR1	0.642532	1.90263
FBXO46	0.642532	1.88454
NEMP1	0.642532	2.1421
RBM15B	0.642532	0.910191
ITFG2-AS1	0.642532	1.40475
ZSCAN25	0.642532	1.36398
TMEM131L	0.642532	0.823198
NUDC	0.642532	0.531263
LINC00467	0.642532	1.87351
RABEP1	0.642532	0.761041
OTOF	0.642532	1.94702
CENPU	0.642532	1.90677
SEC13	0.642532	0.621839
IBTK	0.642532	0.682426
UTP11	0.642532	1.04695
COASY	0.642532	0.833907
NSUN6	0.642532	0.896365
RASA1	0.642532	1.41329
UBR3	0.642532	1.35947
PTPA	0.642532	0.87053
CDC45	0.642532	1.95442
MRPL45	0.642532	1.10404
NR2C2AP	0.642532	1.05746
KLHL6	0.642532	1.85146
THUMPD3	0.642532	1.14018
ZNF749	0.642532	1.29199
DOCK10	0.642532	0.506638
MED20	0.642532	1.87702
PLIN3	0.642532	0.912356
C3orf58	0.642532	1.29409
ASF1B	0.642532	1.83107
TRAF2	0.642532	1.04515
MTX2	0.642532	1.36663
CKLF	0.642532	0.451652
SELENOH	0.642532	0.429848
HM13	0.642532	0.509113
ZNF506	0.642938	0.826697
EXT2	0.643028	1.03859
ATP6V0D1	0.64301	0.589155
LYRM2	0.643931	0.632728
ACSS1	0.643931	0.908971
UBAP2L	0.643931	0.785959
HPSE	0.643931	1.81945
MAP2K4	0.643931	1.81005
IL12A	0.643931	1.83292
SH3BP1	0.643931	0.420099
HNRNPLL	0.643931	0.808449
ABHD14B	0.643931	0.365187
DGUOK	0.644048	0.433041
DNAJA2	0.64411	0.559789
FAM76B	0.644122	0.813399
PGM3	0.644577	2.36411
SEC23B	0.644577	0.793306
APPBP2	0.644577	0.807693
HIST1H2BJ	0.644577	1.95958
SLC4A1AP	0.644577	0.785906
DENND1C	0.644577	0.527391
PAIP2	0.644577	0.342498
ADNP2	0.644577	0.890687
FLNB	0.644577	1.81046
STK17B	0.644577	0.362762
ZNF544	0.644577	1.80687
DGKA	0.644577	0.779978
SMIM12	0.644577	0.701999
TOP1	0.644577	0.585193
ZNF511	0.644577	0.594935
NUDT2	0.644577	0.867745
FAM8A1	0.644577	0.90011
CCDC93	0.644577	0.822574
MS4A6A	0.644577	24.9659
ASGR1	0.644577	24.9659
HES4	0.644577	25.9115
C5AR1	0.644577	24.9659
S100A8	0.644577	26.7658
NCF2	0.644577	24.9659
CFP	0.644577	24.9659
CD86	0.644577	24.5135
PRAM1	0.644577	24.9659
AC004817.3	0.644577	25.2551
CYBB	0.644577	24.9659
LGALS2	0.644577	24.9659
CPVL	0.644577	24.9659
IRAK3	0.644577	24.9659
PLXDC2	0.644577	24.9659
IQSEC2	0.644577	24.9659
VCAN	0.644577	25.446
ATAD3C	0.644577	24.1445
IFNGR2	0.644577	25.446
LIMS2	0.644577	24.7878
FCN1	0.644577	26.3338
CLEC7A	0.644577	25.446
APP	0.644577	24.4631
KLF4	0.644577	25.446
S100P	0.644577	24.7559
SERPINA1	0.644577	25.8399
S100A9	0.644577	26.6132
ASB13	0.644577	24.7217
TLR5	0.644577	25.446
GMPR	0.644577	24.8309
GNA15	0.644577	25.0798
POM121C	0.644577	0.75046
RFX7	0.644732	1.35823
ZNF738	0.645258	2.07478
UBE3B	0.645258	1.34701
MAGT1	0.645258	0.664013
[truncated: 10,102 more rows]

## Sheet: DGEA Batch II
Statistical significance was tested with a two-tailed t-test, multiple correction was performed with the Benjamini-Hochberg procedure.
gene name	p-value (FDR-corrected)	fold change (ln)
MAN2B1	0.00119765	0.700768
ZNF414	0.036891	0.700813
HAUS3	3.13e-06	0.701063
NDUFA10	7.28e-05	0.701078
ARMH3	0.0198768	0.701513
IGBP1	2.43e-05	0.702596
VTI1A	0.000277985	0.702614
CD2BP2	0.00233468	0.702836
NDUFA12	6.76e-06	0.703817
MLH1	0.0389128	0.704199
GRHPR	0.0215792	0.704274
APMAP	4.57e-07	0.704475
REXO2	0.0171172	0.704731
PSME1	2.05e-16	0.7051
SDE2	0.00032355	0.705365
IL16	4.54e-05	0.706131
PSMC4	0.000215771	0.706242
LAP3	0.00118281	0.706434
FRMD8	0.0106412	0.706616
COX6B1	2.25e-12	0.706921
SMARCE1	3.55e-05	0.707141
TTC13	0.0217038	0.707515
BTN3A3	0.00469842	0.707951
TATDN2	0.0234798	0.708033
PNKD	0.00582901	0.708165
ATF6B	3.37e-05	0.70959
ATP6V1D	0.0369231	0.709646
CUL5	7.95e-05	0.70983
SGTA	0.0291607	0.710243
KLRD1	1.58e-12	0.710936
ARF5	4.35e-10	0.710993
LGALS8	0.00396549	0.711827
VSIR	1.56e-07	0.712334
BAZ1A	1.76e-05	0.71269
SUCLA2	0.0190278	0.712932
ASCC2	0.00453196	0.713286
HDLBP	0.0223169	0.713688
SYTL1	1.12e-07	0.713906
GLYCTK	0.0321223	0.714508
RRP36	0.00356719	0.714784
MDH2	1.01e-08	0.715107
OAZ1	6.32e-14	0.715109
SAMM50	0.0122955	0.715111
CCL5	1.29e-25	0.60462
AL357060.1	0.0142819	0.715462
VPS13B	0.00425844	0.716069
ZNF131	0.00605931	0.716075
AAR2	0.00629541	0.716151
TOPBP1	0.0156512	0.717646
PHPT1	0.00010772	0.717985
LAMTOR2	0.00288817	0.718115
AP1G2	0.000225678	0.718129
ETNK1	0.00123754	0.718134
ETFB	0.00512819	0.718254
PPP1R12A	1.01e-07	0.718643
SLC1A4	0.00524752	0.718981
DR1	6.11e-05	0.719283
TIPRL	0.000487947	0.719316
ARHGDIB	5.02e-23	0.65998
HADHB	0.00990665	0.719418
PTP4A2	8.06e-14	0.719885
ELAC2	0.0311402	0.720024
ARHGAP45	1.17e-07	0.720169
TAF2	0.0140787	0.721065
ATG14	0.000879163	0.721106
PSMA7	9.29e-13	0.721473
TIGAR	0.00530666	0.721682
SMURF1	0.0442821	0.722208
AQR	0.00446516	0.72336
GAPDH	2.59e-19	0.633202
NDRG3	0.0336751	0.724402
CSNK2A2	0.0230397	0.724596
SLC7A6OS	0.0250394	0.724789
CKAP2	0.00418465	0.725291
CYTIP	1.16e-14	0.725726
BABAM1	0.0465579	0.727306
MIF4GD	0.00279852	0.728618
DBI	1.41e-09	0.728653
ARPC4	0.00193248	0.72924
SUGP1	0.0462069	0.729411
RAP1GDS1	0.00163539	0.729584
B4GALT3	0.00715224	0.729697
AMBRA1	0.0181388	0.729719
TOR1A	0.0215792	0.730627
UNKL	0.0308357	0.730696
CFL1	5.24e-18	0.589322
TMEM131L	0.00790672	0.731681
GIMAP4	0.000203595	0.732009
TPP1	0.000807994	0.732554
AC008555.5	0.0231521	0.732692
VAMP4	0.0147294	0.732784
NR2C2	0.00809015	0.732791
POLR2J3-1	0.00623143	0.733535
PGLS	0.000279098	0.733577
TOR3A	0.00797946	0.733664
FUT11	0.00738341	0.734024
ACTG1	2.38e-16	0.648046
RIOK3	1.78e-09	0.734167
ATE1	0.0123133	0.734183
C1orf174	0.00228923	0.734634
PYGB	0.0416939	0.735926
HMGB1	3.7e-24	0.736431
PRR5	0.0198768	0.736527
RCC2	0.013053	0.736721
ZNF326	0.000110397	0.738521
WDR26	0.000642842	0.738981
MAD2L2	7.78e-05	0.738984
TRAPPC4	0.0015812	0.739533
MFSD8	0.0145969	0.740404
HLA-A	2.74e-15	0.332747
TUBGCP2	0.00256969	0.740718
UNC45A	0.0258382	0.741849
HDAC7	0.0132688	0.742349
APEH	0.00861184	0.743153
HDAC10	0.00223148	0.743544
HLA-C	5.71e-15	0.274929
TKT	4.1e-05	0.745063
CHMP4B	3.44e-05	0.745383
KLHDC3	0.0118178	0.745852
MYO9B	2.69e-07	0.74607
MYL6	1.58e-14	0.590338
STOML2	0.00743882	0.746146
PPP4C	3.31e-07	0.746204
RAC2	9.65e-16	0.747005
CLDND1	0.000401006	0.747729
ARPC2	8.3e-25	0.748059
HSP90AA1	8.39e-22	0.748337
WDR18	0.0372143	0.748417
SLAMF7	0.00233468	0.74863
PRPF38A	0.00354398	0.748991
GTF2F2	0.0138318	0.749576
CBLB	1.18e-11	0.749974
BCKDHA	0.00659389	0.750873
TRIM22	7.72e-07	0.752274
SERF2	1.05e-13	0.515322
NLRC5	2.48e-07	0.752418
UBALD2	9.26e-13	0.752446
DRAP1	1.11e-11	0.752909
ARL5B	0.020108	0.753068
SSBP4	1.76e-11	0.753103
SEC24D	0.039208	0.753123
CHUK	0.015262	0.754354
ARHGEF6	0.000486889	0.755601
HNRNPA2B1	3.01e-13	0.608907
CPNE3	0.000155543	0.755954
ACTB	4.07e-13	0.504261
KIAA1551	2.08e-08	0.756221
WASHC2C	0.000918699	0.756224
CREBRF	2.61e-07	0.756819
PRF1	1.16e-15	0.757196
SNX14	0.0173028	0.757204
ANAPC5	1.18e-06	0.757364
SUGT1	0.00177818	0.757442
CASP8	1.82e-09	0.759199
NDUFA2	8.9e-07	0.759483
HLA-E	8.65e-13	0.287957
ZBTB2	0.0268373	0.759585
IFITM1	9.81e-13	0.538876
PSMD9	0.000386308	0.759747
COQ8A	0.0464863	0.760679
EIF3I	2.99e-07	0.761385
HELZ	2.01e-07	0.761663
CNST	6.25e-05	0.762068
SDHC	0.000179798	0.762268
MPPE1	7.22e-05	0.762473
LCK	1.58e-12	0.763022
LSP1	2.75e-12	0.610091
H3F3A	5.69e-26	0.763506
TRPC4AP	6.09e-05	0.763658
RANGRF	0.00352517	0.764051
LAPTM5	9.82e-24	0.764059
CD3D	4.59e-19	0.764419
ATP5F1A	1.93e-08	0.764455
CLIC1	1.52e-11	0.689231
UHRF2	2.46e-05	0.76495
MRPL13	0.00655821	0.765621
NSD1	0.000104018	0.765911
HLA-DRA	2.95e-05	0.76686
PNISR	1.81e-11	0.667897
FAM160B1	9.13e-05	0.768312
ATP5PB	3.63e-08	0.768956
PPIL2	0.00443082	0.769148
PPM1G	7.14e-06	0.769233
2009-09-01	4.49e-11	0.621485
YIPF3	0.00259427	0.769264
TFEB	0.0392795	0.769382
PAXX	4.94e-11	0.658008
KLHL24	6.28e-06	0.76954
MFSD14B	0.0322959	0.769752
SNAPIN	0.0321469	0.77046
SHARPIN	0.00065729	0.770734
PFKL	0.00235392	0.771915
PLCG1	0.000183852	0.77213
HPRT1	0.00185456	0.77221
SLC6A6	0.00777883	0.772231
TMEM41A	0.0215153	0.773043
COX6C	2.51e-10	0.576006
COX6A1	2.63e-10	0.646553
NADK	0.0295033	0.773289
HIP1R	0.00850664	0.774279
RAB35	0.00295232	0.775642
TRBC2	7.59e-10	0.776114
SNX1	0.00428169	0.776281
GTPBP1	0.00152515	0.776504
SARAF	3.64e-10	0.457696
PARP1	0.000665054	0.776643
RBPJ	0.00376925	0.776953
NIN	2.83e-05	0.776992
TMOD3	2.01e-05	0.777109
CCDC9	0.0472216	0.777109
SLC2A3	5.04e-10	0.695672
GTF2I	0.000104487	0.777889
TENT4A	0.0327321	0.777962
ESCO1	3.44e-05	0.778143
FLNA	5.23e-10	0.525164
DNAJC5	0.0242657	0.778571
P2RY8	6.64e-10	0.589431
WDFY1	5.38e-05	0.778762
ATP5F1D	7.76e-10	0.693124
SSBP3	2.85e-06	0.779174
FYCO1	0.019062	0.779208
TMSB10	9.91e-10	0.347088
LCP1	1.04e-09	0.563969
CCT3	3.53e-05	0.780143
PRPF18	0.00234529	0.780433
CHST11	6.52e-06	0.781505
FCGRT	0.0269906	0.781867
ASPSCR1	0.015506	0.782283
TP53INP2	0.0170975	0.782386
HMGN2	1.46e-09	0.584726
EXOC3	0.0170236	0.782603
CAPN1	0.000168031	0.783039
PPA1	0.000269732	0.783287
ATXN10	0.000418175	0.783355
ZBTB44	7.32e-05	0.784954
PTK2B	7.74e-05	0.784997
BCR	4.81e-06	0.785038
SLC25A5	2.23e-09	0.648409
IFI27L2	1.59e-06	0.78576
RNF213	2.77e-09	0.57736
WDR11	0.0411338	0.78622
HNRNPA3	2.79e-09	0.594106
IL2RG	4.95e-05	0.786446
SLC25A12	0.0141004	0.786597
TMED3	0.000890365	0.787373
B2M	3.43e-09	0.32083
UQCRC1	1.18e-05	0.788292
C12orf10	0.015809	0.789195
KMT5B	0.00304317	0.789253
SLC39A6	0.0158554	0.789534
PCNT	0.000493178	0.789566
TBC1D1	0.00172633	0.78972
SLBP	1.33e-05	0.789753
SET	5.71e-09	0.623334
GNAS	5.67e-09	0.473992
DIP2A	1.21e-07	0.789979
IGHMBP2	0.0212284	0.790162
HIGD2A	8.16e-09	0.629383
ARHGEF1	1.15e-14	0.790712
FAM136A	0.00117008	0.791669
HNRNPL	9.16e-09	0.582955
MCUB	5.08e-07	0.791723
FAM111A	0.000284639	0.792026
HDGFL2	0.0328793	0.792064
ASB7	0.034456	0.792263
REEP5	9.94e-08	0.792706
C9orf16	1.27e-08	0.624706
PARP10	0.00069878	0.792996
GLG1	3.56e-10	0.793313
NDUFB9	1.89e-08	0.673947
POLR3F	0.0437511	0.793783
EIF4EBP1	0.0159999	0.795476
TRAF7	0.0205386	0.796073
CTSS	1.42e-08	0.797775
YIF1B	0.0172717	0.799218
TRAF3IP3	6.61e-08	0.799319
AP1B1	0.00735172	0.799521
GK5	5.4e-05	0.799538
PEF1	0.00173425	0.800347
RAB4A	0.000103796	0.800867
NSF	0.000494682	0.800944
NOP58	3.17e-08	0.697259
COASY	0.00913038	0.801036
TAP1	2.14e-08	0.8015
HDGF	1.34e-05	0.80251
CPSF1	0.000745034	0.802778
LMNB1	0.000724093	0.803217
2006-09-01	1.25e-09	0.803356
XRCC5	1e-07	0.803531
CTNNBL1	0.00657761	0.803638
PRPS2	0.0325312	0.804456
JARID2	0.000898148	0.805165
ATP5MC2	7.44e-08	0.478764
NDUFB11	8.48e-08	0.673453
RARRES3	5.21e-14	0.80577
ATXN2	0.0258863	0.806301
LRRC58	0.000864403	0.806517
MNAT1	0.00172633	0.806572
JAK3	2.75e-05	0.808516
GZMB	4.53e-15	0.809216
DGKZ	1.08e-07	0.65177
ANXA6	1.47e-12	0.809442
AC004865.2	0.0146816	0.809623
ASB6	0.0015904	0.809905
KCNAB2	9.85e-07	0.809952
NFATC2	2.84e-10	0.810198
COX8A	1.2e-07	0.582989
TRIM37	0.0358868	0.810637
RALY	1.26e-07	0.663857
NDUFS7	1.01e-05	0.812502
GABARAPL2	1.24e-06	0.814164
STK17A	1.42e-07	0.549391
TXNIP	1.4e-07	0.495211
RTF2	2.82e-05	0.815166
ARPC5	1.66e-07	0.815201
GNAI2	1.5e-07	0.479017
CCT5	0.000483042	0.815232
WDR70	0.00727735	0.815847
RREB1	0.00921701	0.81603
ZNF592	0.0260746	0.816553
GOLGA8A	0.00693084	0.816848
GXYLT1	0.00292692	0.818141
ISG20	2.1e-07	0.606587
XPOT	0.0297206	0.818428
ELOB	2.39e-07	0.516862
SDHD	0.0065262	0.819366
BIN2	6.72e-15	0.819628
SLC12A7	0.00305842	0.820666
PDE6D	0.0242657	0.820882
UBE2D2	2.61e-07	0.593084
ATF7IP2	0.000104429	0.820895
ORAI1	5.32e-10	0.821452
DDHD1	4.21e-06	0.821492
BRK1	2.73e-07	0.699063
CPT1A	0.000497556	0.822026
ALDH9A1	0.00083712	0.822821
SLC25A11	0.0298044	0.823067
YPEL3	3.19e-07	0.539174
ABHD5	0.0398785	0.823117
ITPK1	0.00603029	0.823673
AP2M1	3.36e-07	0.688382
ITGB2	2.17e-25	0.823708
ZDHHC7	0.000272493	0.823763
MLXIP	0.00528876	0.823778
DNAJB1	1.67e-11	0.823926
TECPR1	0.00304844	0.824264
RNF166	4.44e-07	0.598106
NDUFA9	0.00354666	0.824365
HINT2	0.00228964	0.824727
CDK10	0.0022508	0.825421
IMMT	0.000796011	0.825669
WASF2	5.06e-07	0.679379
NVL	0.033964	0.825725
FKBP11	5.11e-07	0.626663
WDR46	0.0338196	0.826913
RABEP2	0.00378293	0.826958
CYTOR	1.7e-07	0.828746
ATP5F1B	5.98e-07	0.537043
CYTH1	6.2e-07	0.562096
WASHC4	0.00242303	0.829905
NEDD1	0.00304974	0.830034
PTPRCAP	7.06e-07	0.501296
YIF1A	0.0258863	0.830614
CD81	7.31e-07	0.495875
PLEKHG2	0.0464413	0.831108
RPRD1A	0.0396957	0.831305
PREP	0.00167046	0.831457
LENG8	8.57e-07	0.671485
TFDP1	0.000505451	0.831666
SSNA1	6.12e-08	0.831924
SNHG7	1.43e-07	0.833845
TCEA1	7.58e-12	0.834366
PFDN4	0.000302521	0.834846
AC093323.1	0.0365538	0.83502
ACBD5	0.00422463	0.835165
AC243960.1	0.0015812	0.836765
YARS2	0.0255167	0.837031
FDFT1	4.89e-05	0.837449
GADD45B	1.13e-06	0.588774
ETFA	0.000268274	0.837642
TBC1D17	0.023545	0.837788
GSDMD	0.000107379	0.838157
PRKCB	1.17e-06	0.54573
SAP30	0.00581139	0.83829
RASAL3	1.32e-06	0.699021
HPS1	1.34e-06	0.698691
AGGF1	0.00279852	0.83865
EDF1	1.47e-06	0.523843
NFATC2IP	6.14e-06	0.838973
VPS26B	2.61e-07	0.840318
NAPRT	0.0412305	0.840827
CYBC1	0.000926518	0.841094
C16orf87	0.000592737	0.841373
BRF1	0.0046484	0.84178
WDR1	1.82e-06	0.650301
SKAP1	1.82e-06	0.595577
LGALS9	0.00973051	0.841799
RHOA	2.06e-06	0.420974
DVL3	0.0144847	0.843785
PPIA	2.27e-06	0.396353
ACOT9	0.00967722	0.844399
ZFAND2B	1.53e-05	0.84523
CKS2	0.0253594	0.845543
PAFAH1B2	0.00206159	0.846887
NCKAP1L	3.89e-07	0.846895
BCL11B	1.61e-06	0.84787
SIRT2	3.86e-06	0.847939
WARS	0.00220275	0.848047
NDUFB4	3.19e-06	0.641821
NDUFB10	3.23e-06	0.656931
ARAP2	3.34e-06	0.69982
OS9	2.59e-07	0.849494
ELMOD3	0.0406738	0.849724
SRPK2	2.28e-09	0.850142
ACLY	0.00270128	0.850189
PFN1	2.75e-40	0.850252
IAH1	0.00032001	0.850526
SMCHD1	3.53e-06	0.493038
UBA3	0.000960607	0.850527
ABRACL	3.56e-05	0.851156
ITGB1	6.05e-13	0.852473
CEP250	0.0153379	0.852831
GPSM3	6.5e-18	0.853326
SH3BGRL3	3.2e-33	0.853893
RWDD4	0.005087	0.854629
DCTN3	1.33e-09	0.855726
DECR1	9.71e-05	0.856184
MAZ	4.4e-06	0.61532
FAM126A	0.0282022	0.856616
PABPN1	4.67e-06	0.513801
SLC12A9	0.0120674	0.857383
CHKB	0.0447098	0.857388
SNAP29	0.00503131	0.858537
RHOG	1.04e-12	0.859806
DDX60	0.0348287	0.860597
FBXW5	4e-10	0.861143
RMND5A	6.36e-05	0.861169
2007-09-01	6.09e-06	0.445285
LRCH4	0.000797224	0.863422
ATP5MF	6.97e-10	0.863434
TNFRSF1B	1.44e-13	0.863997
SLC17A5	0.00473767	0.864288
NKG7	9.91e-35	0.864294
GNG5	7.05e-06	0.672766
POMZP3	0.0233554	0.864329
ECH1	0.000170561	0.864992
PSMB3	7.15e-06	0.65911
MYH9	7.17e-06	0.416543
JKAMP	0.0118341	0.866152
SIRT6	0.0291607	0.866268
INO80E	1.6e-05	0.867008
ATP2B1	5.38e-09	0.869066
TNFRSF14	1.5e-10	0.869248
ABCD4	0.00818808	0.869438
PTGES2	0.000776577	0.869739
HDAC1	7.48e-07	0.870283
PAFAH2	0.0121585	0.870834
ODC1	8.76e-06	0.594866
SRRM2	8.88e-06	0.385481
GOLGA8B	4.05e-06	0.871132
RASGRP2	9.46e-06	0.695508
CASZ1	0.00285012	0.871189
AP1M1	4.73e-05	0.871456
USP15	9.77e-06	0.561773
M6PR	1.18e-05	0.872024
SPPL2A	1.01e-05	0.872366
KDM7A	0.000113129	0.873152
SUMO2	1e-05	0.433504
HNRNPK	1.03e-05	0.442103
IFNG	0.00569127	0.874947
STK10	1.11e-05	0.537201
HP1BP3	1.58e-12	0.875
SP140L	9.43e-06	0.87577
FYB1	1.25e-05	0.476684
BORCS7	0.00206159	0.875782
POLR3E	0.000443834	0.876999
PIK3CD	4.18e-06	0.8782
UBE2J2	0.00380398	0.878918
GSTK1	1.32e-05	0.452524
WIPI2	5.84e-06	0.880042
ATP5MC3	4.29e-14	0.880534
GPS1	1.49e-05	0.880551
TSPAN32	1.44e-05	0.677128
ATG3	0.000124732	0.881489
CCDC12	1.47e-05	0.544204
BLCAP	0.00494559	0.882331
MFNG	7.6e-06	0.882655
EIF4G3	3.58e-05	0.882786
PPP1R18	2.06e-08	0.884648
MRPL54	1.57e-05	0.582084
PYM1	0.0134669	0.885262
PLEKHF1	4.44e-10	0.885951
BISPR	0.00521409	0.886588
RNF19A	1.67e-05	0.551119
ZNF428	2.44e-09	0.886943
COX5A	1.72e-05	0.561581
DNMT3A	0.0100681	0.88712
PKN1	1.75e-05	0.553216
SPTAN1	1.09e-10	0.887759
UBE2L3	1.84e-05	0.628049
CHD1L	0.0262438	0.888185
BRMS1	3.41e-06	0.889353
UPF3A	3.05e-07	0.890893
RNF214	0.0454357	0.89262
DIAPH1	1.99e-05	0.596013
DPP3	0.0194999	0.89372
NAPA	2.03e-05	0.582431
ITGAL	2.03e-05	0.505588
RBBP4	5.74e-09	0.894182
SPSB3	2.21e-05	0.544845
MAP7D1	2.74e-07	0.894554
CAPNS1	2.42e-05	0.604898
KIAA0391	0.0130922	0.895585
ERAP2	0.000900348	0.897949
IKZF1	2.6e-16	0.898248
ANKRD11	2.56e-05	0.511004
LSM7	2.68e-05	0.553467
KLF3	2.38e-25	0.899815
ANP32A	2.28e-08	0.90145
CDC16	0.00663462	0.902061
DDX28	0.0273137	0.903022
TCF20	0.0342301	0.903427
DNAJC8	2.83e-05	0.666939
TRANK1	7.43e-05	0.903513
SLC9A9	0.0175729	0.903649
LIME1	3.57e-13	0.903649
EMP3	3.21e-05	0.463036
SRP72	3.27e-05	0.676212
REST	3.28e-05	0.690257
MRPS16	0.0131938	0.905145
URM1	2.53e-05	0.905956
POLR2H	0.00592017	0.90702
TPR	3.4e-05	0.614801
LRRC57	0.00776577	0.907169
COPZ1	4.73e-05	0.908474
ING5	5.64e-05	0.908908
GZMA	4.59e-22	0.909072
AIDA	0.0124473	0.909312
UBE2F	0.000368995	0.910943
DIDO1	0.000158455	0.911129
AP2S1	7.05e-07	0.911719
ATP6V1F	3.55e-05	0.609032
ZNHIT1	9.24e-07	0.912646
PPIB	3.54e-05	0.385878
RACK1	3.55e-05	0.291107
CTBP1	3.6e-05	0.631752
DPP7	3.65e-05	0.485297
ARHGAP30	3.73e-05	0.622302
MADD	3.75e-05	0.695437
SUN2	3.7e-05	0.390923
MSN	2.39e-18	0.912856
TUFM	3.86e-05	0.599178
ING3	1.03e-05	0.912946
GLIPR2	1.2e-06	0.914007
LRRC8C	2.74e-06	0.914084
SUCLG1	0.000926398	0.914246
MAP2K2	4.1e-05	0.551182
IDH3G	2.9e-06	0.914829
PCBD1	0.0194152	0.915072
ATP5IF1	1.28e-14	0.915172
FOXO1	4.21e-05	0.651441
ZBED4	0.000120409	0.915379
TAF10	4.27e-05	0.469598
PGAM1	5.61e-13	0.915541
MCTS1	0.00349477	0.916319
DYNC1LI1	0.000328861	0.916451
PHKB	0.00144354	0.916725
CARM1	0.00696015	0.91808
SUSD1	0.0056159	0.9184
TBL1X	0.00805851	0.918651
NAA40	0.00815387	0.920318
UQCR10	4.81e-05	0.549826
TERF1	9.03e-08	0.92107
COMMD9	0.000298259	0.921816
ATG2A	3.46e-15	0.923069
ADAT1	0.0271295	0.924092
DDX5	5.12e-05	0.280634
ABCA7	0.00907765	0.924207
RRAGC	0.00623903	0.925083
PSMG4	0.0140455	0.926256
EIF3A	5.41e-05	0.532926
MRPL58	0.00814708	0.929017
STK4	5.46e-05	0.439869
NAXD	0.0200794	0.92919
LAMTOR5	5.65e-05	0.585498
B3GNT2	2.79e-11	0.93029
LCP2	5.79e-05	0.610138
PRMT2	5.79e-05	0.531958
CDC25B	5.94e-05	0.64726
ARHGAP4	5.95e-05	0.520461
SPN	5.98e-05	0.598019
DDX17	5.95e-05	0.536875
ZMIZ1	0.01474	0.931508
PSMA4	1.56e-07	0.932204
GNS	0.0214896	0.933381
FIBP	7.09e-06	0.933416
BNIP3	0.0239454	0.933561
SERPINB1	6.98e-05	0.663657
CEMIP2	6.82e-05	0.455379
VPS8	0.0146816	0.934296
NDUFA8	0.039395	0.93537
IFT52	0.0139949	0.936287
ADH5	3.84e-06	0.938563
GTF2H5	0.0281068	0.939429
CD3G	8.82e-21	0.939854
TPP2	5.22e-10	0.940151
MAFK	0.0258863	0.940391
PHIP	7.74e-05	0.61686
CALCOCO1	3.61e-06	0.940971
HSPB11	9.77e-06	0.941118
SF3B2	8.03e-05	0.436774
RBM28	0.0258863	0.941131
CD5	1.99e-13	0.94222
YY1	8.29e-05	0.549786
SRP14	8.29e-05	0.344732
PSMA6	8.56e-05	0.621199
NDFIP1	8.71e-05	0.562428
MRPL10	8.85e-05	0.504005
IFI44	0.0297072	0.942862
COPS9	9e-05	0.554782
RSU1	4.03e-06	0.942947
TSPO	9.26e-05	0.486239
RB1CC1	9.43e-05	0.645463
TACC3	0.00755673	0.944011
OTUB1	9.45e-05	0.527741
THUMPD2	0.0192979	0.945523
CYC1	9.87e-05	0.676383
BPTF	0.000100075	0.504716
CNN2	2.48e-18	0.945684
ARPC3	2.13e-26	0.946622
MLF2	0.000103408	0.577655
PRAF2	0.0203193	0.946741
FAM98C	0.000368927	0.948865
ARIH2	0.000106599	0.534841
FERMT3	3.77e-09	0.949723
TERF2IP	5.38e-18	0.949967
PPP2R5A	0.00010772	0.692478
ERAP1	3.45e-05	0.950049
MIR22HG	0.00952465	0.950543
MT-CO1	0.00010809	0.171009
MT2A	1.31e-15	0.950643
PIK3R5	0.000113808	0.629499
FAM78A	0.0153627	0.951891
PSMA1	0.000120462	0.641867
SCAMP2	0.000120841	0.673981
APOL6	0.0001215	0.613675
GYPC	2.29e-17	0.953605
NDUFS8	0.000123423	0.643827
ABRAXAS2	0.0281179	0.954258
NFAT5	3.47e-06	0.955115
RICTOR	0.000123423	0.604509
COA6	0.00502037	0.955566
ANXA5	0.000126607	0.561801
SSR2	0.000127721	0.382305
PPP2R2D	0.000130739	0.686434
PPP6R1	0.000130739	0.570748
RNF167	0.000133451	0.648356
VRK1	0.000689329	0.955619
OSBPL7	4.27e-05	0.956351
SDCBP	3.76e-11	0.956494
DOCK10	0.000139696	0.659205
DAZAP2	0.000139377	0.331409
YWHAB	0.000143897	0.37737
UBE2D3	0.000147142	0.386801
TBC1D10C	3.06e-15	0.958783
MIEN1	0.000155543	0.644664
ANAPC15	3.55e-05	0.958841
SSX2IP	0.0412564	0.960111
EVI2B	5.34e-05	0.960767
ERN1	0.000163433	0.527533
UQCRC2	3.45e-09	0.960833
TBKBP1	0.00665853	0.962527
UQCRFS1	0.000176725	0.488719
PXN	4.01e-16	0.963285
PREX1	1.11e-13	0.964169
RPUSD3	0.0258382	0.964639
GMFG	1.2e-22	0.965043
CD55	0.000183625	0.556431
BTG3	5.9e-10	0.965932
DEF6	0.000183821	0.593616
TGOLN2	0.000187807	0.532382
TIMM8B	0.00371179	0.966389
LBR	0.00019399	0.590578
HADHA	0.000195855	0.653002
GBP2	0.000202127	0.673517
UNC50	0.0347687	0.966624
CGAS	0.0119391	0.967399
STIM1	4.08e-06	0.96781
N4BP1	0.000211519	0.608468
MRPL45	0.0369689	0.968892
GNB2	0.00021549	0.469611
VAMP2	0.000217203	0.504284
GMIP	6.74e-05	0.969526
PSMA3-AS1	0.000225412	0.659982
TTC14	0.000225993	0.67014
CASP4	0.000234449	0.530493
ZAP70	0.000237057	0.405566
MAML1	5.06e-05	0.969801
RBCK1	0.00024368	0.664128
PDE7A	4.5e-09	0.96983
BSG	0.000244102	0.483391
ATP6V0B	0.000245914	0.593165
RNF181	0.000247083	0.640167
ABHD17A	0.000247752	0.361349
KPNB1	0.000253929	0.544355
EVL	2.35e-28	0.971362
C15orf39	0.019975	0.972352
ASCL2	9.61e-07	0.973375
USP28	0.000186106	0.973823
PSMD13	2.01e-07	0.975114
GLRX5	0.000270614	0.694927
AES	1.64e-45	0.975612
ETS1	0.000269511	0.386237
TAF4	0.0065262	0.975851
ERAL1	0.0165223	0.975864
CSK	2.34e-09	0.976958
ELF1	0.000279224	0.402928
MRPS11	0.00235392	0.978332
ISG15	0.000284476	0.686933
DHDDS	0.0316019	0.978564
ATP1B3	6e-08	0.978783
COX5B	0.000286109	0.3907
MYL12B	0.000285956	0.345981
CD53	0.000290818	0.512546
TGFBR2	9.46e-08	0.979454
SNX5	3.96e-07	0.980602
PPP1R9B	0.00715145	0.98093
TSPAN17	0.000326302	0.985678
RAP1B	7.93e-23	0.986004
MDGA1	0.0382231	0.986032
DDX6	0.000302593	0.36997
MCM3AP	1.13e-06	0.986669
ADIPOR2	0.000110697	0.987364
MYO1F	0.000318093	0.469156
IARS2	0.00114395	0.988545
GLRX3	0.00112772	0.990859
PSMB9	3.92e-19	0.991063
UBL7	0.00186109	0.991444
RAB11B	0.000333634	0.55404
FAM49B	0.000334417	0.501796
SRSF9	0.000334417	0.518666
SUB1	0.000333634	0.347567
SSR4	0.000334112	0.367032
EPSTI1	0.000377685	0.994574
ZBTB49	4.68e-05	0.994854
ZYX	0.000363713	0.489847
ATP5PD	0.000364931	0.562412
SYNJ2	0.00294048	0.995971
AC012615.1	1.21e-10	0.996454
BZW2	0.0074956	0.996926
GLCCI1	1.23e-08	0.997199
HMG20B	0.000205112	0.997799
PCGF3	0.00876314	0.99851
SLC25A3	0.000364931	0.394728
MTMR12	0.00934144	0.999128
NDUFS6	2.18e-08	1.00008
NSMF	5.52e-08	1.00013
MBD3	0.0348295	1.00056
BNIP3L	1.17e-08	1.00247
FBXO7	0.000395569	0.465235
SNRPC	0.000397792	0.552342
LIMD2	1.04e-35	1.00271
SLC38A2	0.000408139	0.561786
PGRMC1	0.00443082	1.00294
PET117	0.00904985	1.00469
THOC5	0.0332501	1.00521
CDC40	0.000418258	0.571535
WASHC1	0.000418258	0.58716
NSD2	0.000565808	1.0057
TMEM173	1.66e-06	1.00593
MRPL41	0.000443834	0.548787
S1PR4	0.00044598	0.608724
ARPC5L	0.000451358	0.484101
AP3M2	0.000244397	1.00614
ACTN4	0.000464054	0.505447
AAK1	0.000465263	0.487112
ASXL1	0.000468449	0.561217
MKRN2	0.0134911	1.00622
RAD23B	2.2e-11	1.00634
DPP4	0.017857	1.00898
PPP5C	0.000370339	1.00959
MAP3K5	9.65e-05	1.01082
GSPT1	0.000485961	0.438773
ABI3	4.54e-09	1.01258
CDIPT	3.98e-05	1.01335
RELL2	0.0178739	1.01422
CBX4	0.000492185	0.468929
MXD4	3.22e-14	1.01483
PYHIN1	1.9e-11	1.01525
CUL4A	0.000510847	0.646926
IFI16	1.43e-09	1.0161
CD3E	0.000506135	0.266652
TSEN15	3.55e-05	1.01634
ZBTB24	0.00251279	1.01732
PSMA5	0.000521565	0.681105
PTRHD1	0.000524935	0.678524
RAB18	0.000550446	0.561508
LUC7L3	1.03e-10	1.01822
RHOH	0.000558817	0.456015
SUGP2	1.14e-06	1.0202
U2AF1L4	3.24e-06	1.02216
CD74	0.000569537	0.338362
SELENOH	0.000577026	0.606894
OLA1	0.000580727	0.654841
SCP2	0.000586465	0.519974
DUSP10	9.47e-10	1.02223
FIS1	0.000592048	0.493451
ZNF778	0.0032564	1.02309
POLR1D	0.000601232	0.449782
SH3KBP1	0.000600554	0.48713
LAG3	4.56e-10	1.02341
SCAF11	0.000651543	0.456168
YPEL2	0.0211119	1.02444
CAP1	3.92e-19	1.0245
GCDH	0.00893134	1.02482
SERBP1	0.000676844	0.430226
BLMH	0.0003677	1.02567
NAA50	0.000692248	0.617143
SLC25A42	0.000289325	1.02572
ITGA4	2e-23	1.02973
MACF1	0.00069878	0.436533
ZNF101	0.0110327	1.02989
ENO1	1.26e-18	1.03064
MPST	5.11e-06	1.03146
SQOR	0.00118729	1.0338
ACAP2	0.000756167	0.534889
SCRN2	4.22e-05	1.03449
UCHL3	0.00886297	1.03534
BTN2A2	0.0377494	1.03576
RANBP9	3.43e-06	1.03629
HLA-DRB5	8.86e-16	1.03631
EIF2S2	0.000802214	0.690646
C5orf15	0.0368236	1.03671
CUL3	0.000804325	0.537651
UBL3	0.000814094	0.660363
NUTM2B-AS1	0.00081885	0.619799
PRKCQ	1.83e-08	1.03943
HERC2	1.61e-05	1.04087
SLC25A25	0.000963339	1.04216
BAK1	3.05e-08	1.04233
UBXN1	0.000854607	0.399718
NUMB	0.00155081	1.04572
MYL12A	0.000860825	0.309601
SLC25A6	0.000868091	0.30435
MRPL48	0.00477539	1.04793
PHF12	0.000882157	0.652584
GZMM	0.000874253	0.32276
NDUFS5	0.000879163	0.379329
MRPL47	0.000886367	0.636411
MVP	3.61e-09	1.05072
SUMO1	0.000889743	0.476579
OXLD1	0.000475748	1.05255
PNPLA2	0.000896837	0.50868
LYST	9.24e-11	1.05362
PIM3	0.000899324	0.514769
EIF3F	0.000897014	0.317149
PRKCH	0.000898563	0.392487
FKBP4	0.036891	1.05527
COA3	0.0115312	1.05573
BTBD11	0.00303856	1.05699
MMADHC	0.000926384	0.565561
MDH1	0.000929586	0.622664
SNRPA	0.000929125	0.536307
SMC3	0.000951497	0.597128
MTO1	0.000708617	1.06356
EPB41	9.66e-14	1.06381
VDAC3	0.00097082	0.639663
PSMG2	0.000969824	0.538966
CCNT1	0.000976158	0.555713
UBR2	0.000983783	0.542914
PCBP1	0.000986348	0.358414
SATB1	2.72e-10	1.06386
ZRANB2	0.00100292	0.518288
RSF1	0.00105076	0.503646
C8orf59	0.00105587	0.556655
TMEM14B	0.00108339	0.546587
NEAT1	1.11e-23	1.0642
BRD9	0.0011183	0.697237
SLC35F6	0.00727508	1.06509
GCH1	1.33e-08	1.06548
COPE	9.94e-19	1.06784
SNX17	0.00114812	0.655912
KLF13	0.0011428	0.362661
HS1BP3	0.0173223	1.06973
MAPKAPK5-AS1	0.00116615	0.684436
CCDC167	0.00101423	1.07248
ZNF668	0.0450336	1.07544
NPC1	1.17e-07	1.07753
TRUB1	0.0478185	1.07928
FAM104A	1.74e-05	1.08091
APBB1IP	1.81e-15	1.08151
RGS1	0.00124895	0.572534
CD52	1.95e-48	1.08261
BTN3A1	0.00127385	0.548041
ABCB10	0.0406516	1.08287
LLGL1	0.040618	1.08497
CNOT6L	0.00135161	0.435334
KIF20B	7.61e-06	1.08566
ITGB7	0.00140025	0.449931
SREK1IP1	0.00142355	0.660171
TENT2	0.00142814	0.572834
DDX19B	0.0324039	1.0868
RPS6KA1	0.00143994	0.641899
SNRPF	0.00145903	0.504201
PDXDC1	0.00147459	0.567251
ADD3	0.00148982	0.440934
COPB1	0.00151123	0.603946
CARHSP1	5.5e-07	1.08756
KRT10	0.00152672	0.430287
ATP13A1	0.00041901	1.08837
SRSF10	0.00153438	0.407912
TMEM181	4.4e-06	1.08885
RPF2	0.032301	1.09018
PARP9	7.94e-06	1.09192
ITK	1.51e-17	1.09357
RPA1	0.000192148	1.09429
CIAPIN1	0.00450172	1.09565
ANKRD10	0.00159683	0.641168
MKNK2	0.0015926	0.489955
COX4I1	0.00160124	0.257103
HSD17B10	1.36e-05	1.0961
BBS7	0.0340794	1.0962
PHF6	0.0114305	1.09649
TMEM120A	0.000576604	1.09708
NUCB1	0.00164684	0.506147
TBCD	0.000302723	1.09742
PLCXD2	0.0106508	1.09787
THAP3	0.0380224	1.09802
ARHGEF3	1.42e-05	1.09859
ACOX3	0.0339393	1.09871
MPG	6.21e-07	1.10056
CPLANE1	0.0088704	1.10159
RPS15A	0.00174037	0.218299
ZNF688	0.00627203	1.10278
SLC44A2	0.00181505	0.536627
RTN3	6.71e-06	1.10346
TMEM9	0.020855	1.10438
HIF1A	5.5e-11	1.10439
PSMB7	0.0018769	0.630525
INTS10	0.00190892	0.680818
PTPN18	0.00190803	0.597257
SEC11A	0.00191511	0.505326
PIGS	5.8e-05	1.106
ATP6V1H	0.00193918	0.642628
NDUFA6	0.00196373	0.463334
UFC1	0.00196841	0.435553
ZNF655	0.00198802	0.510849
GRAMD4	0.0224049	1.10731
SH3BGRL	0.00199172	0.423307
CARD16	2.65e-12	1.10797
ABCC5	0.0414228	1.11094
VAMP5	0.00203697	0.539767
SRM	0.0020477	0.577321
BRD1	4.31e-10	1.11104
MBD6	0.00449894	1.1123
EAPP	0.00206782	0.477034
PPP1CA	1.4e-24	1.11249
VCL	7.4e-06	1.11288
RAB27A	0.00217986	0.692057
PSME2	1.62e-24	1.11379
SLC38A5	0.00351684	1.11594
ATP6V0D1	0.00220468	0.653645
NFYC	4.85e-05	1.1178
EIF2AK4	4.22e-05	1.12235
RBM38	0.00221246	0.266773
ASNA1	7.91e-09	1.12245
HELLS	0.0170987	1.12333
IGF2R	0.00223691	0.503896
ARPC1B	3.43e-18	1.12439
PSMD4	0.00226723	0.606108
REC8	2.64e-05	1.12477
GBP5	6.5e-18	1.12515
GAL3ST2	0.00158169	1.12528
RASSF5	0.00229919	0.475408
UBB	0.00230566	0.281008
PSMD2	0.00232741	0.615904
ITGA5	0.00232925	0.677648
GIMAP1	0.00534625	1.12735
MPV17	0.000291433	1.12995
GZMH	5.95e-32	1.13025
SLC10A7	0.0225647	1.13164
NFE2L1	0.00975674	1.13186
CEBPB	0.00233037	0.409308
CTSC	8.35e-14	1.13209
PDCD5	0.00236088	0.676163
PTPRJ	0.00238839	0.491207
CTDSP1	0.00238839	0.540449
TRAPPC2L	0.00238839	0.565334
CNOT2	0.0023916	0.467161
SORL1	0.00240422	0.487539
SARS2	0.00129536	1.13317
CCAR1	0.00243089	0.562595
GLIPR1	0.00243994	0.565527
HMGN1	0.00247165	0.403593
SAE1	0.000125104	1.13451
NCBP3	0.00252192	0.6455
ATRX	0.00253919	0.427472
PI4K2A	8.31e-06	1.13481
IFI35	0.000352718	1.13572
RAB7A	0.00259427	0.46024
RHBDF2	0.00265886	0.60552
NCOR1	0.00265827	0.434797
RNF149	0.00267628	0.424369
CINP	4.25e-05	1.13719
VPS37B	0.00270643	0.402185
OSTC	0.00271673	0.55306
NSD3	0.00275932	0.383388
GRAP2	5.67e-09	1.14114
THAP4	7.63e-05	1.14153
ACYP1	0.00466339	1.14368
TTL	0.0388787	1.14385
NT5C3A	0.00287392	0.580041
PRDX2	9.08e-14	1.14387
LINC00861	1.94e-07	1.14969
MOAP1	0.00288624	0.559184
ZNF106	0.00289436	0.618838
ZNFX1	0.00290108	0.646766
WAS	0.00290942	0.418538
NOSIP	2.1e-09	1.15166
ANKMY2	0.0180019	1.15172
PSMD8	0.00292683	0.444184
UFD1	0.00294223	0.550872
ZNF683	5.18e-14	1.15379
PPHLN1	0.00295253	0.513215
ATG4B	0.00298497	0.604914
PPM1M	5.33e-07	1.15556
TIPARP	0.00299951	0.473657
MAP4K4	0.00300397	0.617026
HTATSF1	0.00301635	0.65465
LDHB	5.06e-30	1.1562
DBNL	1.93e-10	1.15814
METTL3	0.00914143	1.15897
CAPZB	2.09e-30	1.1595
NDUFB6	0.00304974	0.599314
USP5	0.00329706	1.15998
JPT1	2.37e-08	1.16236
IDH3B	0.00315574	0.583779
PDZD11	0.00603029	1.16237
HSPA8	0.00316392	0.295865
EIF2AK2	0.00320219	0.617775
MRPL34	0.00320493	0.688205
DYRK4	0.00626414	1.16298
KCTD17	0.00289986	1.16408
CLSTN1	0.00325454	0.56434
CABLES2	0.0222129	1.16536
MRPS36	0.00329705	0.597202
TGDS	0.0271425	1.16873
NDUFV1	0.00330626	0.435418
RBL2	0.00332657	0.42422
TAPBP	0.00334915	0.311954
IRF3	0.00348247	0.678635
DYNC1I2	0.0269474	1.16935
DNAJC15	1.24e-11	1.17055
EIF3G	0.00347036	0.354183
TSPAN14	9.16e-09	1.17064
RAPGEF1	0.00350229	0.505632
TAOK3	0.00349477	0.444074
FBXO44	1.2e-07	1.17294
UROD	5.58e-05	1.17305
CORO1B	0.00354398	0.645783
ATP5F1C	9.66e-18	1.17337
SMAD3	7.61e-06	1.17567
C1orf21	0.00354398	0.506008
MRPL28	1.17e-06	1.17663
DPP8	0.00358069	0.662624
TOB1	0.00358321	0.488703
HMOX2	0.00360442	0.683316
CCS	8.24e-06	1.17695
SBK1	3.16e-08	1.17901
SEC13	0.00372858	0.614627
PPP1R35	0.00372962	0.580237
PSME4	1.6e-14	1.18245
POLR2G	0.00372746	0.491437
ADRM1	0.00374314	0.478181
TAF11	0.00374314	0.571625
IL32	4.65e-40	1.18483
TSFM	0.000504596	1.18758
ACSS1	8.88e-07	1.18993
DDX39A	0.00376751	0.411905
PRPF38B	0.00376925	0.414867
SELPLG	5.14e-16	1.19279
CCDC117	0.0205386	1.19555
TRIM59	0.00756179	1.19702
TMEM179B	0.00386713	0.676827
STK38	5.72e-12	1.19953
PSMB8	3.03e-21	1.20024
GDE1	0.00396016	0.655123
CCL4	9.54e-21	1.2037
D2HGDH	0.000386299	1.2051
RNMT	0.00397069	0.396959
DYRK2	0.00402498	0.660297
RTRAF	0.00404736	0.421491
PCSK7	0.00405483	0.433665
PDPR	0.000732691	1.20834
SYNE1	0.00412432	0.353011
C5orf24	0.00415252	0.677999
APOBEC3C	2.82e-07	1.20979
TIMM13	1.54e-06	1.2116
KIF22	0.00422463	0.624059
NADSYN1	0.00422463	0.555951
CAT	0.000161488	1.21318
TACO1	0.0142725	1.21392
RABL6	0.00440667	0.546833
COX10	0.0011183	1.21726
SLC22A18	0.00841097	1.21976
WDR83OS	0.00441743	0.389217
PTPRC	0.00443226	0.207896
UBR1	0.00445773	0.619391
GIT2	0.00446013	0.620809
CTSB	0.000796011	1.22098
IL12RB1	1.21e-12	1.22193
OCIAD2	0.00447294	0.458382
HPF1	0.0081622	1.2224
LBH	0.00448162	0.516351
FAM96B	0.00448162	0.446091
TMEM19	0.0170975	1.22317
CIAO1	0.00454429	0.604627
CNTRL	0.0045492	0.610176
KDM3A	0.00458192	0.667866
MTFR1L	0.00866112	1.23106
NDUFA11	0.00459698	0.692305
IDH2	5.61e-19	1.23117
STMN3	2.89e-06	1.23162
SHMT2	4.85e-05	1.23164
TBC1D2B	6.2e-10	1.2328
DNASE2	9.32e-07	1.2349
TESPA1	0.000445552	1.23825
BRWD1	0.00477539	0.436192
DENND1C	0.00489421	0.565488
COX7A2	0.0048805	0.329964
FPGS	0.00489868	0.624931
HSD17B7	0.000128905	1.23874
NPM1	0.00494836	0.249319
PCIF1	0.00497975	0.45092
CERS6	0.0113447	1.23955
HLTF	0.0229242	1.24072
JAK1	0.00499535	0.29414
PASK	0.00385078	1.24349
CUTA	0.00502543	0.373214
DOCK2	0.00504107	0.500513
VAV1	6.1e-06	1.24625
CCDC82	0.005087	0.647984
PSMB1	0.00507851	0.36349
SAMHD1	9e-19	1.24629
PHYKPL	0.00510958	0.513995
UVRAG	0.0051615	0.580856
CHST10	0.0221831	1.24901
ARHGAP26	0.00523538	0.531132
MED25	3.37e-05	1.25672
SLC26A6	0.0181561	1.2586
HMGA1	5.38e-10	1.2594
PCBD2	0.0247826	1.2615
PIN1	0.00531693	0.507472
TMF1	0.00535136	0.413958
ADPRM	0.00578421	1.26241
ARID1B	0.00544016	0.470579
SPTBN1	6.04e-08	1.26583
COPS5	0.00550414	0.632377
RNF115	0.00549858	0.434759
POMP	0.00554511	0.33933
CORO1A	3.07e-54	1.26814
PCMTD2	0.000307473	1.27026
NUBP2	0.00571953	0.653091
ATG9A	4.1e-05	1.27029
BRI3BP	0.0170852	1.27797
LPGAT1	0.00580107	0.532898
CHD3	2.02e-17	1.27924
SP140	0.00589621	0.558741
PANK4	0.00614516	1.28205
TBC1D22A	0.00591714	0.691175
ABHD17B	0.0171656	1.28837
SACM1L	0.00592017	0.635018
TRAPPC1	0.00592017	0.453789
MAD1L1	0.00597848	0.664224
SAMD9L	1.65e-06	1.28919
SNRNP35	0.00021549	1.29009
MFSD9	0.0185587	1.29021
TBC1D7	0.00202383	1.29086
UBE2L6	7.88e-18	1.29099
ZCCHC17	2.8e-05	1.29155
XKR8	0.00173425	1.29246
UAP1L1	0.0331208	1.29419
UQCRH	0.00618562	0.337426
PLSCR3	3.29e-07	1.2965
ZC3HC1	0.0484183	1.29661
BDH2	0.000467613	1.29683
SAMD1	0.00829577	1.29717
NCL	0.00624539	0.268611
CRBN	0.00626682	0.470229
ISOC2	0.0102669	1.29737
YBX1	0.0062803	0.261753
RPTOR	8.07e-08	1.29811
SETX	0.00629541	0.513765
RNASET2	0.00632321	0.418829
HLA-DQB1	0.00636754	0.495455
SP100	0.00644192	0.364578
ELAVL1	0.006466	0.666753
DGCR6L	0.00646941	0.566319
SLAIN1	0.00686203	1.29861
STAM2	0.00987361	1.29875
PARK7	0.00651021	0.395811
ATRAID	0.0065262	0.495454
NBEAL2	0.00652712	0.555579
FUT8	0.002368	1.30051
ADGRG5	8.42e-06	1.30055
USP34	0.00655821	0.490212
SLC4A7	0.00659315	0.61744
MT1F	1.98e-05	1.30201
N4BP2	1.95e-05	1.30256
SDHB	0.00659389	0.561225
HIST1H2BN	0.0203637	1.30337
MTHFD2L	3.93e-05	1.30363
SCRIB	0.0328591	1.30435
SDHA	0.00679059	0.469804
COQ2	0.03722	1.31186
BCL9L	0.00688475	0.502685
OXNAD1	2.12e-09	1.31331
ATP8A1	0.00690518	0.446788
MIS18BP1	2.56e-14	1.31412
MTERF4	0.00708859	0.584907
CASTOR2	0.000425183	1.31484
VAMP1	0.000266192	1.31505
PDCL3	0.00715145	0.576229
APBA3	0.000321508	1.31573
SMG7	0.00723068	0.692831
GIMAP6	0.038769	1.31697
PDE4D	1.12e-28	1.32147
TRIM73	0.025969	1.32209
ARRB2	3.7e-24	1.32232
SNX18	0.00227745	1.32363
GPR89A	0.000572228	1.32533
SMC6	7.84e-05	1.32569
SHMT1	0.043065	1.32571
GOLGA7	0.00739948	0.459711
EBP	0.00741023	0.638881
KLHDC7B	0.00725696	1.32599
MRPS34	0.00743882	0.561485
CX3CR1	0.000183316	1.32666
SLC38A1	0.00743882	0.326479
OCEL1	0.00164129	1.32751
RCSD1	0.00750836	0.497281
TNFRSF25	3.51e-06	1.32952
ACAP3	0.000312048	1.33438
HADH	0.0036799	1.3371
UBE2H	0.00770651	0.549922
MRPL1	2.87e-05	1.33921
RPAP3	0.00040275	1.34097
MPHOSPH9	1.34e-07	1.34259
DUS2	0.0266048	1.34556
IFITM3	0.000526767	1.34607
SMPD1	4.69e-05	1.34712
PCED1B	9e-10	1.35175
ZNF451	0.00805256	0.538201
GPX7	0.00284427	1.35188
CSNK1A1	0.00805493	0.42017
EXOSC5	0.0435423	1.35519
FAM120A	0.00809109	0.522481
OGT	2.97e-26	1.35751
XXYLT1	0.0118341	1.3583
NIPSNAP3A	0.021226	1.36473
PLD3	0.00816276	0.628606
CCT4	0.00815396	0.419527
ANAPC7	0.00597495	1.36635
LASP1	0.00817301	0.575568
SETD2	0.00818416	0.441064
PARP14	0.00821289	0.533399
CLECL1	0.0490635	1.37044
BCL7C	0.00821289	0.429061
CHIC2	0.00821289	0.405813
CAPRIN1	0.00831874	0.581177
TRAF3IP2	0.0203344	1.37233
PRKCA	0.000138481	1.37257
KLHDC4	0.00841893	0.548075
ATP5F1E	0.00839532	0.231482
FAM207A	0.00129536	1.37592
PRPF40A	0.00847865	0.384917
PTPN6	0.00850056	0.585763
PLEK	0.00851281	0.63664
CLTB	0.00858372	0.455722
ZBTB7B	0.012084	1.37619
SLC38A7	0.0447098	1.3781
CRIM1	0.0319882	1.37969
SPG21	0.00867222	0.592566
TAF15	0.00866983	0.456075
VOPP1	0.00869274	0.520913
ARL4D	0.0201864	1.38304
CSNK1G2	0.00871048	0.407617
FAM8A1	5.23e-05	1.38693
COX7A2L	0.00877983	0.484525
NME3	0.00877678	0.455379
MMAB	0.0106163	1.38702
SNAP47	1.12e-07	1.38996
FKBP1A	7.86e-21	1.39192
BIN1	0.00884009	0.3883
WDR81	0.00395824	1.39322
SASH3	0.0088726	0.461772
SNX3	0.00894025	0.415967
SLC35D2	0.00900111	0.642894
NBL1	0.0362791	1.39672
NUDT18	0.00927364	1.39695
XRN2	0.00904985	0.438713
ACADS	0.000780912	1.39752
GMNN	1.49e-05	1.39801
DUS3L	0.00910694	0.602917
ITGAE	5.97e-09	1.39897
DHRS1	3.74e-06	1.40017
CPPED1	0.0387427	1.40244
ATXN1	0.00922444	0.56991
MZT2A	0.00921915	0.409606
TWF2	7.38e-13	1.40425
GIMAP7	4.5e-16	1.40859
TOR2A	1.57e-05	1.41081
DOCK11	0.00952465	0.55986
ADA	2.63e-12	1.4149
VPS51	0.00965974	0.413798
JAML	1.01e-05	1.41994
ARID3A	0.0331208	1.42118
PRKAR1A	0.00978705	0.512278
DNPH1	0.00172633	1.42415
ERP44	0.0098294	0.549827
HPGD	4.04e-06	1.42597
GBP1	0.00994425	0.690085
FNIP1	0.0099495	0.561842
TMEM41B	1.23e-06	1.42628
MAP1LC3B	0.00997025	0.306343
FOXN2	0.0100148	0.67459
ARL6IP4	0.00998452	0.324933
CCT6A	0.0100056	0.516357
ITGB2-AS1	9.79e-09	1.42633
LEPROTL1	5.73e-43	1.42766
BANF1	0.0100975	0.625447
DYNLT1	0.0101544	0.404212
CD2	9.19e-25	1.42791
TAF9	0.0102764	0.618237
CHCHD2	0.010251	0.249921
CERK	0.0103448	0.537616
NDUFB3	0.0103609	0.673877
ACAA1	0.0104004	0.563915
TRIR	0.010489	0.278071
AC091057.6	0.0321479	1.43007
SGSM1	0.0119111	1.43619
HS3ST3B1	0.00327443	1.43701
NAAA	0.0106861	0.576043
GRAMD2B	0.0118178	1.43774
ORAI3	0.0157172	1.43795
SMARCD2	0.0107668	0.648685
AKR1B1	0.0108892	0.619552
PRDX6	0.0108892	0.389924
KHDRBS1	0.0108892	0.32678
NOP10	1.74e-13	1.44242
RIC8A	0.0110829	0.59675
GNL2	0.0111991	0.699061
SMIM7	0.011273	0.693272
PSMB10	1.43e-26	1.44751
UBXN11	1.94e-06	1.45293
PTPN4	0.011405	0.418245
CARD8-AS1	0.0351145	1.45496
ITGAM	5.33e-19	1.45802
DNM2	0.0115226	0.430278
DCAF11	0.0115312	0.544503
DAZAP1	0.0115881	0.419334
HNRNPU	0.0115694	0.285896
USP33	0.0116919	0.544083
PEPD	0.0116948	0.59485
NUSAP1	0.0247848	1.46192
HMGN3	0.0117376	0.460664
ORAI2	1.94e-06	1.46235
ELK4	0.0118122	0.624289
ACSF3	1.26e-06	1.46247
GGCT	9.27e-05	1.46916
MT1X	5.42e-08	1.46981
ZNF212	0.0100575	1.47145
WIPF1	0.0118397	0.282591
HIST1H2BK	0.00125201	1.4729
MRPS35	0.011994	0.637096
POLR2E	0.0119691	0.447861
CDAN1	0.0235049	1.48271
TPM1	0.0399673	1.48645
DNAJB11	0.012036	0.561838
PLEKHM1	0.0121079	0.48288
LINC01089	2.05e-05	1.48721
MGAT4A	0.0121204	0.315804
KCTD9	5.34e-08	1.48979
ROBO3	0.035442	1.49067
DNAJC3	0.0123133	0.487125
DDX46	0.0123269	0.419165
DDI2	2.81e-06	1.49118
LPXN	2e-15	1.49242
STMP1	0.0125213	0.467911
FGD3	0.0126331	0.52985
UBA2	0.012685	0.534959
EPRS	0.0127014	0.69578
CTCF	0.0127373	0.509411
CHCHD5	0.0128048	0.648524
HIPK1	0.0128118	0.483755
MRPS15	0.012929	0.543545
LAIR1	1.39e-07	1.49271
MLC1	0.00379031	1.49441
TFG	0.0130847	0.625279
LY6E	2.48e-60	1.4996
PHB2	0.0130922	0.371605
PPP2R1A	0.0131093	0.418534
ATP6V1B2	3.56e-07	1.51228
CHMP2A	0.0131963	0.589562
TALDO1	4.03e-14	1.51286
TMEM97	0.0119691	1.51594
HES6	0.00086673	1.51594
GLRX	4.44e-10	1.51721
RNF126	0.0134789	0.367023
SSRP1	0.0136203	0.674678
ARID5B	0.0136532	0.440512
ITFG1	0.0136596	0.644841
SAMD9	0.0137605	0.560695
CTSD	9.08e-11	1.51768
TESC	1.09e-08	1.52794
TMEM131	0.0139885	0.670411
PAXIP1	0.01755	1.52899
ADAM15	5.01e-07	1.52994
PLXNC1	0.00550102	1.53101
PYROXD1	0.0141981	0.548688
JAK2	2.36e-08	1.53163
GAMT	0.000681092	1.53206
EWSR1	0.0142455	0.340847
EEF2	0.0142311	0.186172
ACTR3	0.0142725	0.403155
COPRS	0.0304042	1.54039
MCRS1	0.0144505	0.544751
OAS1	0.00665397	1.54185
LAT	2.38e-31	1.54273
MRPS6	6.33e-11	1.54315
YARS	1.08e-16	1.5459
CLEC2B	1.66e-32	1.54597
GDAP1	0.0240718	1.54625
DDA1	0.0148085	0.457023
MAF1	0.0148092	0.421831
CSGALNACT2	0.0149557	0.591908
STX10	0.0149557	0.614136
PHB	0.0150401	0.550474
CHCHD3	0.0151516	0.597095
RPE	0.0147717	1.54634
MALT1	0.0151516	0.481456
THEM6	0.018114	1.54671
ENC1	6.88e-27	1.54856
FANCI	0.0234547	1.55197
EIF4E2	0.015328	0.488289
TMEM160	0.0153379	0.445058
MCRIP1	0.0154759	0.494056
TMEM156	0.000374789	1.55845
ANGEL2	0.0155489	0.647139
GMPS	0.0155863	0.61481
EML3	0.0155914	0.63857
NUDT14	0.00376925	1.56069
GBP4	1.53e-12	1.56197
PSMC5	0.0157157	0.413803
UCP2	6.34e-37	1.5621
CCDC28B	0.00304139	1.56228
ATG4D	0.015809	0.536109
NAT1	0.028137	1.56403
EMB	0.015892	0.319956
RITA1	0.00223148	1.56416
ADGRG1	1.37e-33	1.57834
GPR108	0.0160801	0.572128
CDK12	0.0161392	0.477177
UBE2A	0.0161392	0.482135
NUDT21	0.0161952	0.442444
SLFN5	0.0163208	0.496811
RAC1	0.0163423	0.346082
PMAIP1	0.0163223	0.358378
AKAP17A	0.0163948	0.404032
LRWD1	0.00614387	1.58128
MRPL15	0.00114711	1.5828
JTB	0.0166486	0.323518
NRDE2	0.0167269	0.684912
MRPL16	0.0167991	0.655615
SLA	0.016842	0.406398
DBP	0.000608937	1.58379
ORMDL3	1.77e-13	1.59332
ADCY7	0.0170247	0.55875
CD6	4.5e-41	1.59892
GSPT2	0.0212548	1.6083
DESI2	0.0170975	0.634008
PAG1	6.41e-16	1.61114
TOP2A	0.0352806	1.61919
LHPP	2.84e-08	1.62052
SIT1	2.19e-10	1.62219
TRAPPC5	2.29e-05	1.62633
GMDS	0.0172717	0.666514
PDCD1	4.09e-07	1.62681
MHENCR	3.96e-10	1.63274
TMA7	0.0172717	0.211849
CAMK4	1.21e-21	1.63681
ARL6IP5	0.0174096	0.354699
ARHGAP10	6.92e-07	1.64209
KLHL21	3.57e-05	1.64871
SP110	0.0176461	0.421501
SCNM1	0.0177079	0.534905
CXCR3	0.0177079	0.546212
STX5	0.0177864	0.621035
ARMC6	3.18e-05	1.65096
WDR82	0.0178225	0.518646
ARMC2	0.00226427	1.65787
NDUFA3	0.0178145	0.387062
RBBP8	0.00604903	1.66083
SRGAP2C	0.00216048	1.66537
COL18A1	0.00952003	1.67027
PDXP	0.000840628	1.67101
HAPLN3	0.00334028	1.67492
ADSS	0.0181561	0.45722
OXA1L	0.0183142	0.416878
POLD4	0.0184085	0.492299
PELO	8.31e-06	1.68179
SMC4	7.55e-09	1.68225
PSMB2	0.0186086	0.469154
HIVEP3	0.018694	0.673611
SS18L2	0.0187215	0.390364
SLFN12L	0.0187419	0.485038
UBXN4	0.018882	0.336127
FCGR2B	0.00882588	1.68972
NLRC3	0.0190278	0.504188
ZNF79	0.000382413	1.69658
CLPX	0.0191428	0.63098
PACS1	0.0191428	0.445646
ATP2A3	0.0191465	0.388182
STAT1	1.97e-23	1.70783
SLC25A4	6.02e-07	1.71488
SLC2A8	0.0108434	1.72105
KDM5A	0.0195122	0.379612
TMC8	0.0195122	0.353206
BDP1	0.0195509	0.402967
NUP98	0.0196387	0.417695
AC068389.4	0.0276572	1.73509
UBXN10-AS1	0.000268763	1.73523
LINC01550	0.00231978	1.73679
GPAA1	0.0199265	0.490269
NCF4	0.00624742	1.74334
DHRS4-AS1	0.04681	1.75774
USP18	0.00400036	1.76291
EZH2	5.88e-06	1.76683
SMAP2	0.0200762	0.304863
ADAT2	0.000127864	1.77826
RAB33A	0.0132015	1.78518
ELP6	1.72e-09	1.78589
CNDP2	0.0204045	0.694943
CRKL	0.0204121	0.680418
SMG1	0.0203724	0.364826
TAX1BP1	0.0204045	0.303712
CBR4	0.0217038	1.78752
PTP4A3	0.00319594	1.78755
IL12RB2	3.18e-05	1.7978
STK25	0.0205764	0.65676
ICOS	1.88e-05	1.80209
HELB	0.0208067	0.596737
CLNS1A	0.0210461	0.550929
C6orf106	0.0210461	0.615301
TEX264	0.0210648	0.568411
SPON2	1.1e-26	1.80441
VDAC2	0.0210835	0.379014
ASPHD2	0.0201566	1.80593
ATXN2L	0.0211054	0.381085
CACYBP	9.77e-24	1.81035
ABTB1	0.0211442	0.539124
MIR4435-2HG	1.78e-24	1.8121
PI4KB	0.0212286	0.592284
CEP120	0.0212951	0.579536
CNPY3	0.0213877	0.47509
ALDOC	0.0396152	1.81552
PYCARD	8.24e-17	1.81786
ETF1	0.0215173	0.417948
TRAV13-1	0.0187146	1.8192
AGPAT5	2.39e-07	1.81982
TTYH2	0.000339771	1.83674
RASSF2	0.0016085	1.8513
AL109955.1	0.0217038	0.670436
NRDC	0.0219383	0.515335
ITFG2	0.0220873	0.525455
ARID2	0.0220873	0.546605
TRIB2	3.43e-09	1.8599
ZNF581	0.0221532	0.69806
HMGB3	0.0161977	1.86106
TUT7	0.0221621	0.516149
LCOR	0.0221632	0.489769
CERCAM	0.00120635	1.86225
COTL1	1.94e-33	1.86952
ANTXR2	0.00738341	1.87129
UBE2V2	0.0223475	0.658596
BAG6	0.0224011	0.523901
C12orf75	0.022424	0.298224
ARHGAP1	0.022486	0.642543
RGS10	8.01e-36	1.88229
DTX3	9.42e-14	1.896
CFLAR	0.0225219	0.347316
SIRT7	0.0225647	0.418039
POLDIP2	0.022777	0.636151
SCYL2	0.0227831	0.647777
AC137767.1	0.0125213	1.90706
PLSCR1	4.27e-11	1.91171
GHITM	0.0228021	0.34897
SRGAP2	8.69e-05	1.91223
VANGL1	0.00074969	1.92266
NDUFA1	0.0231455	0.275163
SEC14L2	2.08e-05	1.92582
KNL1	0.0309578	1.93443
CCM2	0.0233406	0.465156
SLC35A5	0.0173223	1.94752
C19orf70	0.0234419	0.444679
FOCAD	0.00166761	1.95192
ANXA4	0.0234915	0.658685
CMTM7	4.59e-16	1.95361
ZNF207	0.0235552	0.310218
CRTC3	0.0236846	0.552279
SNRNP27	0.023704	0.545826
ZC3H18	0.0237899	0.493596
BUB3	0.023768	0.349044
RPS24	0.0237338	0.163358
SMARCD1	0.0238696	0.519578
APEX1	0.0238732	0.491233
MRPS21	0.023877	0.371063
ITGB1BP1	0.0238869	0.48654
ERP27	0.0469217	1.97515
ATP5MPL	0.0238895	0.322747
AHDC1	0.000486827	1.98948
EIF3D	0.0240151	0.320914
CRTC2	0.0242243	0.548795
ARMH1	0.000143895	1.99453
SLC25A20	4.62e-07	2.01621
USP36	0.024369	0.322597
CUTC	0.0245807	0.690623
ATG16L2	0.0245807	0.562815
ZNF638	0.0246794	0.527003
SLC5A3	8.86e-07	2.01825
TRBV28	0.000138282	2.02213
ARMC8	0.0247848	0.487285
EIF2B1	0.024859	0.612618
ZNF140	0.0495256	2.028
GNB1	0.0249809	0.350114
GDI2	0.0251491	0.424141
IRF8	0.00166761	2.03863
IRF1	0.0252784	0.243099
UBLCP1	0.0253956	0.547322
PELI1	4.46e-25	2.07438
NCSTN	0.0255658	0.660823
RBX1	0.0257116	0.434149
ATP10A	2.39e-06	2.07917
MOSPD3	0.0258133	0.625357
RAB5C	0.0258133	0.397649
MT1E	2.43e-13	2.08893
BIVM	0.00206994	2.09337
C17orf58	0.0206842	2.09847
ITM2C	8.88e-06	2.11255
PSTPIP2	5.12e-07	2.11424
ARHGAP11A	8.59e-05	2.14623
SUMF2	0.0258749	0.5062
GRAMD1B	2.03e-12	2.1769
MRPS24	0.0259529	0.537044
HEXA	0.025994	0.686103
SSH2	0.0259748	0.378912
KCNN4	0.02297	2.18768
CNIH1	0.0260746	0.576749
WNK1	0.0260746	0.358872
AGPAT4	0.0261787	0.645989
AP006621.3	0.00810569	2.20641
COMMD1	0.0262856	0.568558
TRAV35	0.00775553	2.20761
PLCB2	0.0265969	0.464519
KHSRP	0.0267459	0.689555
PRPF4B	0.026713	0.312079
LSM8	0.0267459	0.323426
C1D	0.0267611	0.379413
CARMIL3	0.000851945	2.2284
RFLNB	1.14e-05	2.25728
USF1	0.0269169	0.639298
AIP	0.0269267	0.398881
GRIPAP1	0.0269474	0.620629
CEP57	0.0269474	0.46791
RAB34	0.0259748	2.25947
CDCA7	0.000169572	2.26549
SOX12	0.0166861	2.27906
PPP4R2	0.027065	0.466779
NSMCE1	0.0271439	0.633139
BCL2L11	3.54e-28	2.28547
ERMP1	0.000191694	2.30295
CENPE	0.00206532	2.32599
UBAC1	0.0275312	0.652059
USP39	0.0275312	0.602254
CREBZF	0.0275933	0.487159
ZC3H7A	0.0276957	0.546375
VMA21	0.0280584	0.621743
ZFP57	0.0101603	2.34625
CDK2AP1	9.1e-13	2.36282
SERINC5	5.57e-08	2.37913
ACOT7	4.63e-13	2.38103
TSTA3	0.0282022	0.551304
UPF2	0.0286332	0.487405
PLEKHM2	0.0286332	0.497321
PBXIP1	0.0286332	0.392079
NCK2	0.028702	0.478875
AKR7A2	0.0289082	0.67673
EXOC4	0.029019	0.502614
POP4	0.0291221	0.605781
CHI3L2	0.00402837	2.39264
TMEM39B	0.00358068	2.39589
HMGB2	0.0291149	0.306101
MFSD11	0.0291607	0.500495
ACP5	5.28e-13	2.39811
MVD	0.0295879	0.468473
NLE1	0.00733342	2.39941
AFG3L2	0.0297072	0.588626
ABCD2	0.00354398	2.40431
LRRC8A	0.0297202	0.539952
E2F3	2.2e-07	2.40758
PHF20L1	0.0297877	0.487867
NDUFS1	0.0299097	0.674602
CSTB	0.0299961	0.407265
COMT	0.0300535	0.631142
VIPR1	0.0441729	2.45141
DDIT3	0.0303554	0.396681
STAG1	0.0303669	0.469743
UCKL1	0.03074	0.66524
HOXB2	0.000378973	2.45951
S100B	5.15e-27	2.46114
CCDC69	0.030907	0.370628
NDUFS3	0.0309498	0.477435
N4BP2L1	0.0309578	0.444867
AP5Z1	0.0310498	0.678082
CD8A	1.35e-163	2.46415
PRMT1	0.0311023	0.517153
CD8B2	0.000284814	2.4687
RAB22A	0.0313373	0.404542
MOGS	0.0313373	0.528665
TSC2	0.0315078	0.673966
THEMIS	3.08e-21	2.49196
CENPX	0.0317945	0.503961
KPNA3	0.0318185	0.548858
TMEM204	3.03e-13	2.51381
TBCC	0.0319614	0.42038
CD96	0.0319926	0.32173
TPX2	0.00223691	2.5224
H2AFY	0.0320693	0.433335
TRAV12-1	0.00844474	2.52586
RRM2	0.00877675	2.53808
SHKBP1	0.0321479	0.427071
EEF1A2	0.0181698	2.53822
MYL6B	6.22e-06	2.56103
ATP5MG	0.0322471	0.219468
SESTD1	0.00140259	2.58066
NSL1	0.0323444	0.67309
OCIAD1	0.0323356	0.421555
CAMK2G	0.0323828	0.614686
LXN	0.00815396	2.60216
QRICH1	0.0325312	0.412561
TXN2	0.0325362	0.528499
ZNF264	0.032685	0.672394
GCNT2	0.047892	2.63877
ZMAT2	0.0327321	0.441046
TRAV8-2	0.00894849	2.6519
RUNX2	0.0328591	0.588521
FGFBP2	2.94e-106	2.65614
TXNL4A	0.0328342	0.315257
PKIA	0.0421999	2.68961
NUDT5	0.0330444	0.691898
CLIC3	8.5e-45	2.70501
MPRIP	0.0331319	0.58857
CENPU	0.00641607	2.74239
MSL3	0.0332119	0.646631
TRAV14DV4	0.00467491	2.75115
WDR45	0.0335455	0.45816
ACTR1A	0.0335899	0.52631
AIF1	0.015968	2.76408
PDIA4	0.0336922	0.556344
CALCOCO2	0.0336944	0.398837
ZBTB32	0.0227689	2.80023
PNN	0.0338104	0.309557
SELL	1.19e-69	2.82715
MAPKAPK3	0.03386	0.662814
HNRNPA1	0.0338196	0.167882
ZSWIM8	0.0339393	0.61261
GPR146	0.0015926	2.84028
PET100	0.0339393	0.327157
SNRNP200	0.0339393	0.374844
SLMAP	0.0339825	0.536455
TRAV25	1.77e-05	2.85214
PSMF1	0.0339825	0.394249
FRG1	0.0341003	0.434681
ZDHHC24	0.0341271	0.585499
GSTM2	0.000381502	2.86784
BUD31	0.0341662	0.316178
CD109	0.0436519	2.87847
LSM1	0.0345142	0.445269
HACD4	0.0346249	0.489783
TOMM22	0.0346255	0.373062
CD8B	7.42e-98	2.92322
SHISA5	0.0346952	0.334433
RIC3	1.81e-11	2.95142
DGLUCY	0.0347766	0.582232
HAVCR2	9.27e-15	2.96521
NAXE	0.0347687	0.456267
TRBV6-6	0.022424	3.00571
MPDU1	0.0350374	0.643776
RHOU	0.00736924	3.01984
RPS6KB2	0.0351145	0.464912
TRBV6-5	0.00178901	3.04642
CDC27	0.0352172	0.557973
BRI3	0.0352207	0.451488
AC245060.5	0.02771	3.0548
RAP2B	0.0354378	0.45392
DCTN2	0.0356835	0.506454
MAP4K2	0.0357993	0.601088
CD27	2.04e-40	3.05686
MRGBP	0.035922	0.632016
NDUFS2	0.0359306	0.546235
SERTAD2	0.0359306	0.554543
C16orf86	0.00324137	3.06674
GNAL	1.7e-05	3.10725
TRBV29-1	8.58e-05	3.11223
NAGPA	0.0367773	0.660605
AC118549.1	0.0367773	0.614089
NAE1	0.0367773	0.566503
MKI67	0.00557166	3.12312
EIF2AK1	0.036844	0.445626
NUP50-DT	0.0462451	3.13279
TMEM11	0.036891	0.511764
CLEC11A	0.00769817	3.14175
NQO1	0.0354065	3.1631
CPD	0.0370529	0.414422
ADAMTS6	2.39e-06	3.21916
TRAV5	0.00923081	3.23366
SREK1	0.0372646	0.368938
SIRPG	4.5e-18	3.25065
IRF9	0.0378311	0.626545
GTSF1	0.00192285	3.25169
ESYT1	0.0380166	0.478568
TSC22D4	0.0381087	0.405735
BCL7A	0.0455059	3.26558
SELENOT	0.0382231	0.317832
CLPTM1L	0.0384673	0.559034
LGALS3BP	1e-14	3.32496
PSMD1	0.0386515	0.60171
SEC61B	0.0386316	0.275437
TRAV19	0.0153629	3.33491
NPDC1	6.32e-26	3.3487
TRBV9	0.0334451	3.36043
SLC35C2	0.0389242	0.618194
TRAV13-2	0.00136104	3.39016
CCNE1	0.00418349	3.47354
EPS15L1	0.0392946	0.607516
SERPINE1	0.0175806	3.50684
KIR3DX1	1.62e-09	3.52715
PPIP5K2	0.0395138	0.577745
PSMB8-AS1	0.0396332	0.637898
CD38	6.95e-23	3.55113
PPP1R7	0.0398113	0.449671
DRG2	0.0398113	0.549698
AKR1C3	4.52e-07	3.68057
CEP41	0.000535346	3.77414
STARD7	0.0398926	0.378315
NISCH	0.0404031	0.535421
SMIM15	0.040499	0.537667
KIF19	1.06e-25	3.77446
MIR181A1HG	2.29e-09	3.83365
VPS37D	0.000308332	3.84671
RBM42	0.0407038	0.490194
MED15	0.0407123	0.33688
NUDT22	0.0408693	0.53642
ADAR	0.0408529	0.285748
STAG2	0.0409609	0.430229
ADAM19	1.52e-05	3.8531
TRAV6	0.00740215	3.86713
RPP30	0.0411864	0.626418
OAF	0.0116919	3.95269
CTLA4	1.23e-12	3.95818
SLC52A2	0.0412678	0.696359
ANKRD39	0.0413327	0.568223
NET1	5.17e-06	4.00852
MRPL44	0.0414228	0.462876
C3orf14	0.0316019	4.26443
SNF8	0.0416981	0.450492
CCT7	0.0416969	0.403592
CERS2	0.0418182	0.495179
RALBP1	0.0418888	0.518728
OTOF	2.69e-11	4.28454
NEU1	0.0421202	0.697278
ADAP1	0.0422976	0.56905
MCOLN2	0.0423581	0.42062
ALKBH5	0.0428041	0.675068
SH3RF2	0.000258841	4.31879
FCHSD1	0.0429958	0.51698
DHX30	0.0431213	0.513639
ADPRHL2	0.043361	0.670432
TRAV26-1	0.0136469	4.32642
CLINT1	0.043361	0.415143
TRAV8-4	5.64e-05	4.35721
NDUFAF5	0.0436384	0.674948
SLC35G1	0.00221749	4.38623
LAIR2	1.98e-29	4.40419
FOXJ3	0.0439323	0.487138
UBXN7	0.0440526	0.537932
SYF2	0.0440763	0.28879
BUB1B	0.0414459	4.51608
LAMP1	0.0442821	0.288744
EXOSC1	0.044424	0.629723
SS18	0.0446085	0.595813
TIMD4	0.000546307	4.62179
TLN1	0.0446121	0.273627
KAT2B	0.0446924	0.623933
COG5	0.0446924	0.541106
TRBV3-1	1.73e-05	4.62238
TRBV27	1.24e-44	4.78889
IFI27	1.37e-15	4.9515
RBM5	0.0452199	0.441659
RENBP	1.02e-06	5.00133
MRPS2	0.0454685	0.589037
RBM17	0.0454685	0.335751
FAM91A1	0.045526	0.521129
S100A4	0.0454357	0.186621
LY9	0.0456578	0.569806
VASP	0.0459422	0.410457
PRRG4	0.00389364	5.29206
TRBV12-4	0.00514301	5.54492
DNAJC7	0.0462205	0.46144
ATP11B	0.0462304	0.404937
C3orf58	0.0464144	0.642048
NPTX1	3.39e-06	5.62557
SLC39A7	0.0464439	0.597116
TRAV9-2	6.4e-09	5.6297
PDE6G	0.000284814	5.87186
DOCK5	1.16e-31	5.97551
AC119396.1	0.046761	0.561844
TRBV5-6	0.00490594	6.21771
EAF1	0.0467792	0.641029
CLK1	0.0467764	0.265568
MRE11	0.0469217	0.691405
CDCA7L	4.61e-05	6.24571
FRYL	0.0472486	0.422703
JAG1	0.0108902	24.5163
GCAT	0.00614332	24.5287
NAA38	0.047892	0.431125
RFXANK	0.0481197	0.625201
RNF10	0.048086	0.402089
ZFAND3	0.0482294	0.397371
CDK5R1	0.00686497	24.6186
GSTO1	0.0484154	0.610877
FAM32A	0.048503	0.403187
IQGAP1	0.0484957	0.260322
DEAF1	0.0487482	0.673382
PDZD8	0.0487831	0.346589
NPTX2	0.00816276	25.1922
PHGDH	1.44e-05	25.9048
INTS11	0.0493399	0.467101
PSENEN	0.0494521	0.629234
MAX	0.0496026	0.379874
CEP85	0.0500893	1.72763
FAM204A	0.0499357	0.414161
EBPL	0.0500147	0.662464
ID2	0.0499693	0.283116
ANAPC13	0.0501564	0.811546
TMCO4	0.0501926	0.878738
UTY	0.0501564	0.42006
ANKRD17	0.0502117	0.479621
PIH1D1	0.0503897	0.5241
RILP	0.05065	2.29991
MCM4	0.0505093	1.25476
TMX3	0.0504205	0.571183
HIST1H2BD	0.0506763	2.72274
PDSS1	0.05065	1.47482
EIF6	0.0505042	0.422319
ZNRF2	0.0505295	0.443034
SRD5A3	0.0506744	1.26644
RNF31	0.05065	0.745307
CPSF6	0.0506266	0.511924
GBP3	0.0507697	0.716805
PRELID2	0.0511342	2.87684
BCL2L1	0.0509417	0.876498
CYB561D1	0.0509939	1.08234
EP400	0.0509573	0.44239
EPG5	0.0512719	0.777646
PSMB6	0.0512714	0.313351
TEPSIN	0.0514205	0.647413
IFNLR1	0.0516362	1.40048
UGGT1	0.051601	0.630691
SLC25A39	0.0515817	0.425266
GLMP	0.0516403	0.70397
HTT	0.0516403	0.582939
GEMIN7	0.0517047	0.772563
TMEM161A	0.0520253	0.830488
CTDNEP1	0.0520243	0.418388
ANKRD36C	0.0520253	0.431356
CSNK1G1	0.0521193	0.927421
ACTR10	0.0521231	0.541945
PSIP1	0.0521231	0.390811
BAD	0.0521746	0.538669
MRPL27	0.0522073	0.588698
CDPF1	0.0525342	1.54205
FBXO6	0.0527834	0.675183
AGA	0.0528494	0.694182
INPP5K	0.0527834	0.397738
WDR13	0.052953	0.623736
RANGAP1	0.053041	0.620495
MTDH	0.0534481	0.280006
[truncated: 11,378 more rows]
