# Supplementary material for: Identification and characterization of a SARS-CoV-2 specific CD8+ T cell response with immunodominant features
Source: Nat Commun. 2021 May 10;12:2593. doi: 10.1038/s41467-021-22811-y (PMC8110804; doi:10.1038/s41467-021-22811-y)
Supplement: Supplementary file 10 — Source Data [file 41467_2021_22811_MOESM10_ESM.xlsx]

## Sheet: Fig. 1d and e
Sample collection time point	Disease Status	Patient	Epitope Origin	Amino Acid Seuquence	Restriction Element (HLA allele)	% of pHLA+ cells of total CD8+ cells
Acute disease	Critical	COVID-131	Membrane	ATSRTLSYY	A*01:01	0.021
Acute disease	Severe	COVID-096	Membrane	TVATSRTLSY	A*01:01	0.1
Acute disease	Critical	COVID-131	ORF1ab	CTDDNALAYY	A*01:01	0.0173333
Acute disease	Critical	COVID-143	ORF1ab	CTDDNALAYY	A*01:01	0.21
Acute disease	Critical	COVID-143	ORF1ab	DTDFVNEFY	A*01:01	0.27
Convalescence	Asymptomatic	COVID-224	ORF1ab	LTGHMLDMY	A*01:01	0.01
Acute disease	Severe	COVID-096	ORF1ab	PTDNYITTY	A*01:01	0.057
Acute disease	Critical	COVID-131	ORF1ab	PTDNYITTY	A*01:01	0.39
Acute disease	Critical	COVID-143	ORF1ab	PTDNYITTY	A*01:01	0.58
Acute disease	Severe	COVID-153	ORF1ab	PTDNYITTY	A*01:01	0.085
Acute disease	Severe	COVID-007	ORF1ab	TTDPSFLGRY	A*01:01	0.074
Acute disease	Critical	COVID-024	ORF1ab	TTDPSFLGRY	A*01:01	0.32
Acute disease	Severe	COVID-096	ORF1ab	TTDPSFLGRY	A*01:01	3.1
Acute disease	Critical	COVID-112	ORF1ab	TTDPSFLGRY	A*01:01	0.72
Acute disease	Severe	COVID-117	ORF1ab	TTDPSFLGRY	A*01:01	2.34
Acute disease	Critical	COVID-131	ORF1ab	TTDPSFLGRY	A*01:01	19
Acute disease	Critical	COVID-143	ORF1ab	TTDPSFLGRY	A*01:01	13.3
Acute disease	Severe	COVID-153	ORF1ab	TTDPSFLGRY	A*01:01	18.4
Convalescence	Asymptomatic	COVID-224	ORF1ab	TTDPSFLGRY	A*01:01	0.011
Acute disease	Severe	COVID-007	Protein 3a	FTSDYYQLY	A*01:01	0.0616667
Acute disease	Critical	COVID-131	Protein 3a	FTSDYYQLY	A*01:01	0.376667
Acute disease	Critical	COVID-131	Spike	LTDEMIAQY	A*01:01	0.0203333
Acute disease	Severe	COVID-087	Spike	RLNEVAKNL	A*02:01	0.017
Acute disease	Severe	COVID-087	Spike	YLQPRTFLL	A*02:01	0.038
Acute disease	Critical	COVID-094	Spike	YLQPRTFLL	A*02:01	0.085
Acute disease	Severe	COVID-111	Spike	YLQPRTFLL	A*02:01	0.21
Acute disease	Moderate	COVID-004	Nucleoprotein	KTFPPTEPK	A*03:01	0.038
Convalescence	Asymptomatic	COVID-219	Nucleoprotein	KTFPPTEPK	A*03:01	0.125
Convalescence	Asymptomatic	COVID-222	ORF1ab	VQSTQWSLF	A*24:02	0.00533333
Convalescence	Asymptomatic	COVID-222	Spike	NYNYLYRLF	A*24:02	0.00933333
Acute disease	Critical	COVID-042	Spike	QYIKWPWYI	A*24:02	0.006
Convalescence	Asymptomatic	COVID-222	Spike	QYIKWPWYI	A*24:02	0.011
Convalescence	Asymptomatic	COVID-222	ORF1ab	IPRRNVATL	B*07:02	0.00876
N/A	Healthy	HD-01	ORF1ab	ILMTARTVY	B*15:01	0.008
Acute disease	Severe	COVID-111	ORF1ab	LPYPDPSRI	B*51:01	0.22
Convalescence	Asymptomatic	COVID-221	Spike	IPTNFTISV	B*51:01	0.018

## Sheet: Fig. 2a and c
Sample collection time point	Disease Status	Patient	Epitope Origin	Amino Acid Seuquence	Restriction Element (HLA allele)	% of pHLA+ cells of total CD8+ cells
Acute disease	Critical	COVID-131	Membrane	ATSRTLSYY	A*01:01	0.021
Acute disease	Critical	COVID-131	ORF1ab	CTDDNALAYY	A*01:01	0.0173333
Acute disease	Critical	COVID-143	ORF1ab	CTDDNALAYY	A*01:01	0.21
Acute disease	Critical	COVID-143	ORF1ab	DTDFVNEFY	A*01:01	0.27
Acute disease	Critical	COVID-131	Protein 3a	FTSDYYQLY	A*01:01	0.376667
Acute disease	Critical	COVID-131	Spike	LTDEMIAQY	A*01:01	0.0203333
Acute disease	Critical	COVID-131	ORF1ab	PTDNYITTY	A*01:01	0.39
Acute disease	Critical	COVID-143	ORF1ab	PTDNYITTY	A*01:01	0.58
Acute disease	Critical	COVID-024	ORF1ab	TTDPSFLGRY	A*01:01	0.32
Acute disease	Critical	COVID-112	ORF1ab	TTDPSFLGRY	A*01:01	0.72
Acute disease	Critical	COVID-131	ORF1ab	TTDPSFLGRY	A*01:01	19
Acute disease	Critical	COVID-143	ORF1ab	TTDPSFLGRY	A*01:01	13.3
Acute disease	Severe	COVID-007	Protein 3a	FTSDYYQLY	A*01:01	0.0616667
Acute disease	Severe	COVID-096	ORF1ab	PTDNYITTY	A*01:01	0.057
Acute disease	Severe	COVID-153	ORF1ab	PTDNYITTY	A*01:01	0.085
Acute disease	Severe	COVID-007	ORF1ab	TTDPSFLGRY	A*01:01	0.074
Acute disease	Severe	COVID-096	ORF1ab	TTDPSFLGRY	A*01:01	3.1
Acute disease	Severe	COVID-117	ORF1ab	TTDPSFLGRY	A*01:01	2.34
Acute disease	Severe	COVID-153	ORF1ab	TTDPSFLGRY	A*01:01	18.4
Acute disease	Severe	COVID-096	Membrane	TVATSRTLSY	A*01:01	0.1
Acute disease	Critical	COVID-094	Spike	YLQPRTFLL	A*02:01	0.085
Acute disease	Severe	COVID-087	Spike	RLNEVAKNL	A*02:01	0.017
Acute disease	Severe	COVID-087	Spike	YLQPRTFLL	A*02:01	0.038
Acute disease	Severe	COVID-111	Spike	YLQPRTFLL	A*02:01	0.21
Acute disease	Moderate	COVID-004	Nucleoprotein	KTFPPTEPK	A*03:01	0.038
Acute disease	Critical	COVID-042	Spike	QYIKWPWYI	A*24:02	0.006
Acute disease	Severe	COVID-111	ORF1ab	LPYPDPSRI	B*51:01	0.22

## Sheet: Fig. 3d
Bulk CD8 T cells:		MFI
Status	Patient ID	NKG2A	PD-1
critical	COVID-024	3050	990
critical	COVID-040	6180	676
critical	COVID-042	3866	667
critical	COVID-084	2537	687
critical	COVID-094	4235	460
critical	COVID-112	4884	965
critical	COVID-121	7522	836
critical	COVID-123	5982	899
critical	COVID-127	1958	1678
critical	COVID-129	3341	1518
critical	COVID-131	2393	817
critical	COVID-140	1289	541
critical	COVID-141	1395	511
critical	COVID-143	3253	1213
critical	COVID-147	6652	662
critical	COVID-150	2269	569
critical	COVID-152	2354	375
critical	COVID-180	1757	750
severe	COVID-007	3081	770
severe	COVID-009	2359	1554
severe	COVID-015	1848	549
severe	COVID-033	5722	890
severe	COVID-087	3292	551
severe	COVID-096	5833	859
severe	COVID-111	2527	669
severe	COVID-116	4124	1416
severe	COVID-117	6562	3052
severe	COVID-153	2219	1350
severe	COVID-166	2499	869
severe	COVID-174	3038	1156
moderate	COVID-002	3064	809
moderate	COVID-004	6804	1059
SARS-CoV-2-specific CD8 T cells				MFI
Disease Status	Patient	Sequence	Origin	NKG2A	PD-1
Critical	COVID-131	ATSRTLSYY	Membrane	1961	n/a
Critical	COVID-024	TTDPSFLGRY	ORF1ab	2649	n/a
Critical	COVID-112	TTDPSFLGRY	ORF1ab	4543	945
Critical	COVID-131	CTDDNALAYY	ORF1ab	n/a	n/a
Critical	COVID-131	TTDPSFLGRY	ORF1ab	1897	760
Critical	COVID-131	PTDNYITTY	ORF1ab	1620	n/a
Critical	COVID-143	CTDDNALAYY	ORF1ab	n/a	n/a
Critical	COVID-143	DTDFVNEFY	ORF1ab	n/a	n/a
Critical	COVID-143	PTDNYITTY	ORF1ab	2008	857
Critical	COVID-143	TTDPSFLGRY	ORF1ab	2082	965
Critical	COVID-131	FTSDYYQLY	Protein 3a	2480	982
Critical	COVID-042	QYIKWPWYI	Spike	n/a	717
Critical	COVID-094	YLQPRTFLL	Spike	2925	425
Critical	COVID-131	LTDEMIAQY	Spike	n/a	n/a
Moderate	COVID-004	KTFPPTEPK	Nucleoprotein	1145	1165
Severe	COVID-096	TVATSRTLSY	Membrane	5303	802
Severe	COVID-007	TTDPSFLGRY	ORF1ab	967	707
Severe	COVID-096	PTDNYITTY	ORF1ab	2945	627
Severe	COVID-096	TTDPSFLGRY	ORF1ab	4200	585
Severe	COVID-111	LPYPDPSRI	ORF1ab	1575	n/a
Severe	COVID-117	TTDPSFLGRY	ORF1ab	3424	2048
Severe	COVID-153	PTDNYITTY	ORF1ab	1139	n/a
Severe	COVID-153	TTDPSFLGRY	ORF1ab	2047	1501
Severe	COVID-007	FTSDYYQLY	Protein 3a	949	649
Severe	COVID-087	RLNEVAKNL	Spike	n/a	501
Severe	COVID-087	YLQPRTFLL	Spike	702	526
Severe	COVID-111	YLQPRTFLL	Spike	1185	828

## Sheet: Fig. 3e
SARS-CoV-2-specific CD8 T cells					NKG2A	PD-1
Disease Status	Patient	Sequence	Origin	% of pHLA+ cells of total CD8+ cells	MFI	MFI
Critical	COVID-131	ATSRTLSYY	Membrane	0.021	1961	n/a
Critical	COVID-024	TTDPSFLGRY	ORF1ab	0.37	2649	n/a
Critical	COVID-112	TTDPSFLGRY	ORF1ab	0.85	4543	945
Critical	COVID-131	CTDDNALAYY	ORF1ab	0.018	n/a	n/a
Critical	COVID-131	TTDPSFLGRY	ORF1ab	18.6	1897	760
Critical	COVID-131	PTDNYITTY	ORF1ab	0.4	1620	n/a
Critical	COVID-143	CTDDNALAYY	ORF1ab	0.24	n/a	n/a
Critical	COVID-143	DTDFVNEFY	ORF1ab	0.24	n/a	n/a
Critical	COVID-143	PTDNYITTY	ORF1ab	0.51	2008	857
Critical	COVID-143	TTDPSFLGRY	ORF1ab	13.1	2082	965
Critical	COVID-131	FTSDYYQLY	Protein 3a	0.38	2480	982
Critical	COVID-042	QYIKWPWYI	Spike	0.006	n/a	717
Critical	COVID-094	YLQPRTFLL	Spike	0.082	2925	425
Critical	COVID-131	LTDEMIAQY	Spike	0.023	n/a	n/a
Moderate	COVID-004	KTFPPTEPK	Nucleoprotein	0.042	1145	1165
Severe	COVID-096	TVATSRTLSY	Membrane	0.12	5303	802
Severe	COVID-007	TTDPSFLGRY	ORF1ab	0.06	967	707
Severe	COVID-096	PTDNYITTY	ORF1ab	0.079	2945	627
Severe	COVID-096	TTDPSFLGRY	ORF1ab	3.06	4200	585
Severe	COVID-111	LPYPDPSRI	ORF1ab	0.21	1575	n/a
Severe	COVID-117	TTDPSFLGRY	ORF1ab	2.64	3424	2048
Severe	COVID-153	PTDNYITTY	ORF1ab	0.077	1139	n/a
Severe	COVID-153	TTDPSFLGRY	ORF1ab	17.9	2047	1501
Severe	COVID-007	FTSDYYQLY	Protein 3a	0.058	949	649
Severe	COVID-087	RLNEVAKNL	Spike	0.018	n/a	501
Severe	COVID-087	YLQPRTFLL	Spike	0.034	702	526
Severe	COVID-111	YLQPRTFLL	Spike	0.25	1185	828

## Sheet: Fig. 5b
Patient	Epitope	Acute Disease	Convalescence	Fold-change
COVID-096	TTD	2.26	0.13	17.3846
COVID-096	PTD	0.11	0.005	22
COVID-117	TTD	3.91	4.24	0.92217
COVID-143	TTD	12.2	1.62	7.53086
COVID-143	PTD	0.32	0.11	2.90909
COVID-143	DTD	0.089	0.029	3.06897

## Sheet: Fig. 5d
Patient	COVID-096	COVID-096	COVID-117	COVID-143	COVID-143	COVID-143	COVID-096	COVID-096	COVID-117	COVID-143	COVID-143	COVID-143
Time point	AD	AD	AD	AD	AD	AD	CON	CON	CON	CON	CON	CON
Specificity	TTD	PTD	TTD	TTD	PTD	DTD	TTD	PTD	TTD	TTD	PTD	DTD
2B4	1.06	2.17	5.21	1.57	0	0	1.11	0	0.61	0.98	0	0
CCR7	33	6.52	21.9	14.1	8	42.9	37.6	25	38.5	69.1	63.8	77.8
CD27	75.8	73.9	58.3	67.3	40	71.4	44.6	50	53.4	70.4	49.3	77.8
CD45RA	47.4	41.3	41.7	57.5	84	57.1	91.1	75	94.8	98.4	100	83.3
CD69	0.64	2.17	1.04	0.42	0	0	0	0	0.041	0.2	0	0
CD73	32.9	4.35	24	34.5	4	28.6	36.2	0	23.4	13.9	1.45	22.2
CD95	15.5	23.9	14.6	1.78	4	14.3	3.62	0	0.47	0.2	0	0
CXCR3	22.5	19.6	29.2	9.51	12	14.3	1.67	0	0.61	3.32	1.45	0
CXCR5	0	0	0	0.1	0	0	0	0	0.014	0	0	0
HLA-DR	97.2	97.8	82.3	28.1	40	28.6	1.39	0	0.83	0.59	1.45	0
LAG-3	2.24	6.52	6.25	2.19	16	14.3	2.23	0	3.04	3.12	4.35	0
PD-1	61.6	50	93.8	92	88	100	41.2	50	87.4	89.7	87	94.4
TIGIT	0.32	0	0	0	0	0	0	0	0.027	0	0	0
Tim-3	5.86	4.35	45.8	10.6	16	14.3	1.11	0	12.4	16.1	5.8	27.8

## Sheet: Fig. 5f
Patient	COVID-096	COVID-096	COVID-117	COVID-143	COVID-143	COVID-143	COVID-096	COVID-096	COVID-117	COVID-143	COVID-143	COVID-143
Time point	AD	AD	AD	AD	AD	AD	CON	CON	CON	CON	CON	CON
Specificity	TTD	PTD	TTD	TTD	PTD	DTD	TTD	PTD	TTD	TTD	PTD	DTD
2B4	-30.6	-33.5	-26.7	-34.9	-34.9	62.9	-47.9	-7.45	-59.2	-34.6	-32.8	30.6
CCR7	106	64.8	123	85.4	20.6	89.6	189	-3.19	192	320	253	386
CD27	135	139	115	119	62.7	120	82.4	81.1	68.8	119	76.8	146
CD45RA	158	148	119	206	293	170	743	187	602	804	1148	452
CD69	-68.4	-66.9	-86.7	-74.8	-67.7	-88.3	-98.6	-122	-128	-117	-115	-135
CD73	267	66.9	235	221	-21.8	133	315	-190	288	233	-25.9	263
CD95	394	472	474	215	214	422	140	100	154	135	135	158
CXCR3	79	85.4	49.7	2.13	3.9	-17.4	18.1	3.19	5.68	24.2	12.1	-16
CXCR5	15.5	23.8	8.72	-2.91	-12.6	-40.8	14.1	-18.9	15.5	11.1	24.7	62.4
HLA-DR	1449	1443	496	51.9	86.9	5.32	12.4	54.8	-18.8	-20.3	32.8	18.5
LAG-3	87.3	139	105	77.1	106	50.8	87.3	93.1	99.3	76.3	99.3	64.4
PD-1	633	445	1678	1358	982	2009	226	194	1090	740	535	1148
TIGIT	-70.3	-2.48	-59.6	-63.7	11.4	-69.2	-76.7	51.9	-84.6	-63.3	21.3	-59.6
Tim-3	40.3	43.2	164	28.1	9.94	97.4	18.1	-43.2	69.2	56.7	37.8	58.1
